# Supplementary material for: Identifying the genes impacted by cell proliferation in proteomics and transcriptomics studies
Source: PLoS Comput Biol. 2022 Oct 6;18(10):e1010604. doi: 10.1371/journal.pcbi.1010604 (PMC9578628; doi:10.1371/journal.pcbi.1010604)
Supplement: S1 Table — The proteomics data sets did not all group the proteins the same way (due to differences in peptide coverage). This table indicate which groups were mapped to which accession in this study. (XLSX) [file pcbi.1010604.s006.xlsx]

## Sheet: Header descriptions
Locard-Paulet et al., 2022 - Supplementary Table S1: Accession mapping between the proteomics data sets
Header	Description	Data provenance (PRIDE or supplementary information of the corresponding paper)
MappingAccession	final identifier utilized in the study
Frejno_Trypsin	Accession in the output of (1) -- Trypsin-digested NCI60 cells	41467_2020_17336_MOESM6_ESM_QuanTrypsin.txt
Frejno_GluC	Accession in the output of (1) -- Glu-C-digested NCI60 cells	41467_2020_17336_MOESM6_ESM_QuanGluC.txt
FrejnoCRC65	Accession in the output of (1) -- Trypsin-digested CRC65 cells	41467_2020_17336_MOESM6_ESM_QuanCRC65Trypsin.txt
Gholami_LFQ_vsn	Accession in the output of (2)	PXD005946
Guo_vsn	Accession in the output of (4)	Table S1E
Nusinow_CCLE	Accession in the output of (5)	protein_quant_current_normalized.csv
Goncalves_PanCancer	Accession in the output of (3)	ProCan-DepMapSanger_protein_matrix_6692_averaged.txt
MultipleAccessionMatches	TRUE for protein groups that were identified in several rows in minimum one data set. These were identified as "protein group 1|protein group 2" in the column of the corresponding data set.
REFERENCES
1. Frejno M, Meng C, Ruprecht B, Oellerich T, Scheich S, Kleigrewe K, et al. Proteome activity landscapes of tumor cell lines determine drug responses. Nature Communications. 2020;11(1). doi: 10.1038/s41467-020-17336-9.
2. Gholami AM, Hahne H, Wu Z, Florian, Meng C, Wilhelm M, et al. Global Proteome Analysis of the NCI-60 Cell Line Panel. Cell Reports. 2013;4(3):609-20. doi: 10.1016/j.celrep.2013.07.018.
3. Goncalves E, Poulos RC, Cai Z, Barthorpe S, Manda SS, Lucas N, et al. Pan-cancer proteomic map of 949 human cell lines. Cancer Cell. 2022. Epub 2022/07/16. doi: 10.1016/j.ccell.2022.06.010. PubMed PMID: 35839778.
4.Guo T, Luna A, Rajapakse VN, Koh CC, Wu Z, Liu W, et al. Quantitative Proteome Landscape of the NCI-60 Cancer Cell Lines. iScience. 2019;21:664-80. Epub 2019/11/17. doi: 10.1016/j.isci.2019.10.059. PubMed PMID: 31733513; PubMed Central PMCID: PMCPMC6889472.
5. Nusinow DP, Szpyt J, Ghandi M, Rose CM, McDonald ER, Kalocsay M, et al. Quantitative Proteomics of the Cancer Cell Line Encyclopedia. Cell. 2020;180(2):387-402.e16. doi: 10.1016/j.cell.2019.12.023.

## Sheet: Accession_Mapping
MappingAccession	Frejno_Trypsin	Frejno_GluC	FrejnoCRC65	Gholami_LFQ_vsn	Guo_vsn	Nusinow_CCLE	Goncalves_PanCancer	MultipleAccessionMatches
A0AV96	A0AV96	A0AV96	A0AV96		A0AV96	A0AV96	A0AV96	FALSE
A0AVF1	A0AVF1		A0AVF1			A0AVF1		FALSE
A0AVT1	A0AVT1	A0AVT1	A0AVT1	A0AVT1	A0AVT1	A0AVT1	A0AVT1	FALSE
A0FGR8	A0FGR8		A0FGR8	A0FGR8	A0FGR8	A0FGR8	A0FGR8	FALSE
A0JLT2	A0JLT2	A0JLT2	A0JLT2			A0JLT2		FALSE
A0JNW5	A0JNW5	A0JNW5	A0JNW5			A0JNW5		FALSE
A0MZ66	A0MZ66	A0MZ66	A0MZ66	A0MZ66	A0MZ66	A0MZ66	A0MZ66	FALSE
A1A4S6	A1A4S6	A1A4S6	A1A4S6			A1A4S6		FALSE
A1L0T0	A1L0T0		A1L0T0	A1L0T0	A1L0T0	A1L0T0	A1L0T0	FALSE
A1L390	A1L390	A1L390	A1L390			A1L390	A1L390	FALSE
A1X283	A1X283	A1X283	A1X283			A1X283	A1X283	FALSE
A1XBS5	A1XBS5		A1XBS5					FALSE
A2A288	A2A288		A2A288					FALSE
A2RRP1	A2RRP1	A2RRP1	A2RRP1	A2RRP1		A2RRP1	A2RRP1	FALSE
A2RTX5	A2RTX5		A2RTX5			A2RTX5		FALSE
A2RUB1	A2RUB1							FALSE
A2RUC4	A2RUC4		A2RUC4			A2RUC4		FALSE
A2RUS2	A2RUS2		A2RUS2					FALSE
A3KMH1	A3KMH1	A3KMH1	A3KMH1	A3KMH1		A3KMH1	A3KMH1	FALSE
A3KN83	A3KN83	A3KN83	A3KN83	A3KN83		A3KN83	A3KN83	FALSE
A4D126	A4D126							FALSE
A4D1E9	A4D1E9	A4D1E9	A4D1E9			A4D1E9	A4D1E9	FALSE
A4D1P6	A4D1P6	A4D1P6	A4D1P6			A4D1P6	A4D1P6	FALSE
A4D1S5	A4D1S5		A4D1S5			A4D1S5		FALSE
A4D2B0	A4D2B0		A4D2B0					FALSE
A5D8V6	A5D8V6	A5D8V6	A5D8V6			A5D8V6	A5D8V6	FALSE
A5PLN9	A5PLN9	A5PLN9	A5PLN9			A5PLN9		FALSE
A5YKK6	A5YKK6	A5YKK6	A5YKK6	A5YKK6	A5YKK6	A5YKK6	A5YKK6	FALSE
Q9GZQ8	Q9GZQ8;A6NCE7	Q9GZQ8;A6NCE7	Q9GZQ8;A6NCE7	Q9GZQ8;A6NCE7				FALSE
A6NCE7	Q9GZQ8;A6NCE7	Q9GZQ8;A6NCE7	Q9GZQ8;A6NCE7	Q9GZQ8;A6NCE7		A6NCE7		FALSE
A6ND36	A6ND36	A6ND36	A6ND36			A6ND36		FALSE
A6NDG6	A6NDG6	A6NDG6	A6NDG6	A6NDG6		A6NDG6	A6NDG6	FALSE
A6NDU8	A6NDU8	A6NDU8	A6NDU8			A6NDU8	A6NDU8	FALSE
A6NED2	A6NED2	A6NED2	A6NED2			A6NED2		FALSE
A6NFI3	A6NFI3	A6NFI3	A6NFI3			A6NFI3	A6NFI3	FALSE
A6NFQ2	A6NFQ2		A6NFQ2			A6NFQ2		FALSE
A6NGB9	A6NGB9							FALSE
A6NHL2	A6NHL2		A6NHL2			A6NHL2	A6NHL2	FALSE
A6NHQ2	A6NHQ2		A6NHQ2			A6NHQ2	A6NHQ2	FALSE
A6NHR9	A6NHR9	A6NHR9	A6NHR9	A6NHR9	A6NHR9	A6NHR9	A6NHR9	FALSE
A6NHX0	A6NHX0		A6NHX0					FALSE
A6NI28	A6NI28		A6NI28			A6NI28		FALSE
A6NIH7	A6NIH7	A6NIH7	A6NIH7			A6NIH7	A6NIH7	FALSE
A6NJ78	A6NJ78		A6NJ78			A6NJ78	A6NJ78	FALSE
A6NKD9	A6NKD9	A6NKD9	A6NKD9			A6NKD9	A6NKD9	FALSE
A6NKF1	A6NKF1		A6NKF1			A6NKF1		FALSE
A6ZKI3	A6ZKI3;Q17RB0	Q9BWD3;A6ZKI3	A6ZKI3;Q17RB0			A6ZKI3		FALSE
A7E2V4	A7E2V4		A7E2V4			A7E2V4		FALSE
A7E2Y1	A7E2Y1		A7E2Y1					FALSE
A7KAX9	A7KAX9		A7KAX9			A7KAX9		FALSE
A8K2U0	A8K2U0							FALSE
A8MW92	A8MW92		A8MW92				A8MW92	FALSE
P62308	P62308;A8MWD9		P62308;A8MWD9	P62308;A8MWD9		P62308		FALSE
A8MXV4	A8MXV4		A8MXV4	A8MXV4		A8MXV4	A8MXV4	FALSE
A9UHW6	A9UHW6	A9UHW6	A9UHW6			A9UHW6		FALSE
B0I1T2	B0I1T2	B0I1T2			B0I1T2	B0I1T2	B0I1T2	FALSE
B1AK53	B1AK53		B1AK53			B1AK53		FALSE
B1ANS9	B1ANS9							FALSE
B2RTY4	B2RTY4	B2RTY4	B2RTY4			B2RTY4		FALSE
B3EWF7	B3EWF7		B3EWF7					FALSE
B4DXR9	B4DXR9;Q15928;Q8TB69		B4DXR9					FALSE
C4AMC7	C4AMC7;Q6VEQ5;A8K0Z3	Q6VEQ5;A8MWX3;Q9NQA3;C4AMC7;A8K0Z3	C4AMC7;Q6VEQ5					FALSE
Q6VEQ5	C4AMC7;Q6VEQ5;A8K0Z3	Q6VEQ5;A8MWX3;Q9NQA3;C4AMC7;A8K0Z3	C4AMC7;Q6VEQ5			Q6VEQ5		FALSE
C9J7I0	C9J7I0		C9J7I0					FALSE
C9JLW8	C9JLW8	C9JLW8	C9JLW8	C9JLW8			C9JLW8	FALSE
Q13765	Q13765;E9PAV3	Q13765;E9PAV3	E9PAV3;Q13765	E9PAV3;Q13765	Q13765			FALSE
E9PAV3	Q13765;E9PAV3	Q13765;E9PAV3	E9PAV3;Q13765	E9PAV3;Q13765		E9PAV3	E9PAV3	FALSE
E9PRG8	E9PRG8		E9PRG8				E9PRG8	FALSE
O00115	O00115	O00115	O00115	O00115	O00115	O00115	O00115	FALSE
O00116	O00116	O00116	O00116	O00116	O00116	O00116	O00116	FALSE
O00139	O00139	O00139	O00139	O00139	O00139	O00139	O00139	FALSE
O00148	O00148	O00148	O00148	O00148	O00148	O00148	O00148	FALSE
O00151	O00151	O00151	O00151	O00151	O00151	O00151	O00151	FALSE
O00159	O00159	O00159	O00159	O00159	O00159	O00159	O00159	FALSE
O00160	O00160						O00160	FALSE
O00161	O00161	O00161	O00161	O00161	O00161	O00161	O00161	FALSE
O00165	O00165		O00165	O00165		O00165	O00165	FALSE
O00170	O00170	O00170	O00170	O00170	O00170	O00170	O00170	FALSE
O00178	O00178	O00178	O00178	O00178		O00178	O00178	FALSE
O00186	O00186	O00186	O00186	O00186	O00186	O00186	O00186	FALSE
O00189	O00189	O00189	O00189			O00189		FALSE
O00192	O00192		O00192			O00192	O00192	FALSE
O00193	O00193	O00193	O00193		O00193	O00193	O00193	FALSE
O00203	O00203	O00203	O00203	O00203	O00203	O00203	O00203	FALSE
O00204	O00204		O00204					FALSE
O00213	O00213	O00213	O00213					FALSE
O00214	O00214		O00214			O00214	O00214	FALSE
O00217	O00217	O00217	O00217	O00217	O00217	O00217	O00217	FALSE
O00221	O00221	O00221	O00221		O00221	O00221	O00221	FALSE
O00231	O00231	O00231	O00231	O00231	O00231	O00231	O00231	FALSE
O00232	O00232	O00232	O00232	O00232	O00232	O00232	O00232	FALSE
O00233	O00233	O00233	O00233	O00233	O00233	O00233	O00233	FALSE
O00244	O00244	O00244	O00244	O00244	O00244	O00244	O00244	FALSE
O00255	O00255		O00255			O00255	O00255	FALSE
O00257	O00257	O00257	O00257			O00257		FALSE
O00264	O00264	O00264	O00264	O00264	O00264	O00264	O00264	FALSE
O00267	O00267	O00267	O00267	O00267	O00267	O00267	O00267	FALSE
O00268	O00268	O00268	O00268			O00268	O00268	FALSE
O00273	O00273	O00273	O00273	O00273	O00273	O00273	O00273	FALSE
O00287	O00287		O00287			O00287		FALSE
O00291	O00291	O00291	O00291	O00291	O00291	O00291	O00291	FALSE
O00299	O00299	O00299	O00299	O00299	O00299	O00299	O00299	FALSE
O00303	O00303	O00303	O00303	O00303	O00303	O00303	O00303	FALSE
O00308	O00308		O00308			O00308	O00308	FALSE
O00311	O00311		O00311			O00311		FALSE
O00329	O00329	O00329				O00329		FALSE
O00330	O00330	O00330	O00330			O00330	O00330	FALSE
O00339	O00339	O00339	O00339			O00339	O00339	FALSE
O00391	O00391		O00391			O00391	O00391	FALSE
O00399	O00399	O00399	O00399			O00399	O00399	FALSE
O00400	O00400		O00400			O00400		FALSE
O00401	O00401	O00401	O00401	O00401	O00401	O00401	O00401	FALSE
O00410	O00410	O00410	O00410	O00410	O00410	O00410	O00410	FALSE
O00411	O00411	O00411	O00411			O00411	O00411	FALSE
O00418	O00418	O00418	O00418			O00418	O00418	FALSE
O00422	O00422	O00422	O00422		O00422	O00422	O00422	FALSE
O00423	O00423	O00423				O00423	O00423	FALSE
O00425	O00425	O00425	O00425		O00425	O00425	O00425	FALSE
O00429	O00429	O00429	O00429	O00429	O00429	O00429	O00429	FALSE
O00442	O00442		O00442	O00442	O00442	O00442	O00442	FALSE
O00443	O00443	O00443	O00443			O00443	O00443	FALSE
O00458	O00458		O00458			O00458		FALSE
O00459	O00459	O00459	O00459			O00459	O00459	FALSE
O00461	O00461	O00461	O00461	O00461		O00461	O00461	FALSE
O00462	O00462		O00462			O00462		FALSE
O00463	O00463	O00463	O00463					FALSE
O00468	O00468	O00468	O00468	O00468	O00468	O00468	O00468	FALSE
O00469	O00469	O00469	O00469	O00469	O00469	O00469	O00469	FALSE
O00470	O00470					O00470		FALSE
O00471	O00471	O00471	O00471	O00471		O00471	O00471	FALSE
O00472	O00472		O00472			O00472		FALSE
O00479	O00479	O00479				O00479	O00479	FALSE
O00483	O00483		O00483	O00483	O00483	O00483	O00483	FALSE
O00487	O00487	O00487	O00487	O00487	O00487	O00487	O00487	FALSE
O00488	O00488	O00488	O00488			O00488	O00488	FALSE
O00499	O00499;O004991;O004990	O00499;O004991|O00499	O00499;O004991;O004990		O00499	O00499	O00499	TRUE
O00505	O00505	O00505	O00505	O00505	O00505	O00505	O00505	FALSE
O00506	O00506		O00506			O00506		FALSE
O00507	O00507		O00507					FALSE
O00512	O00512	O00512	O00512			O00512		FALSE
O00515	O00515	O00515	O00515		O00515	O00515	O00515	FALSE
O00522	O00522		O00522			O00522		FALSE
O00534	O00534		O00534			O00534	O00534	FALSE
O00541	O00541	O00541	O00541	O00541	O00541	O00541	O00541	FALSE
O00555	O00555							FALSE
O00560	O00560	O00560	O00560	O00560	O00560	O00560	O00560	FALSE
O00562	O00562		O00562			O00562	O00562	FALSE
O00566	O00566	O00566	O00566		O00566	O00566	O00566	FALSE
O00567	O00567	O00567	O00567		O00567	O00567	O00567	FALSE
O00584	O00584	O00584	O00584	O00584	O00584	O00584	O00584	FALSE
O00592	O00592		O00592	O00592	O00592	O00592	O00592	FALSE
O00622	O00622	O00622	O00622		O00622	O00622	O00622	FALSE
O00625	O00625	O00625	O00625	O00625	O00625	O00625	O00625	FALSE
O00628	O00628		O00628			O00628		FALSE
O00629	O00629	O00629	O00629	O00629	O00629	O00629	O00629	FALSE
O00635	O00635	O00635	O00635			O00635		FALSE
O00712	O00712	O00712	O00712				O00712	FALSE
O00716	O00716		O00716			O00716		FALSE
O00743	O00743	O00743	O00743	O00743	O00743	O00743	O00743	FALSE
O00748	O00748		O00748		O00748	O00748	O00748	FALSE
O00750	O00750		O00750			O00750		FALSE
O00754	O00754	O00754	O00754	O00754		O00754	O00754	FALSE
O00762	O00762	O00762	O00762	O00762	O00762	O00762	O00762	FALSE
O00763	O00763					O00763		FALSE
O00764	O00764	O00764	O00764	O00764	O00764	O00764	O00764	FALSE
O14497	O14497	O14497	O14497		O14497	O14497	O14497	FALSE
O14519	O14519;O75956	O14519;O75956	O14519;O75956			O14519		FALSE
O14523	O14523		O14523			O14523	O14523	FALSE
O14526	O14526					O14526		FALSE
O14530	O14530	O14530	O14530			O14530	O14530	FALSE
O14531	O14531	O14531	O14531			O14531	O14531	FALSE
O14545	O14545	O14545	O14545		O14545	O14545	O14545	FALSE
O14548	O14548		O14548	O14548		O14548	O14548	FALSE
O14556	O14556				O14556	O14556	O14556	FALSE
O14558	O14558		O14558				O14558	FALSE
O14561	O14561	O14561	O14561	O14561	O14561	O14561	O14561	FALSE
O14562	O14562	O14562	O14562			O14562	O14562	FALSE
O14576	O14576		O14576			O14576		FALSE
O14578	O14578	O14578	O14578	O14578		O14578	O14578	FALSE
O14579	O14579	O14579	O14579	O14579	O14579	O14579	O14579	FALSE
O14593	O14593	O14593	O14593			O14593		FALSE
O14617	O14617	O14617	O14617	O14617	O14617	O14617	O14617	FALSE
O14618	O14618	O14618	O14618	O14618	O14618	O14618	O14618	FALSE
O14628	O14628		O14628					FALSE
O14639	O14639	O14639	O14639				O14639	FALSE
O14640	O14640;P54792		O14640;P54792|O14640			O14640		TRUE
O14641	O14641	O14641	O14641			O14641	O14641	FALSE
O14646	O14646	O14646	O14646			O14646	O14646	FALSE
O14647	O14647		O14647			O14647	O14647	FALSE
O14653	O14653	O14653	O14653	O14653		O14653	O14653	FALSE
O14656	O14656	O14656	O14656	O14656		O14656	O14656	FALSE
O14657	O14657	O14657	O14657	O14657		O14657	O14657	FALSE
O14662	O14662		O14662	O14662		O14662	O14662	FALSE
O14672	O14672	O14672	O14672	O14672	O14672	O14672	O14672	FALSE
O14682	O14682		O14682					FALSE
O14686	O14686	O14686	O14686			O14686	O14686	FALSE
O14717	O14717							FALSE
O14727	O14727	O14727	O14727			O14727		FALSE
O14730	O14730		O14730			O14730		FALSE
O14732	O14732	O14732	O14732			O14732	O14732	FALSE
O14733	O14733	O14733	O14733			O14733	O14733	FALSE
O14734	O14734	O14734	O14734	O14734		O14734	O14734	FALSE
O14737	O14737	O14737	O14737	O14737	O14737	O14737	O14737	FALSE
O14744	O14744	O14744	O14744	O14744	O14744	O14744	O14744	FALSE
O14745	O14745	O14745	O14745	O14745	O14745	O14745	O14745	FALSE
O14757	O14757	O14757	O14757			O14757	O14757	FALSE
O14772	O14772		O14772			O14772		FALSE
O14773	O14773	O14773	O14773	O14773	O14773	O14773	O14773	FALSE
O14776	O14776	O14776	O14776	O14776	O14776	O14776	O14776	FALSE
O14777	O14777	O14777	O14777			O14777	O14777	FALSE
O14782	O14782		O14782			O14782		FALSE
O14786	O14786	O14786	O14786			O14786	O14786	FALSE
O14795	O14795		O14795			O14795		FALSE
O14802	O14802	O14802	O14802			O14802	O14802	FALSE
O14818	O14818	O14818	O14818	O14818	O14818	O14818	O14818	FALSE
O14828	O14828		O14828	O14828	O14828	O14828	O14828	FALSE
O14832	O14832		O14832			O14832	O14832	FALSE
O14841	O14841	O14841	O14841			O14841	O14841	FALSE
O14867	O14867	O14867	O14867			O14867		FALSE
O14874	O14874		O14874		O14874	O14874	O14874	FALSE
O14879	O14879	O14879	O14879			O14879	O14879	FALSE
O14893	O14893	O14893	O14893			O14893	O14893	FALSE
O14907	O14907	O14907	O14907	O14907	O14907	O14907		FALSE
O14908	O14908	O14908	O14908	O14908	O14908	O14908	O14908	FALSE
O14910	O14910					O14910	O14910	FALSE
O14920	O14920	O14920	O14920			O14920	O14920	FALSE
O14929	O14929	O14929	O14929	O14929	O14929	O14929	O14929	FALSE
O14933	O14933	O14933	O14933	O14933		O14933	O14933	FALSE
O14936	O14936	O14936	O14936	O14936	O14936	O14936	O14936	FALSE
O14949	O14949		O14949	O14949		O14949	O14949	FALSE
P19105	P19105;O14950	P19105	P19105;O14950			P19105		FALSE
O14950	P19105;O14950	O14950	P19105;O14950	O14950				FALSE
O14964	O14964	O14964	O14964	O14964	O14964	O14964	O14964	FALSE
O14965	O14965	O14965	O14965			O14965	O14965	FALSE
O14972	O14972		O14972			O14972		FALSE
O14974	O14974	O14974	O14974	O14974	O14974	O14974	O14974	FALSE
O14975	O14975		O14975			O14975	O14975	FALSE
O14976	O14976	O14976	O14976		O14976	O14976	O14976	FALSE
O14979	O14979	O14979	O14979		O14979	O14979	O14979	FALSE
O14980	O14980	O14980	O14980	O14980	O14980	O14980	O14980	FALSE
O14981	O14981	O14981	O14981	O14981		O14981	O14981	FALSE
O15013	O15013	O15013	O15013			O15013		FALSE
O15014	O15014	O15014	O15014			O15014	O15014	FALSE
O15020	O15020	O15020	O15020	O15020	O15020	O15020	O15020	FALSE
O15021	O15021		O15021			O15021		FALSE
O15027	O15027	O15027	O15027		O15027	O15027	O15027	FALSE
O15031	O15031	O15031	O15031	O15031	O15031	O15031	O15031	FALSE
O15037	O15037	O15037	O15037			O15037		FALSE
O15040	O15040		O15040			O15040		FALSE
O15042	O15042	O15042	O15042	O15042	O15042	O15042	O15042	FALSE
O15047	O15047	O15047	O15047			O15047	O15047	FALSE
O15056	O15056	O15056	O15056			O15056		FALSE
O15061	O15061	O15061			O15061	O15061	O15061	FALSE
O15063	O15063	O15063	O15063			O15063		FALSE
O15066	O15066	O15066	O15066		O15066	O15066		FALSE
O15067	O15067	O15067	O15067	O15067	O15067	O15067	O15067	FALSE
O15075	O15075	O15075				O15075	O15075	FALSE
O15078	O15078	O15078	O15078		O15078	O15078	O15078	FALSE
O15083	O15083							FALSE
O15084	O15084	O15084	O15084			O15084	O15084	FALSE
O15085	O15085	O15085	O15085			O15085	O15085	FALSE
O15091	O15091		O15091	O15091		O15091	O15091	FALSE
O15111	O15111	O15111	O15111			O15111	O15111	FALSE
O15116	O15116	O15116	O15116	O15116		O15116	O15116	FALSE
O15117	O15117						O15117	FALSE
O15118	O15118	O15118	O15118	O15118	O15118	O15118	O15118	FALSE
O15119	O15119		O15119			O15119		FALSE
O15126	O15126		O15126	O15126		O15126	O15126	FALSE
O15127	O15127	O15127	O15127	O15127		O15127	O15127	FALSE
O15143	O15143	O15143	O15143	O15143	O15143	O15143	O15143	FALSE
O15144	O15144	O15144	O15144	O15144	O15144	O15144	O15144	FALSE
O15145	O15145	O15145	O15145	O15145	O15145	O15145	O15145	FALSE
O15151	O15151		O15151					FALSE
O15155	O15155	O15155	O15155	O15155		O15155	O15155	FALSE
O15156	O15156	O15156	O15156			O15156	O15156	FALSE
O15160	O15160	O15160	O15160	O15160	O15160	O15160	O15160	FALSE
O15164	O15164	O15164	O15164			O15164	O15164	FALSE
O15169	O15169		O15169			O15169		FALSE
O15173	O15173		O15173	O15173	O15173	O15173	O15173	FALSE
O15182	O15182	O15182	O15182				O15182	FALSE
O15195	O15195		O15195			O15195	O15195	FALSE
O15211	O15211		O15211			O15211		FALSE
O15212	O15212	O15212	O15212	O15212	O15212	O15212	O15212	FALSE
O15213	O15213	O15213	O15213			O15213	O15213	FALSE
O15226	O15226	O15226	O15226		O15226	O15226	O15226	FALSE
O15228	O15228		O15228	O15228		O15228	O15228	FALSE
O15230	O15230	O15230	O15230		O15230	O15230	O15230	FALSE
O15234	O15234	O15234	O15234			O15234		FALSE
O15235	O15235		O15235			O15235	O15235	FALSE
O15240	O15240	O15240	O15240		O15240	O15240	O15240	FALSE
O15247	O15247					O15247	O15247	FALSE
O15254	O15254		O15254			O15254	O15254	FALSE
O15258	O15258		O15258	O15258		O15258	O15258	FALSE
O15260	O15260		O15260	O15260	O15260	O15260	O15260	FALSE
O15264	O15264	O15264	O15264			O15264	O15264	FALSE
O15265	O15265		O15265			O15265		FALSE
O15269	O15269	O15269	O15269	O15269	O15269	O15269	O15269	FALSE
O15270	O15270		O15270	O15270	O15270	O15270	O15270	FALSE
O15294	O15294	O15294	O15294	O15294	O15294	O15294	O15294	FALSE
O15304	O15304	O15304	O15304			O15304	O15304	FALSE
O15305	O15305	O15305	O15305	O15305	O15305	O15305	O15305	FALSE
O15318	O15318	O15318	O15318			O15318		FALSE
O15321	O15321		O15321	O15321			O15321	FALSE
O15327	O15327	O15327	O15327			O15327	O15327	FALSE
O15344	O15344	O15344	O15344			O15344	O15344	FALSE
O15347	O15347	O15347	O15347	O15347	O15347	O15347	O15347	FALSE
O15355	O15355	O15355	O15355	O15355	O15355	O15355	O15355	FALSE
O15357	O15357	O15357	O15357	O15357		O15357	O15357	FALSE
O15371	O15371	O15371	O15371	O15371	O15371	O15371	O15371	FALSE
O15372	O15372	O15372	O15372	O15372	O15372	O15372	O15372	FALSE
O15379	O15379	O15379	O15379			O15379	O15379	FALSE
O15381	O15381	O15381	O15381		O15381	O15381	O15381	FALSE
O15382	O15382		O15382	O15382	O15382	O15382	O15382	FALSE
O15392	O15392	O15392	O15392			O15392	O15392	FALSE
O15397	O15397	O15397	O15397	O15397	O15397	O15397	O15397	FALSE
O15400	O15400	O15400	O15400	O15400	O15400	O15400	O15400	FALSE
O15417	O15417		O15417			O15417		FALSE
O15427	O15427	O15427	O15427	O15427	O15427	O15427	O15427	FALSE
O15438	O15438		O15438			O15438	O15438	FALSE
O15446	O15446	O15446	O15446		O15446	O15446	O15446	FALSE
O15460	O15460	O15460	O15460	O15460	O15460	O15460	O15460	FALSE
O15479	O15479				O15479		O15479	FALSE
O15484	O15484		O15484			O15484	O15484	FALSE
O15498	O15498	O15498	O15498	O15498	O15498	O15498	O15498	FALSE
O15504	O15504	O15504	O15504			O15504	O15504	FALSE
O15511	O15511	O15511	O15511	O15511	O15511	O15511	O15511	FALSE
O15514	O15514	O15514	O15514			O15514	O15514	FALSE
O15516	O15516		O15516			O15516		FALSE
O15525	O15525	O60675;O15525	O15525			O15525	O15525	FALSE
O15530	O15530;Q6A1A2	O15530;Q6A1A2	O15530;Q6A1A2			O15530		FALSE
O15533	O15533		O15533	O15533	O15533	O15533	O15533	FALSE
O15541	O15541	O15541	O15541			O15541	O15541	FALSE
O15550	O15550	O15550;O14607	O15550			O15550		FALSE
O43143	O43143	O43143	O43143	O43143	O43143	O43143	O43143	FALSE
O43148	O43148	O43148	O43148	O43148	O43148	O43148	O43148	FALSE
O43149	O43149	O43149	O43149			O43149		FALSE
O43150	O43150	O43150	O43150			O43150		FALSE
O43156	O43156	O43156	O43156	O43156	O43156	O43156	O43156	FALSE
O43159	O43159	O43159	O43159		O43159	O43159	O43159	FALSE
O43164	O43164	O43164	O43164			O43164		FALSE
O43166	O43166	O43166	O43166			O43166	O43166	FALSE
O43169	O43169	O43169	O43169	O43169	O43169	O43169	O43169	FALSE
O43172	O43172	O43172	O43172	O43172	O43172	O43172	O43172	FALSE
O43175	O43175	O43175	O43175	O43175	O43175	O43175	O43175	FALSE
O43181	O43181	O43181	O43181		O43181	O43181	O43181	FALSE
O43187	O43187		O43187					FALSE
O43189	O43189					O43189		FALSE
O43237	O43237	O43237	O43237	O43237	O43237	O43237	O43237	FALSE
O43242	O43242	O43242	O43242	O43242	O43242	O43242	O43242	FALSE
O43251	O43251;O432510;Q9NWB1	O43251;O432510	O43251;O432510			O43251		FALSE
O43252	O43252	O43252	O43252	O43252	O43252	O43252	O43252	FALSE
O43255	O43255		O43255			O43255		FALSE
O43264	O43264	O43264	O43264	O43264	O43264	O43264	O43264	FALSE
O43272	O43272		O43272		O43272	O43272	O43272	FALSE
O43286	O43286		O43286			O43286		FALSE
O43290	O43290	O43290	O43290	O43290	O43290	O43290	O43290	FALSE
O43291	O43291		O43291		O43291	O43291	O43291	FALSE
O43293	O43293		O43293			O43293		FALSE
O43294	O43294	O43294	O43294		O43294	O43294	O43294	FALSE
O43295	O43295		O43295			O43295		FALSE
O43299	O43299		O43299			O43299		FALSE
O43301	O43301		O43301		O43301	O43301	O43301	FALSE
O43303	O43303		O43303			O43303	O43303	FALSE
O43310	O43310	O43310	O43310			O43310	O43310	FALSE
O43314	O43314	O43314	O43314	O43314		O43314	O43314	FALSE
O43318	O43318	O43318	O43318			O43318	O43318	FALSE
O43324	O43324	O43324	O43324	O43324	O43324	O43324	O43324	FALSE
O43353	O43353	O43353	O43353			O43353	O43353	FALSE
O43379	O43379	O43379	O43379			O43379	O43379	FALSE
O43390	O43390	O43390	O43390	O43390	O43390	O43390	O43390	FALSE
O43395	O43395	O43395	O43395			O43395	O43395	FALSE
O43396	O43396	O43396	O43396	O43396	O43396	O43396	O43396	FALSE
O43399	O43399	O43399		O43399	O43399	O43399	O43399	FALSE
O43402	O43402	O43402	O43402	O43402		O43402	O43402	FALSE
O43405	O43405						O43405	FALSE
O43414	O43414	O43414	O43414			O43414	O43414	FALSE
O43422	O43422	O43422	O43422			O43422		FALSE
O43426	O43426		O43426					FALSE
O43427	O43427		O43427			O43427		FALSE
O43432	O43432	O43432	O43432		O43432	O43432	O43432	FALSE
O43439	O43439		O43439			O43439	O43439	FALSE
O43447	O43447	O43447	O43447	O43447	O43447	O43447	O43447	FALSE
O43464	O43464	O43464	O43464	O43464	O43464	O43464	O43464	FALSE
O43482	O43482		O43482			O43482		FALSE
O43488	O43488	O43488	O43488	O43488	O43488	O43488	O43488	FALSE
O43491	O43491	O43491	O43491	O43491	O43491	O43491	O43491	FALSE
O43493	O43493	O43493	O43493	O43493	O43493	O43493	O43493	FALSE
O43502	O43502		O43502			O43502	O43502	FALSE
O43504	O43504	O43504	O43504		O43504	O43504	O43504	FALSE
O43513	O43513	O43513	O43513			O43513		FALSE
O43516	O43516	O43516	O43516			O43516	O43516	FALSE
O43524	O43524		O43524			O43524		FALSE
O43542	O43542		O43542			O43542		FALSE
O43566	O43566	O43566	O43566			O43566	O43566	FALSE
O43567	O43567		O43567			O43567		FALSE
O43572	O43572	O43572	O43572			O43572		FALSE
O43583	O43583	O43583	O43583	O43583	O43583	O43583	O43583	FALSE
O43592	O43592	O43592	O43592	O43592	O43592	O43592	O43592	FALSE
O43598	O43598	O43598	O43598	O43598	O43598	O43598	O43598	FALSE
O43615	O43615	O43615	O43615	O43615	O43615	O43615	O43615	FALSE
O43617	O43617	O43617	O43617	O43617		O43617	O43617	FALSE
O43633	O43633	O43633	O43633	O43633			O43633	FALSE
O43639	O43639	O43639	O43639			O43639	O43639	FALSE
O43657	O43657		O43657			O43657		FALSE
O43660	O43660	O43660	O43660			O43660	O43660	FALSE
O43663	O43663	O43663	O43663			O43663	O43663	FALSE
O43665	O43665	O43665	O43665	O43665	O43665	O43665	O43665	FALSE
O43670	O43670	O43670	O43670	O43670	O43670	O43670	O43670	FALSE
O43678	O43678	O43678	O43678	O43678	O43678	O43678	O43678	FALSE
O43681	O43681	O43681	O43681	O43681	O43681	O43681	O43681	FALSE
O43683	O43683	O43683	O43683			O43683		FALSE
O43684	O43684	O43684	O43684	O43684	O43684	O43684	O43684	FALSE
O43707	O43707	O43707	O43707	O43707	O43707	O43707	O43707	FALSE
O43708	O43708	O43708	O43708	O43708		O43708	O43708	FALSE
O43709	O43709	O43709	O43709			O43709	O43709	FALSE
O43715	O43715	O43715	O43715					FALSE
O43716	O43716	O43716	O43716	O43716		O43716	O43716	FALSE
O43719	O43719	O43719	O43719	O43719	O43719	O43719	O43719	FALSE
O43739	O43739		O43739			O43739		FALSE
O43741	O43741		O43741			O43741		FALSE
O43747	O43747	O43747	O43747	O43747	O43747	O43747	O43747	FALSE
O43752	O43752		O43752			O43752	O43752	FALSE
O43759	O43759					O43759	O43759	FALSE
O43760	O43760		O43760	O43760		O43760	O43760	FALSE
O43765	O43765	O43765	O43765	O43765	O43765	O43765	O43765	FALSE
O43768	O43768	O43768	O43768	O43768	O43768	O43768	O43768	FALSE
O43776	O43776	O43776	O43776	O43776	O43776	O43776	O43776	FALSE
O43791	O43791					O43791		FALSE
O43795	O43795	O43795	O43795	O43795	O43795	O43795	O43795	FALSE
O43805	O43805	O43805	O43805		O43805	O43805	O43805	FALSE
O43809	O43809	O43809	O43809	O43809	O43809	O43809	O43809	FALSE
O43813	O43813	O43813	O43813	O43813	O43813	O43813	O43813	FALSE
O43815	O43815	O43815	O43815	O43815	O43815	O43815	O43815	FALSE
O43818	O43818	O43818	O43818		O43818	O43818	O43818	FALSE
O43823	O43823	O43823	O43823		O43823	O43823	O43823	FALSE
O43824	O43824		O43824			O43824	O43824	FALSE
O43829	O43829		O43829			O43829		FALSE
O43837	O43837	O43837	O43837	O43837	O43837	O43837	O43837	FALSE
O43847	O43847	O43847	O43847	O43847	O43847	O43847	O43847	FALSE
O43852	O43852;O438520;O438525|O43852	O43852;O438520;O438525|O43852	O43852;O438520;O438525|O43852	O43852	O43852	O43852	O43852	TRUE
O43854	O43854		O43854		O43854	O43854	O43854	FALSE
O43865	O43865	O43865	O43865	O43865	O43865	O43865	O43865	FALSE
O43896	O43896	O43896	O43896			O43896	O43896	FALSE
O43900	O43900		O43900					FALSE
O43903	O43903		O43903				O43903	FALSE
O43913	O43913		O43913			O43913	O43913	FALSE
O43920	O43920	O43920	O43920	O43920	O43920	O43920	O43920	FALSE
O43924	O43924	O43924	O43924	O43924		O43924	O43924	FALSE
O43929	O43929	O43929	O43929			O43929	O43929	FALSE
O43933	O43933		O43933			O43933	O43933	FALSE
O60216	O60216	O60216	O60216	O60216	O60216	O60216	O60216	FALSE
O60218	O60218	O60218	O60218		O60218	O60218	O60218	FALSE
O60220	O60220	O60220	O60220	O60220	O60220	O60220	O60220	FALSE
O60229	O60229		O60229					FALSE
O60231	O60231	O60231	O60231	O60231	O60231	O60231	O60231	FALSE
O60232	O60232	O60232	O60232	O60232	O60232	O60232	O60232	FALSE
O60235	O60235							FALSE
O60237	O60237		O60237			O60237		FALSE
O60239	O60239	O60239	O60239			O60239		FALSE
O60244	O60244		O60244			O60244	O60244	FALSE
O60245	O60245					O60245	O60245	FALSE
O60256	O60256	O60256	O60256	O60256	O60256	O60256	O60256	FALSE
O60264	O60264	O60264	O60264	O60264	O60264	O60264	O60264	FALSE
O60271	O60271	O60271	O60271	O60271	O60271	O60271	O60271	FALSE
O60282	O60282	O60282	O60282			O60282	O60282	FALSE
O60287	O60287	O60287	O60287			O60287	O60287	FALSE
O60291	O60291		O60291			O60291		FALSE
O60292	O60292	O60292	O60292			O60292	O60292	FALSE
O60293	O60293	O60293	O60293			O60293	O60293	FALSE
O60294	O60294		O60294					FALSE
O60296	O60296		O60296			O60296		FALSE
O60306	O60306	O60306	O60306	O60306	O60306	O60306	O60306	FALSE
O60313	O60313	O60313	O60313	O60313	O60313	O60313	O60313	FALSE
O60315	O60315		O60315			O60315	O60315	FALSE
O60318	O60318	O60318	O60318			O60318	O60318	FALSE
O60331	O60331	O60331	O60331			O60331		FALSE
O60333	O60333	O60333	O60333			O60333		FALSE
O60341	O60341	O60341	O60341	O60341	O60341	O60341	O60341	FALSE
O60343	O60343	O60343	O60343	O60343	O60343	O60343	O60343	FALSE
O60344	O60344	O60344	O60344			O60344		FALSE
O60346	O60346	O60346	O60346			O60346		FALSE
O60361	O60361	P22392;O60361	O60361					FALSE
O60437	O60437	O60437	O60437	O60437	O60437	O60437	O60437	FALSE
O60443	O60443	O60443			O60443	O60443	O60443	FALSE
O60447	O60447	O60447	O60447					FALSE
O60462	O60462		O60462			O60462	O60462	FALSE
O60476	O60476		O60476	O60476		O60476		FALSE
O60488	O60488	O60488	O60488	O60488	O60488	O60488	O60488	FALSE
O60493	O60493	O60493	O60493	O60493	O60493	O60493	O60493	FALSE
O60499	O60499	O60499	O60499			O60499	O60499	FALSE
O60502	O60502	O60502	O60502	O60502	O60502	O60502	O60502	FALSE
O60504	O60504	O60504	O60504			O60504	O60504	FALSE
O60506	O60506	O60506	O60506	O60506	O60506	O60506	O60506	FALSE
O60508	O60508	O60508	O60508			O60508	O60508	FALSE
O60518	O60518		O60518			O60518	O60518	FALSE
O60524	O60524	O60524	O60524	O60524		O60524	O60524	FALSE
O60547	O60547	O60547	O60547	O60547	O60547	O60547	O60547	FALSE
O60551	O60551		O60551			O60551		FALSE
O60563	O60563	O60563	O60563			O60563	O60563	FALSE
O60566	O60566	O60566	O60566			O60566	O60566	FALSE
O60568	O60568	O60568	O60568	O60568	O60568	O60568	O60568	FALSE
O60573	O60573		O60573	O60573		O60573	O60573	FALSE
O60583	O60583		O60583			O60583		FALSE
O60610	O60610	O60610	O60610	O60610	O60610	O60610	O60610	FALSE
O60613	O60613	O60613	O60613	O60613	O60613	O60613	O60613	FALSE
O60645	O60645	O60645	O60645	O60645		O60645	O60645	FALSE
O60671	O60671		O60671			O60671		FALSE
O60678	O60678	O60678	O60678	O60678		O60678	O60678	FALSE
O60684	O60684	O60684	O60684	O60684	O60684	O60684	O60684	FALSE
O60701	O60701	O60701	O60701	O60701	O60701	O60701	O60701	FALSE
O60711	O60711	O60711	O60711		O60711	O60711	O60711	FALSE
O60716	O60716;O607163;O607161;O607169;O607160;O607168;O607167;O607166;O607165	O60716;O607167;O607160;O607168;O607162;O607164;O607165;O607166	O60716;O607163;O607161;O607160;O607169;O607168;O607167;O607166;O607165|O60716;O607166;O607165;O607164;O607162;O607163;O607160;O607161;O607168	O60716	O60716	O60716	O60716	TRUE
O60739	O60739	O60739	O60739				O60739	FALSE
O60749	O60749	O60749	O60749	O60749	O60749	O60749	O60749	FALSE
O60762	O60762		O60762	O60762	O60762	O60762	O60762	FALSE
O60763	O60763	O60763	O60763	O60763	O60763	O60763	O60763	FALSE
O60783	O60783		O60783			O60783	O60783	FALSE
O60784	O60784	O60784	O60784		O60784	O60784	O60784	FALSE
O60825	O60825	O60825	O60825			O60825	O60825	FALSE
O60826	O60826	O60826	O60826	O60826		O60826	O60826	FALSE
O60828	O60828	O60828	O60828	O60828	O60828	O60828	O60828	FALSE
O60832	O60832	O60832	O60832		O60832	O60832	O60832	FALSE
O60841	O60841	O60841	O60841	O60841	O60841	O60841	O60841	FALSE
O60861	O60861	O60861				O60861	O60861	FALSE
O60869	O60869	O60869	O60869	O60869	O60869	O60869	O60869	FALSE
O60870	O60870	O60870	O60870			O60870	O60870	FALSE
O60879	O60879	O60879	O60879	O60879		O60879	O60879	FALSE
O60880	O60880				O60880		O60880	FALSE
O60884	O60884	O60884	O60884	O60884	O60884	O60884	O60884	FALSE
O60885	O60885	O60885	O60885	O60885		O60885	O60885	FALSE
O60888	O60888	O60888	O60888	O60888	O60888	O60888	O60888	FALSE
O60890	O60890	O60890	O60890			O60890		FALSE
O60907	O60907;Q9BQ87	O60907	O60907			O60907		FALSE
O60921	O60921		O60921			O60921		FALSE
O60925	O60925	O60925	O60925	O60925	O60925	O60925	O60925	FALSE
O60927	O60927	O60927	O60927			O60927		FALSE
O60930	O60930		O60930			O60930		FALSE
O60934	O60934	O60934	O60934			O60934	O60934	FALSE
O60936	O60936	O60936	O60936	O60936	O60936	O60936	O60936	FALSE
O60941	O60941	Q9Y4J83;Q9Y4J8;Q9Y4J84;Q9Y4J85;Q9Y4J80;Q9Y4J81;Q9Y4J86;Q9Y4J82;O60941	O60941			O60941		FALSE
O60942	O60942	O60942	O60942			O60942	O60942	FALSE
O75027	O75027		O75027	O75027		O75027	O75027	FALSE
O75030	O75030;O750302;O750300;O750301	O750301;O750300;O75030	O75030;O750302			O75030	O75030	FALSE
O75037	O75037		O75037					FALSE
O75044	O75044	O75044;P0DMP2;P0DJJ0	O75044			O75044	O75044	FALSE
O75052	O75052		O75052			O75052		FALSE
O75061	O75061					O75061		FALSE
O75063	O75063		O75063			O75063	O75063	FALSE
O75081	O75081	O75081					O75081	FALSE
O75083	O75083	O75083	O75083	O75083	O75083	O75083	O75083	FALSE
O75093	O75093					O75093	O75093	FALSE
O75112	O75112						O75112	FALSE
O75113	O75113	O75113	O75113			O75113		FALSE
O75116	O75116	O75116	O75116	O75116	O75116	O75116	O75116	FALSE
O75122	O75122	O75122	O75122	O75122			O75122	FALSE
O75127	O75127	O75127	O75127				O75127	FALSE
O75128	O75128		O75128			O75128	O75128	FALSE
O75131	O75131	O75131	O75131	O75131	O75131	O75131	O75131	FALSE
O75132	O75132		O75132			O75132		FALSE
O75140	O75140	O75140	O75140					FALSE
O75143	O75143	O75143	O75143			O75143		FALSE
O75146	O75146	O75146	O75146	O75146		O75146	O75146	FALSE
O75147	O75147	O75147	O75147			O75147	O75147	FALSE
O75150	O75150	O75150	O75150	O75150	O75150	O75150	O75150	FALSE
O75152	O75152	O75152	O75152		O75152	O75152	O75152	FALSE
O75153	O75153	O75153	O75153	O75153	O75153	O75153	O75153	FALSE
O75154	O75154		O75154			O75154		FALSE
O75155	O75155					O75155	O75155	FALSE
O75157	O75157	O75157	O75157			O75157	O75157	FALSE
O75164	O75164	O75164	O75164			O75164		FALSE
O75165	O75165	O75165	O75165	O75165	O75165	O75165	O75165	FALSE
O75167	O75167	O75167	O75167					FALSE
O75170	O75170	O75170	O75170		O75170	O75170	O75170	FALSE
O75175	O75175	O75175	O75175			O75175	O75175	FALSE
O75177	O75177		O75177			O75177		FALSE
O75179	O75179	O75179	O75179			O75179	O75179	FALSE
O75182	O75182	O75182	O75182			O75182		FALSE
O75190	O75190	O75190	O75190			O75190	O75190	FALSE
O75191	O75191	O75191	O75191			O75191		FALSE
O75208	O75208	O75208	O75208	O75208		O75208	O75208	FALSE
O75223	O75223	O75223	O75223	O75223	O75223	O75223	O75223	FALSE
O75251	O75251		O75251	O75251		O75251	O75251	FALSE
O75306	O75306	O75306	O75306	O75306		O75306	O75306	FALSE
O75312	O75312	O75312	O75312	O75312	O75312	O75312	O75312	FALSE
O75319	O75319		O75319			O75319		FALSE
O75323	O75323	O75323	O75323	O75323	O75323	O75323	O75323	FALSE
O75326	O75326		O75326			O75326		FALSE
O75330	O75330	O75330	O75330			O75330	O75330	FALSE
O75340	O75340	O75340	O75340	O75340	O75340	O75340	O75340	FALSE
O75347	O75347	O75347	O75347	O75347	O75347	O75347	O75347	FALSE
O75348	O75348	O75348	O75348	O75348	O75348	O75348	O75348	FALSE
O75351	O75351	O75351	O75351	O75351	O75351	O75351	O75351	FALSE
O75352	O75352		O75352	O75352	O75352			FALSE
O75356	O75356		O75356			O75356		FALSE
O75362	O75362	O75362	O75362			O75362	O75362	FALSE
O75367	O75367	O75367	O75367		O75367	O75367	O75367	FALSE
O75368	O75368	O75368	O75368	O75368	O75368	O75368	O75368	FALSE
O75369	O75369	O75369	O75369	O75369	O75369	O75369	O75369	FALSE
O75376	O75376	O75376	O75376			O75376	O75376	FALSE
O75380	O75380	O75380	O75380	O75380	O75380	O75380	O75380	FALSE
O75381	O75381	O75381	O75381	O75381	O75381	O75381	O75381	FALSE
O75382	O75382	O75382	O75382			O75382	O75382	FALSE
O75385	O75385		O75385			O75385		FALSE
O75386	O75386	O75386	O75386			O75386		FALSE
O75390	O75390	O75390	O75390	O75390	O75390	O75390	O75390	FALSE
O75391	O75391	O75391	O75391	O75391		O75391	O75391	FALSE
O75394	O75394	O75394	O75394			O75394	O75394	FALSE
O75396	O75396	O75396	O75396	O75396	O75396	O75396	O75396	FALSE
O75400	O75400	O75400	O75400	O75400	O75400	O75400	O75400	FALSE
O75410	O75410	O75410	O75410		O75410	O75410	O75410	FALSE
O75419	O75419		O75419			O75419		FALSE
O75420	O75420	O75420	O75420			O75420		FALSE
O75431	O75431	O75431	O75431	O75431	O75431	O75431	O75431	FALSE
O75436	O75436	O75436	O75436	O75436	O75436	O75436	O75436	FALSE
O75439	O75439	O75439	O75439	O75439	O75439	O75439	O75439	FALSE
O75446	O75446	O75446	O75446			O75446		FALSE
O75448	O75448	O75448	O75448		O75448	O75448	O75448	FALSE
O75449	O75449	O75449	O75449			O75449	O75449	FALSE
O75461	O75461					O75461		FALSE
O75475	O75475	O75475	O75475	O75475	O75475	O75475	O75475	FALSE
O75477	O75477		O75477		O75477	O75477	O75477	FALSE
O75487	O75487	O75487	O75487			O75487	O75487	FALSE
O75489	O75489	O75489	O75489	O75489	O75489	O75489	O75489	FALSE
O75494	O75494	O75494	O75494		O75494	O75494	O75494	FALSE
O75496	O75496	O75496	O75496			O75496	O75496	FALSE
O75503	O75503	O75503	O75503			O75503	O75503	FALSE
O75506	O75506	O75506	O75506			O75506	O75506	FALSE
O75521	O75521	O75521	O75521	O75521	O75521	O75521	O75521	FALSE
O75525	O75525	O75525	O75525		O75525	O75525	O75525	FALSE
O75528	O75528	O75528	O75528			O75528	O75528	FALSE
O75529	O75529		O75529			O75529		FALSE
O75530	O75530		O75530			O75530	O75530	FALSE
O75531	O75531	O75531	O75531	O75531	O75531	O75531	O75531	FALSE
O75533	O75533	O75533	O75533	O75533	O75533	O75533	O75533	FALSE
O75534	O75534	O75534	O75534	O75534	O75534	O75534	O75534	FALSE
O75554	O75554	O75554	O75554			O75554	O75554	FALSE
O75569	O75569	O75569	O75569		O75569	O75569	O75569	FALSE
O75575	O75575	O75575	O75575			O75575	O75575	FALSE
O75582	O75582		O75582			O75582		FALSE
O75586	O75586	O75586	O75586			O75586		FALSE
O75592	O75592	O75592	O75592			O75592	O75592	FALSE
O75600	O75600		O75600			O75600	O75600	FALSE
O75607	O75607	O75607	O75607	O75607	O75607	O75607	O75607	FALSE
O75608	O75608	O75608	O75608	O75608	O75608	O75608	O75608	FALSE
O75616	O75616	O75616	O75616			O75616	O75616	FALSE
O75629	O75629	O75629	O75629		O75629	O75629		FALSE
O75635	O75635							FALSE
O75638	O75638							FALSE
O75643	O75643	O75643	O75643	O75643	O75643	O75643	O75643	FALSE
O75648	O75648					O75648	O75648	FALSE
O75663	O75663	O75663	O75663	O75663	O75663	O75663	O75663	FALSE
O75665	O75665	O75665	O75665			O75665	O75665	FALSE
O75674	O75674	O75674	O75674			O75674	O75674	FALSE
O75676	O75676	O75676	O75676			O75676	O75676	FALSE
O75683	O75683	O75683	O75683		O75683	O75683	O75683	FALSE
O75688	O75688	O75688	O75688	O75688		O75688	O75688	FALSE
O75689	O75689		O75689			O75689		FALSE
O75691	O75691	O75691	O75691	O75691	O75691	O75691	O75691	FALSE
O75694	O75694	O75694	O75694	O75694	O75694	O75694	O75694	FALSE
O75717	O75717	O75717	O75717	O75717	O75717	O75717	O75717	FALSE
O75718	O75718	O75718	O75718	O75718	O75718	O75718	O75718	FALSE
O75771	O75771							FALSE
O75787	O75787		O75787	O75787		O75787	O75787	FALSE
O75792	O75792	O75792	O75792	O75792	O75792	O75792	O75792	FALSE
O75794	O75794	O75794	O75794			O75794	O75794	FALSE
O75808	O75808		O75808			O75808		FALSE
O75815	O75815	O75815	O75815			O75815	O75815	FALSE
O75817	O75817		O75817			O75817	O75817	FALSE
O75818	O75818		O75818			O75818	O75818	FALSE
O75821	O75821	O75821	O75821	O75821	O75821		O75821	FALSE
O75822	O75822	O75822		O75822	O75822		O75822	FALSE
O75828	O75828	O75828	O75828	O75828		O75828	O75828	FALSE
O75832	O75832	O75832	O75832	O75832	O75832	O75832	O75832	FALSE
O75843	O75843		O75843			O75843	O75843	FALSE
O75844	O75844		O75844	O75844	O75844	O75844	O75844	FALSE
O75864	O75864	O75864	O75864			O75864		FALSE
O75865	O75865		O75865			O75865	O75865	FALSE
O75874	O75874	O75874	O75874	O75874	O75874	O75874	O75874	FALSE
O75879	O75879	O75879	O75879			O75879	O75879	FALSE
O75880	O75880	O75880	O75880	O75880		O75880	O75880	FALSE
O75884	O75884	O75884	O75884			O75884	O75884	FALSE
O75886	O75886	O75886	O75886			O75886	O75886	FALSE
O75891	O75891		O75891			O75891	O75891	FALSE
O75909	O75909	O75909	O75909		O75909	O75909	O75909	FALSE
O75915	O75915	O75915	O75915	O75915	O75915	O75915	O75915	FALSE
O75923	O759235;O75923;O759234;O759232;O759231;O759230;O759233		O75923;O759234;O759232;O759231;O759230;O759233;O759235			O75923	O75923	FALSE
O75925	O75925	O75925	O75925			O75925		FALSE
O75928	O75928		O75928			O75928		FALSE
O75934	O75934	O75934	O75934	O75934	O75934	O75934	O75934	FALSE
O75935	O75935	O75935	O75935	O75935		O75935	O75935	FALSE
O75937	O75937	O75937	O75937	O75937	O75937	O75937	O75937	FALSE
O75940	O75940	O75940	O75940			O75940	O75940	FALSE
O75943	O75943		O75943			O75943		FALSE
O75947	O75947	O75947	O75947	O75947	O75947	O75947	O75947	FALSE
O75953	O75953							FALSE
O75955	O75955	O75955	O75955	O75955	O75955	O75955	O75955	FALSE
O75962	O75962	O75962	O75962	O75962	O75962	O75962	O75962	FALSE
O75964	O75964		O75964	O75964	O75964	O75964	O75964	FALSE
O75970	O75970	O75970	O75970			O75970	O75970	FALSE
O75976	O75976	O75976	O75976	O75976	O75976	O75976	O75976	FALSE
O76003	O76003	O76003	O76003	O76003	O76003	O76003	O76003	FALSE
O76021	O76021	O76021	O76021		O76021	O76021	O76021	FALSE
O76024	O76024		O76024	O76024	O76024	O76024	O76024	FALSE
O76027	O76027		O76027			O76027	O76027	FALSE
O76031	O76031	O76031	O76031	O76031	O76031	O76031	O76031	FALSE
O76041	O76041		O76041		O76041	O76041		FALSE
O76054	O76054	O76054	O76054			O76054		FALSE
O76061	O76061		O76061			O76061		FALSE
O76070	O76070	O76070	O76070		O76070	O76070	O76070	FALSE
O76071	O76071	O76071	O76071		O76071	O76071	O76071	FALSE
O76074	O76074	O76074	O76074			O76074		FALSE
O76075	O76075		O76075					FALSE
O76080	O76080	O76080	O76080			O76080	O76080	FALSE
O76094	O76094	O76094	O76094	O76094	O76094	O76094	O76094	FALSE
O77932	O77932		O77932			O77932		FALSE
O94760	O94760	O94760	O94760	O94760		O94760	O94760	FALSE
O94761	O94761		O94761			O94761		FALSE
O94762	O94762	O94762	O94762			O94762	O94762	FALSE
O94763	O94763	O94763	O94763			O94763	O94763	FALSE
O94768	O94768		O94768			O94768		FALSE
O94776	O94776	O94776	O94776	O94776		O94776	O94776	FALSE
O94782	O94782	O94782	O94782			O94782		FALSE
O94788	O94788	O94788	O94788			O94788	O94788	FALSE
O94804	O94804	O94804	O94804	O94804	O94804	O94804	O94804	FALSE
O94806	O94806		O94806			O94806		FALSE
O94808	O94808		O94808			O94808	O94808	FALSE
O94813	O94813					O94813	O94813	FALSE
O94817	O94817		O94817			O94817		FALSE
O94819	O94819	O94819	O94819			O94819	O94819	FALSE
O94822	O94822	O94822	O94822	O94822		O94822	O94822	FALSE
O94826	O94826	O94826	O94826	O94826	O94826	O94826	O94826	FALSE
O94829	O94829	O94829	O94829			O94829		FALSE
O94830	O94830	O94830	O94830			O94830	O94830	FALSE
O94832	O94832		O94832	O94832	O94832	O94832	O94832	FALSE
O94842	O94842	O94842	O94842	O94842	O94842	O94842	O94842	FALSE
O94851	O94851	O94851	O94851	O94851		O94851	O94851	FALSE
O94854	O94854	O94854	O94854			O94854	O94854	FALSE
O94855	O94855	O94855	O94855	O94855		O94855	O94855	FALSE
O94864	O94864	O94864	O94864			O94864	O94864	FALSE
O94874	O94874	O94874	O94874	O94874	O94874	O94874	O94874	FALSE
O94876	O94876		O94876			O94876		FALSE
O94880	O94880	O94880	O94880		O94880	O94880	O94880	FALSE
O94885	O94885	O94885	O94885			O94885		FALSE
O94886	O94886		O94886			O94886	O94886	FALSE
O94887	O94887		O94887			O94887	O94887	FALSE
O94888	O94888	O94888	O94888	O94888		O94888	O94888	FALSE
O94901	O94901		O94901			O94901	O94901	FALSE
O94903	O94903	O94903	O94903	O94903		O94903	O94903	FALSE
O94905	O94905	O94905	O94905	O94905	O94905	O94905	O94905	FALSE
O94906	O94906	O94906	O94906	O94906	O94906	O94906	O94906	FALSE
O94913	O94913	O94913	O94913			O94913	O94913	FALSE
O94915	O94915	O94915	O94915			O94915	O94915	FALSE
O94916	O94916	O94916	O94916			O94916		FALSE
O94923	O94923		O94923			O94923		FALSE
O94925	O94925	O94925	O94925	O94925	O94925	O94925	O94925	FALSE
O94927	O94927	O94927	O94927			O94927	O94927	FALSE
O94929	O94929	O94929				O94929	O94929	FALSE
O94952	O94952	O94952	O94952			O94952		FALSE
O94953	O94953		O94953				O94953	FALSE
O94964	O94964	O94964	O94964			O94964	O94964	FALSE
O94966	O94966	O94966	O94966			O94966	O94966	FALSE
O94967	O94967	O94967	O94967			O94967	O94967	FALSE
O94972	O94972		O94972			O94972		FALSE
O94973	O94973	O94973	O94973	O94973	O94973	O94973	O94973	FALSE
O94979	O94979;O949790|O94979	O94979;O949790	O94979;O949790	O94979	O94979	O94979	O94979	TRUE
O94985	O94985	O94985	O94985			O94985		FALSE
O94986	O94986	O94986	O94986			O94986		FALSE
O94992	O94992	O94992	O94992	O94992	O94992	O94992	O94992	FALSE
O95025	O95025							FALSE
O95049	O95049	O95049	O95049			O95049	O95049	FALSE
O95059	O95059		O95059			O95059		FALSE
O95067	O95067	O95067	O95067			O95067	O95067	FALSE
O95070	O95070		O95070	O95070		O95070		FALSE
O95071	O95071	O95071	O95071		O95071	O95071	O95071	FALSE
O95081	O95081	O95081	O95081			O95081		FALSE
O95084	O95084		O95084			O95084	O95084	FALSE
O95104	O95104	O95104	O95104			O95104	O95104	FALSE
O95140	O95140	O95140	O95140	O95140		O95140	O95140	FALSE
O95149	O95149		O95149			O95149	O95149	FALSE
O95155	O95155	O95155	O95155	O95155		O95155	O95155	FALSE
O95159	O95159		O95159	O95159	O95159	O95159	O95159	FALSE
O95163	O95163	O95163	O95163	O95163	O95163	O95163	O95163	FALSE
O95166	O95166		O95166					FALSE
O95168	O95168		O95168	O95168	O95168	O95168	O95168	FALSE
O95171	O95171	O95171				O95171	O95171	FALSE
O95182	O95182	O95182	O95182		O95182	O95182	O95182	FALSE
O95197	O95197		O95197	O95197		O95197	O95197	FALSE
O95202	O95202	O95202	O95202	O95202	O95202	O95202	O95202	FALSE
O95208	O95208	O95208	O95208			O95208	O95208	FALSE
O95218	O95218	O95218	O95218		O95218	O95218	O95218	FALSE
O95219	O95219	O95219	O95219	O95219		O95219	O95219	FALSE
O95229	O95229	O95229	O95229			O95229	O95229	FALSE
O95232	O95232	O95232	O95232	O95232	O95232	O95232	O95232	FALSE
O95235	O95235	O95235	O95235		O95235	O95235	O95235	FALSE
O95239	O95239	O95239	O95239	O95239		O95239	O95239	FALSE
O95243	O95243		O95243			O95243		FALSE
O95248	O95248	O95248	O95248			O95248	O95248	FALSE
O95249	O95249	O95249	O95249	O95249		O95249	O95249	FALSE
O95251	O95251	O95251	O95251			O95251	O95251	FALSE
O95260	O95260	O95260	O95260			O95260		FALSE
O95271	O95271		O95271			O95271		FALSE
O95273	O95273	O95273	O95273			O95273		FALSE
O95292	O95292	O95292	O95292	O95292	O95292	O95292	O95292	FALSE
O95294	O95294		O95294			O95294		FALSE
O95295	O95295	O95295	O95295	O95295		O95295	O95295	FALSE
O95297	O95297		O95297	O95297		O95297	O95297	FALSE
O95299	O95299	O95299	O95299	O95299	O95299	O95299	O95299	FALSE
O95302	O95302	O95302	O95302	O95302	O95302	O95302	O95302	FALSE
O95319	O95319	O95319	O95319		O95319	O95319	O95319	FALSE
O95336	O95336	O95336	O95336	O95336	O95336	O95336	O95336	FALSE
O95340	O95340	O95340	O95340	O95340	O95340	O95340	O95340	FALSE
O95342	O95342		O95342					FALSE
O95347	O95347	O95347	O95347	O95347	O95347	O95347	O95347	FALSE
O95352	O95352	O95352	O95352	O95352	O95352	O95352	O95352	FALSE
O95359	O95359	O95359	O95359			O95359	O95359	FALSE
O95361	O95361	O95361	O95361			O95361	O95361	FALSE
O95363	O95363		O95363			O95363		FALSE
O95365	O95365		O95365			O95365	O95365	FALSE
O95372	O95372	O95372	O95372	O95372		O95372	O95372	FALSE
O95373	O95373	O95373	O95373	O95373	O95373	O95373	O95373	FALSE
O95376	O95376	O95376	O95376			O95376	O95376	FALSE
O95379	O95379		O95379		O95379	O95379	O95379	FALSE
O95382	O95382		O95382					FALSE
O95391	O95391	O95391	O95391			O95391		FALSE
O95394	O95394	O95394	O95394	O95394	O95394	O95394	O95394	FALSE
O95396	O95396	O95396	O95396			O95396	O95396	FALSE
O95400	O95400	O95400	O95400			O95400	O95400	FALSE
O95425	O95425	O95425	O95425		O95425	O95425	O95425	FALSE
O95428	O95428							FALSE
O95429	O95429	O95429	O95429			O95429	O95429	FALSE
O95433	O95433	O95433	O95433	O95433	O95433	O95433	O95433	FALSE
O95436	O95436		O95436		O95436		O95436	FALSE
O95453	O95453	O95453	O95453	O95453		O95453	O95453	FALSE
O95456	O95456	O95456	O95456	O95456	O95456	O95456	O95456	FALSE
O95466	O95466	O95466	O95466		O95466	O95466	O95466	FALSE
O95477	O95477					O95477		FALSE
O95478	O95478	O95478	O95478			O95478	O95478	FALSE
O95479	O95479	O95479	O95479	O95479		O95479	O95479	FALSE
O95486	O95486	O95486	O95486	O95486	O95486	O95486	O95486	FALSE
O95487	O95487	O95487	O95487	O95487	O95487	O95487	O95487	FALSE
O95490	O95490		O95490			O95490	O95490	FALSE
O95503	O95503		O95503			O95503		FALSE
O95544	O95544		O95544			O95544		FALSE
O95551	O95551	O95551	O95551			O95551	O95551	FALSE
O95562	O95562		O95562		O95562	O95562		FALSE
O95568	O95568	O95568	O95568			O95568		FALSE
O95571	O95571	O95571	O95571	O95571	O95571	O95571	O95571	FALSE
O95573	O95573	O95573	O95573	O95573	O95573	O95573	O95573	FALSE
O95602	O95602	O95602	O95602	O95602		O95602	O95602	FALSE
O95613	O95613	O95613	O95613			O95613	O95613	FALSE
O95619	O95619		O95619			O95619	O95619	FALSE
O95625	O95625	O95625	O95625			O95625		FALSE
O95628	O95628;O956280		O95628;O956280			O956280		FALSE
O95630	O95630	O95630	O95630			O95630	O95630	FALSE
O95639	O95639	O95639	O95639			O95639	O95639	FALSE
O95671	O95671	O95671	O95671			O95671	O95671	FALSE
O95674	O95674		O95674	O95674		O95674	O95674	FALSE
O95677	O95677		O95677					FALSE
O95684	O95684	O95684	O95684			O95684	O95684	FALSE
O95685	O95685		O95685			O95685	O95685	FALSE
O95696	O95696	O95696	O95696			O95696	O95696	FALSE
O95707	O95707	O95707	O95707			O95707	O95707	FALSE
O95714	O95714	O95714	O95714			O95714	O95714	FALSE
O95716	O95716		O95716	O95716		O95716	O95716	FALSE
O95721	O95721	O95721	O95721	O95721	O95721	O95721	O95721	FALSE
O95747	O95747	O95747	O95747	O95747	O95747	O95747	O95747	FALSE
O95749	O95749	O95749	O95749			O95749	O95749	FALSE
O95757	O95757	O95757	O95757	O95757	O95757	O95757	O95757	FALSE
O95758	O95758	O95758	O95758		O95758	O95758	O95758	FALSE
O95777	O95777	O95777	O95777	O95777	O95777	O95777	O95777	FALSE
O95782	O95782	O95782	O95782	O95782	O95782	O95782	O95782	FALSE
O95785	O95785	O95785	O95785			O95785	O95785	FALSE
O95786	O95786	O95786	O95786			O95786	O95786	FALSE
O95793	O95793	O95793	O95793		O95793	O95793	O95793	FALSE
O95801	O95801	O95801	O95801		O95801	O95801	O95801	FALSE
O95810	O95810	O95810	O95810		O95810	O95810	O95810	FALSE
O95816	O95816	O95816	O95816	O95816	O95816	O95816	O95816	FALSE
O95817	O95817	O95817	O95817	O95817	O95817	O95817	O95817	FALSE
O95819	O95819	O95819	O95819	O95819		O95819	O95819	FALSE
O95822	O95822		O95822			O95822		FALSE
O95825	O95825	O95825	O95825			O95825	O95825	FALSE
O95831	O95831	O95831	O95831	O95831	O95831	O95831	O95831	FALSE
O95833	O95833	O95833	O95833		O95833	O95833	O95833	FALSE
O95834	O95834	O95834	O95834			O95834	O95834	FALSE
O95835	O95835	O95835	O95835			O95835		FALSE
O95848	O95848		O95848			O95848		FALSE
O95861	O95861	O95861	O95861	O95861	O95861		O95861	FALSE
O95865	O95865	O95865	O95865	O95865	O95865	O95865	O95865	FALSE
O95873	O95873		O95873			O95873		FALSE
O95881	O95881	O95881	O95881	O95881	O95881	O95881	O95881	FALSE
O95900	O95900		O95900			O95900	O95900	FALSE
O95905	O95905	O95905	O95905			O95905	O95905	FALSE
O95926	O95926	O95926	O95926			O95926	O95926	FALSE
O95983	O95983	O95983	O95983		O95983	O95983	O95983	FALSE
O95985	O95985	O95985	O95985			O95985		FALSE
O95989	O95989	O95989	O95989	O95989		O95989	O95989	FALSE
O95994	O95994	O95994	O95994	O95994	O95994	O95994	O95994	FALSE
O95995	O95995							FALSE
O95997	O95997	O95997	O95997;Q9NZH5			O95997		FALSE
O95999	O95999	O95999	O95999			O95999	O95999	FALSE
O96000	O96000	O96000	O96000	O96000	O96000	O96000	O96000	FALSE
O96005	O96005		O96005	O96005		O96005	O96005	FALSE
O96006	O96006	O96006	O96006			O96006		FALSE
O96007	O96007	O96007	O96007			O96007	O96007	FALSE
O96008	O96008		O96008	O96008	O96008	O96008	O96008	FALSE
O96013	O96013	O96013	O96013	O96013		O96013	O96013	FALSE
O96017	O96017;O960172;O960173	O96017;O960173;O960172;O960171	O96017;O960172;O960173			O96017	O96017	FALSE
O96018	O96018	O96018	O96018			O96018		FALSE
O96019	O96019	O96019	O96019	O96019	O96019	O96019	O96019	FALSE
O96028	O96028	O96028	O96028			O96028	O96028	FALSE
O96033	O96033	O96033	O96033			O96033		FALSE
P00167	P00167	P00167	P00167	P00167		P00167	P00167	FALSE
P00338	P00338	P00338	P00338	P00338	P00338	P00338	P00338	FALSE
P00352	P00352	P00352	P00352	P00352	P00352	P00352	P00352	FALSE
P00367	P00367	P00367	P00367	P00367	P00367	P00367	P00367	FALSE
P00374	P00374	P00374	P00374	P00374	P00374	P00374	P00374	FALSE
P00387	P00387	P00387	P00387	P00387	P00387	P00387	P00387	FALSE
P00390	P00390	P00390	P00390	P00390	P00390	P00390	P00390	FALSE
P00403	P00403		P00403	P00403	P00403	P00403	P00403	FALSE
P00414	P00414		P00414					FALSE
P00441	P00441	P00441	P00441	P00441	P00441	P00441	P00441	FALSE
P00450	P00450					P00450	P00450	FALSE
P00488	P00488		P00488			P00488	P00488	FALSE
P00491	P00491	P00491	P00491	P00491	P00491	P00491	P00491	FALSE
P00492	P00492	P00492	P00492	P00492	P00492	P00492	P00492	FALSE
P00505	P00505	P00505	P00505	P00505	P00505	P00505	P00505	FALSE
P00519	P00519	P00519	P00519			P00519	P00519	FALSE
P00533	P00533	P00533	P00533	P00533	P00533	P00533	P00533	FALSE
P00558	P00558	P00558	P00558	P00558	P00558	P00558	P00558	FALSE
P00568	P00568	P00568	P00568	P00568	P00568	P00568	P00568	FALSE
P00749	P00749		P00749			P00749	P00749	FALSE
P00750	P00750					P00750	P00750	FALSE
P00813	P00813	P00813	P00813		P00813	P00813	P00813	FALSE
P00918	P00918	P00918	P00918		P00918	P00918	P00918	FALSE
P00966	P00966	P00966	P00966	P00966	P00966	P00966	P00966	FALSE
P01009	P01009		P01009			P01009	P01009	FALSE
P01011	P01011				P01011	P01011	P01011	FALSE
P01023	P01023					P01023	P01023	FALSE
P01024	P01024		P01024			P01024	P01024	FALSE
P01033	P01033		P01033		P01033	P01033	P01033	FALSE
P01034	P01034	P01034	P01034			P01034	P01034	FALSE
P01106	P01106	P01106	P01106			P01106		FALSE
P01111	P01111	P01111	P01111	P01111		P01111	P01111	FALSE
P01130	P01130	P01130	P01130	P01130		P01130	P01130	FALSE
P01137	P01137		P01137		P01137	P01137	P01137	FALSE
P01344	P01344						P01344	FALSE
P01892	P01892	P10316;P01892;P01891	P01892		P01892	P01892		FALSE
P02008	P02008				P02008			FALSE
P02452	P02452	P02452	P02452	P02452	P02452	P02452	P02452	FALSE
P02461	P02461	P02461	P02461		P02461	P02461	P02461	FALSE
P02462	P02462		P02462		P02462	P02462	P02462	FALSE
P02511	P02511	P02511			P02511	P02511	P02511	FALSE
P02545	P02545	P02545	P02545	P02545	P02545	P02545	P02545	FALSE
P02549	P02549	P02549						FALSE
P02649	P02649		P02649			P02649	P02649	FALSE
P02679	P02679						P02679	FALSE
P02686	P02686		P02686			P02686	P02686	FALSE
P02751	P02751;P027515;P027514;P027517;P027511;P027510;P027513;P027512	P02751;P027515;P027511;P027510;P027513	P02751;P027514;P027517;P027510;P027512	P02751	P02751	P02751	P02751	FALSE
P02753	P02753					P02753		FALSE
P02786	P02786	P02786	P02786	P02786	P02786	P02786	P02786	FALSE
P02792	P02792		P02792			P02792	P02792	FALSE
P02794	P02794	P02794	P02794	P02794		P02794	P02794	FALSE
P04004	P04004				P04004	P04004	P04004	FALSE
P04040	P04040	P04040	P04040	P04040	P04040	P04040	P04040	FALSE
P04049	P04049	P04049	P04049			P04049	P04049	FALSE
P04062	P04062	P04062	P04062	P04062	P04062	P04062	P04062	FALSE
P04066	P04066		P04066		P04066	P04066	P04066	FALSE
P04075	P04075	P04075	P04075	P04075	P04075	P04075	P04075	FALSE
P04080	P04080	P04080	P04080	P04080	P04080	P04080	P04080	FALSE
P04083	P04083	P04083	P04083	P04083	P04083	P04083	P04083	FALSE
P04114	P04114		P04114			P04114	P04114	FALSE
P04150	P04150;P041500;P041502;P041501;P041503;P041506;P041505;P041504	P04150;P041500;P041502;P041501;P041503	P04150;P041500;P041502;P041501;P041503			P04150	P04150	FALSE
P04156	P04156	P04156	P04156	P04156	P04156	P04156	P04156	FALSE
P04179	P04179	P04179	P04179	P04179	P04179	P04179	P04179	FALSE
P04181	P04181	P04181	P04181	P04181	P04181	P04181	P04181	FALSE
P04183	P04183	P04183	P04183	P04183	P04183	P04183	P04183	FALSE
P04229	P04229					P04229		FALSE
P04233	P04233		P04233			P04233	P04233	FALSE
P04271	P04271				P04271	P04271	P04271	FALSE
P04350	P04350	P04350	P04350	P04350	P04350	P04350	P04350	FALSE
P04406	P04406	P04406	P04406	P04406	P04406	P04406	P04406	FALSE
P04424	P04424	P04424	P04424			P04424	P04424	FALSE
P04439	P04439	P04439;P13746;P30455;P30443;P01893		P04439	P04439	P04439	P04439	FALSE
P04632	P04632	P04632	P04632	P04632	P04632	P04632	P04632	FALSE
P04637	P04637	P04637	P04637		P04637	P04637	P04637	FALSE
P04733	P04733		P04733					FALSE
P04792	P04792	P04792	P04792	P04792	P04792	P04792	P04792	FALSE
P04818	P04818	P04818	P04818	P04818	P04818	P04818	P04818	FALSE
P04843	P04843	P04843	P04843	P04843	P04843	P04843	P04843	FALSE
P04844	P04844	P04844	P04844	P04844	P04844	P04844	P04844	FALSE
P04899	P04899	P04899		P04899	P04899	P04899	P04899	FALSE
P04920	P04920	P04920	P04920			P04920	P04920	FALSE
P05023	P05023	P05023	P05023	P05023	P05023	P05023	P05023	FALSE
P05026	P05026	P05026	P05026	P05026	P05026	P05026	P05026	FALSE
P05067	P050671;P05067;P050670	P05067;P050671;P050670	P05067;P050671	P05067	P05067	P05067	P05067	FALSE
P05091	P05091	P05091	P05091	P05091	P05091	P05091	P05091	FALSE
P05106	P05106					P05106	P05106	FALSE
P05107	P05107		P05107			P05107	P05107	FALSE
P05114	P05114	P05114	P05114	P05114	P05114	P05114	P05114	FALSE
P05120	P05120	P05120	P05120			P05120	P05120	FALSE
P05121	P05121	P05121	P05121		P05121	P05121	P05121	FALSE
P05141	P05141		P05141	P05141	P05141	P05141	P05141	FALSE
P05156	P05156							FALSE
P05161	P05161	P05161	P05161	P05161	P05161	P05161	P05161	FALSE
P05164	P05164				P05164		P05164	FALSE
P05165	P05165	P05165	P05165			P05165	P05165	FALSE
P05166	P05166	P05166	P05166		P05166	P05166	P05166	FALSE
P05198	P05198	P05198	P05198	P05198	P05198	P05198	P05198	FALSE
P05362	P05362	P05362	P05362	P05362	P05362	P05362	P05362	FALSE
P05386	P05386	P05386	P05386	P05386	P05386	P05386	P05386	FALSE
P05387	P05387	P05387	P05387	P05387	P05387	P05387	P05387	FALSE
P05388	P05388;Q8NHW5	P05388	P05388;Q8NHW5	P05388;Q8NHW5	P05388	P05388	P05388	FALSE
P05412	P05412	P05412	P05412			P05412	P05412	FALSE
P05413	P05413		P05413			P05413	P05413	FALSE
P05423	P05423	P05423	P05423			P05423	P05423	FALSE
P05455	P05455	P05455	P05455	P05455	P05455	P05455	P05455	FALSE
P05549	P05549		P05549			P05549		FALSE
P05556	P05556	P05556	P05556	P05556	P05556	P05556	P05556	FALSE
P05783	P05783	P05783	P05783	P05783	P05783		P05783	FALSE
P05937	P05937		P05937		P05937		P05937	FALSE
P05997	P05997	P05997	P05997		P05997	P05997	P05997	FALSE
P06132	P06132	P06132	P06132	P06132	P06132	P06132	P06132	FALSE
P06280	P06280		P06280	P06280	P06280	P06280	P06280	FALSE
P06396	P06396	P06396	P06396		P06396	P06396	P06396	FALSE
P06400	P06400	P06400	P06400	P06400	P06400	P06400	P06400	FALSE
P06401	P06401				P06401			FALSE
P06454	P06454	P06454	P06454	P06454	P06454		P06454	FALSE
P06493	P06493	P06493	P06493	P06493	P06493	P06493	P06493	FALSE
P06576	P06576	P06576	P06576	P06576	P06576	P06576	P06576	FALSE
P06703	P06703	P06703	P06703	P06703	P06703	P06703	P06703	FALSE
P06730	P06730	P06730	P06730	P06730	P06730	P06730	P06730	FALSE
P06731	P06731		P06731			P06731	P06731	FALSE
P06733	P06733	P06733	P06733	P06733	P06733	P06733	P06733	FALSE
P06737	P06737	P06737	P06737	P06737	P06737	P06737	P06737	FALSE
P06744	P06744	P06744	P06744	P06744	P06744	P06744	P06744	FALSE
P06746	P06746	P06746	P06746			P06746	P06746	FALSE
P06748	P06748	P06748	P06748	P06748	P06748	P06748	P06748	FALSE
P06753	P06753		P06753	P06753	P06753	P06753	P06753	FALSE
P06756	P06756	P06756	P06756	P06756	P06756	P06756	P06756	FALSE
P06858	P06858							FALSE
P06865	P06865	P06865	P06865	P06865	P06865	P06865	P06865	FALSE
P07093	P07093		P07093		P07093	P07093	P07093	FALSE
P07099	P07099		P07099	P07099	P07099	P07099	P07099	FALSE
P07108	P07108	P07108	P07108	P07108	P07108	P07108	P07108	FALSE
P07148	P07148		P07148				P07148	FALSE
P07195	P07195	P07195	P07195	P07195	P07195	P07195	P07195	FALSE
P07196	P07196	P07196			P07196	P07196	P07196	FALSE
P07197	P07197	P07197				P07197	P07197	FALSE
P07199	P07199	P07199	P07199			P07199	P07199	FALSE
P07203	P07203	P07203	P07203	P07203	P07203	P07203	P07203	FALSE
P07237	P07237	P07237	P07237	P07237	P07237	P07237	P07237	FALSE
P07305	P07305		P07305		P07305	P07305	P07305	FALSE
P07311	P07311	P07311	P07311	P07311	P07311	P07311	P07311	FALSE
P07332	P07332				P07332			FALSE
P07339	P07339	P07339	P07339	P07339	P07339		P07339	FALSE
P07355	P07355;A6NMY6	P07355;A6NMY6	P07355;A6NMY6	P07355;A6NMY6	P07355	P07355	P07355	FALSE
P07384	P07384	P07384	P07384	P07384	P07384	P07384	P07384	FALSE
P07437	P07437	P07437	P07437	P07437	P07437	P07437	P07437	FALSE
P07476	P07476	P07476	P07476				P07476	FALSE
P07478	P07478						P07478	FALSE
P07602	P07602	P07602	P07602	P07602	P07602	P07602	P07602	FALSE
P07686	P07686	P07686	P07686	P07686	P07686	P07686	P07686	FALSE
P07711	P07711	P07711	P07711	P07711	P07711	P07711	P07711	FALSE
P07737	P07737	P07737	P07737	P07737	P07737	P07737	P07737	FALSE
P07738	P07738	P07738	P07738			P07738	P07738	FALSE
P07741	P07741	P07741	P07741	P07741	P07741	P07741	P07741	FALSE
P07814	P07814	P07814	P07814	P07814	P07814	P07814	P07814	FALSE
P07858	P07858	P07858	P07858	P07858	P07858	P07858	P07858	FALSE
P07900	P07900	P07900	P07900	P07900	P07900	P07900	P07900	FALSE
P07902	P07902	P07902	P07902			P07902	P07902	FALSE
P07910	P07910	P07910	P07910	P07910;O60812;B7ZW38;B2RXH8;P0DMR1	P07910	P07910	P07910	FALSE
P07919	P07919	P07919;A0A096LP55	P07919	P07919	P07919	P07919	P07919	FALSE
P07942	P07942	P07942	P07942	P07942	P07942	P07942	P07942	FALSE
P07947	P07947		P07947		P07947		P07947	FALSE
P07948	P07948		P07948			P07948	P07948	FALSE
P07954	P07954	P07954	P07954	P07954	P07954	P07954	P07954	FALSE
P07992	P07992		P07992			P07992	P07992	FALSE
P07996	P07996	P07996	P07996	P07996	P07996	P07996	P07996	FALSE
P08047	P08047	P08047	P08047		P08047	P08047	P08047	FALSE
P08069	P08069		P08069			P08069	P08069	FALSE
P08123	P08123	P08123	P08123		P08123	P08123	P08123	FALSE
P08133	P08133	P08133	P08133	P08133	P08133	P08133	P08133	FALSE
P08134	P08134	P08134	P08134	P08134	P08134	P08134	P08134	FALSE
P08174	P08174	P08174	P08174		P08174	P08174		FALSE
P08195	P08195	P08195	P08195	P08195	P08195	P08195	P08195	FALSE
P08236	P08236		P08236	P08236		P08236	P08236	FALSE
P08237	P08237	P08237	P08237	P08237	P08237	P08237	P08237	FALSE
P08238	P08238	P08238	P08238	P08238	P08238	P08238	P08238	FALSE
P08240	P08240		P08240	P08240	P08240	P08240	P08240	FALSE
P08243	P08243	P08243	P08243	P08243	P08243	P08243	P08243	FALSE
P08397	P08397	P08397	P08397	P08397	P08397	P08397	P08397	FALSE
P08473	P08473	P08473	P08473			P08473	P08473	FALSE
P08559	P08559	P08559	P08559	P08559	P08559	P08559	P08559	FALSE
P08572	P08572		P08572		P08572	P08572	P08572	FALSE
P08574	P08574		P08574	P08574	P08574	P08574	P08574	FALSE
P08575	P08575				P08575	P08575	P08575	FALSE
P08579	P08579	P08579	P08579	P08579	P08579	P08579	P08579	FALSE
P08581	P08581		P08581			P08581	P08581	FALSE
P08582	P08582	P08582	P08582	P08582	P08582	P08582	P08582	FALSE
P08621	P08621	P08621	P08621	P08621	P08621	P08621	P08621	FALSE
P08648	P08648		P08648	P08648	P08648	P08648	P08648	FALSE
P08651	P08651	P08651				P08651		FALSE
P08670	P08670	P08670	P08670	P08670	P08670	P08670	P08670	FALSE
P08708	P08708	P08708	P08708	P08708			P08708	FALSE
P08727	P08727		P08727		P08727		P08727	FALSE
P08754	P08754		P08754	P08754	P08754	P08754	P08754	FALSE
P08758	P08758	P08758	P08758	P08758	P08758	P08758	P08758	FALSE
P08865	P08865	P08865	P08865	P08865	P08865	P08865	P08865	FALSE
P08962	P08962	P08962	P08962	P08962	P08962	P08962	P08962	FALSE
P09001	P09001		P09001				P09001	FALSE
P09012	P09012	P09012	P09012	P09012	P09012	P09012	P09012	FALSE
P09017	P09017							FALSE
P09038	P09038				P09038	P09038	P09038	FALSE
P09104	P09104	P09104	P09104	P09104	P09104	P09104	P09104	FALSE
P09110	P09110	P09110	P09110	P09110	P09110	P09110	P09110	FALSE
P09132	P09132	P09132	P09132	P09132		P09132	P09132	FALSE
P09211	P09211	P09211	P09211	P09211	P09211	P09211	P09211	FALSE
P09234	P09234	P09234	P09234		P09234	P09234	P09234	FALSE
P09327	P09327	P09327	P09327		P09327	P09327	P09327	FALSE
P09382	P09382	P09382	P09382	P09382	P09382	P09382	P09382	FALSE
P09417	P09417	P09417	P09417	P09417	P09417	P09417	P09417	FALSE
P09429	P09429	P09429	P09429;B2RPK0	P09429;B2RPK0	P09429	P09429	P09429	FALSE
P09455	P09455	P09455	P09455		P09455	P09455	P09455	FALSE
P09467	P09467		P09467		P09467	P09467	P09467	FALSE
P09486	P09486	P09486		P09486	P09486	P09486	P09486	FALSE
P09488	P09488	P09488;P46439		P09488		P09488		FALSE
P09493	P094930|P09493	P09493	P094930|P09493	P09493	P09493	P09493|P094930	P09493	TRUE
P09496	P09496	P09496	P09496	P09496	P09496	P09496	P09496	FALSE
P09497	P09497	P09497	P09497	P09497	P09497	P09497	P09497	FALSE
P09525	P09525	P09525	P09525	P09525	P09525	P09525	P09525	FALSE
P09543	P09543	P09543	P09543	P09543	P09543	P09543	P09543	FALSE
P09601	P09601		P09601	P09601		P09601	P09601	FALSE
P09619	P09619						P09619	FALSE
P09622	P09622	P09622	P09622	P09622	P09622	P09622	P09622	FALSE
P09651	P09651;Q32P51	P09651	P09651;Q32P51	P09651;Q32P51	P09651	P09651	P09651	FALSE
P09661	P09661	P09661	P09661	P09661	P09661	P09661	P09661	FALSE
P09668	P09668	P09668	P09668		P09668	P09668	P09668	FALSE
P09669	P09669		P09669	P09669	P09669	P09669	P09669	FALSE
P09874	P09874	P09874	P09874	P09874	P09874	P09874	P09874	FALSE
P09884	P09884	P09884	P09884	P09884	P09884	P09884	P09884	FALSE
P09913	P09913		P09913			P09913		FALSE
P09914	P09914		P09914			P09914	P09914	FALSE
P09936	P09936	P09936	P09936	P09936	P09936	P09936	P09936	FALSE
P09960	P09960	P09960	P09960	P09960	P09960	P09960	P09960	FALSE
P09972	P09972	P09972	P09972	P09972	P09972	P09972	P09972	FALSE
P0C0L4	P0C0L4;P0C0L5					P0C0L4		FALSE
Q71UI9	Q71UI9;P0C0S5		Q71UI9;P0C0S5	Q71UI9;P0C0S5		Q71UI9		FALSE
Q99878	Q99878;Q96KK5;Q9BTM1;Q16777;Q6FI13;P0C0S8;P20671		Q99878;Q96KK5;Q9BTM1;Q16777;Q6FI13;P20671;P0C0S8;Q93077;Q7L7L0;P04908	Q6FI13;P0C0S8;Q99878;Q9BTM1;Q16777;Q96KK5;P20671				FALSE
Q16777	Q99878;Q96KK5;Q9BTM1;Q16777;Q6FI13;P0C0S8;P20671	Q16777;Q6FI13	Q99878;Q96KK5;Q9BTM1;Q16777;Q6FI13;P20671;P0C0S8;Q93077;Q7L7L0;P04908	Q6FI13;P0C0S8;Q99878;Q9BTM1;Q16777;Q96KK5;P20671				FALSE
Q6FI13	Q99878;Q96KK5;Q9BTM1;Q16777;Q6FI13;P0C0S8;P20671	Q16777;Q6FI13	Q99878;Q96KK5;Q9BTM1;Q16777;Q6FI13;P20671;P0C0S8;Q93077;Q7L7L0;P04908	Q6FI13;P0C0S8;Q99878;Q9BTM1;Q16777;Q96KK5;P20671		Q6FI13		FALSE
P0C1Z6	P0C1Z6	P0C1Z6	P0C1Z6			P0C1Z6		FALSE
P0C2W1	P0C2W1		P0C2W1			P0C2W1		FALSE
P0C7T5	P0C7T5		P0C7T5			P0C7T5		FALSE
P0C869	P0C869		P0C869					FALSE
P0CAP2	P0CAP2;Q9BZD3	P0CAP2	P0CAP2;Q9BZD3		P0CAP2	P0CAP2		FALSE
P0CG12	P0CG12		P0CG12			P0CG12	P0CG12	FALSE
P0CG13	P0CG13		P0CG13			P0CG13		FALSE
P0CG30	P0CG30;P0CG29	P0CG30;P0CG29	P0CG30;P0CG29					FALSE
P0CG29	P0CG30;P0CG29	P0CG30;P0CG29	P0CG30;P0CG29			P0CG29		FALSE
P0CG35	P0CG35;P0CG34	P0CG35;P0CG34						FALSE
P0CG38	P0CG38							FALSE
P0DI82	P0DI82;P0DI81		P0DI82;P0DI81					FALSE
P0DI81	P0DI82;P0DI81		P0DI82;P0DI81			P0DI81		FALSE
P0DI83	P0DI83							FALSE
P0DJD0	P0DJD0;P0DJD1		P0DJD0;P0DJD1					FALSE
P0DJI8	P0DJI8						P0DJI8	FALSE
P0DMN0	P0DMN0;P0DMM9	P0DMN0;P0DMM9	P0DMN0;P0DMM9					FALSE
Q5DJT8	Q5DJT8;P0DMV2;P0DMV1;Q8NHU0;Q5HYN5;P0DMV0;P0DMU8;P0DMU7							FALSE
Q5HYN5	Q5DJT8;P0DMV2;P0DMV1;Q8NHU0;Q5HYN5;P0DMV0;P0DMU8;P0DMU7					Q5HYN5		FALSE
P0DMV9	P0DMV9;P0DMV8	P0DMV9;P0DMV8	P0DMV9;P0DMV8	P0DMV8;P0DMV9				FALSE
P0DN76	P0DN76;Q01081	P0DN76;Q01081;Q8WU68	P0DN76;Q01081	Q01081;P0DN76				FALSE
Q01081	P0DN76;Q01081	P0DN76;Q01081;Q8WU68	P0DN76;Q01081	Q01081;P0DN76	Q01081	Q01081		FALSE
P0DN79	P0DN79;P35520	P0DN79;P35520	P0DN79;P35520					FALSE
P35520	P0DN79;P35520	P0DN79;P35520	P0DN79;P35520		P35520	P35520		FALSE
P10071	P10071		P10071					FALSE
P10075	P10075		P10075					FALSE
P10109	P10109	P10109	P10109	P10109		P10109	P10109	FALSE
P10155	P10155	P10155	P10155	P10155	P10155		P10155	FALSE
P10242	P102420;P10242;P102421		P102421;P102420;P10242;P102422					FALSE
P10244	P10244		P10244			P10244		FALSE
P10253	P10253	P10253	P10253	P10253	P10253	P10253	P10253	FALSE
P10301	P10301		P10301	P10301		P10301	P10301	FALSE
P10321	P10321	P10321	P10321	P10321		P10321	P10321	FALSE
P10398	P10398	P10398	P10398			P10398		FALSE
P10412	P10412	P10412	P10412		P10412	P10412		FALSE
P10515	P10515	P10515	P10515		P10515	P10515	P10515	FALSE
P10586	P10586	P10586	P10586	P10586	P10586	P10586	P10586	FALSE
P10588	P10588		P10588			P10588		FALSE
P10599	P10599	P10599	P10599	P10599	P10599	P10599	P10599	FALSE
P10606	P10606	P10606	P10606	P10606	P10606	P10606	P10606	FALSE
P10619	P10619	P10619	P10619	P10619	P10619	P10619	P10619	FALSE
P10620	P10620		P10620	P10620	P10620	P10620	P10620	FALSE
P10636	P10636	P10636	P10636			P10636	P10636	FALSE
P10644	P10644	P10644	P10644	P10644	P10644	P10644	P10644	FALSE
P10646	P10646					P10646	P10646	FALSE
P10746	P10746	P10746	P10746			P10746	P10746	FALSE
P10768	P10768	P10768	P10768	P10768	P10768	P10768	P10768	FALSE
P10809	P10809	P10809	P10809	P10809	P10809	P10809	P10809	FALSE
P10909	P10909	P10909	P10909		P10909	P10909	P10909	FALSE
P10915	P10915		P10915					FALSE
P11021	P11021	P11021	P11021	P11021	P11021	P11021	P11021	FALSE
P11047	P11047	P11047	P11047	P11047	P11047	P11047	P11047	FALSE
P11117	P11117		P11117	P11117		P11117	P11117	FALSE
P11137	P11137	P11137	P11137		P11137	P11137	P11137	FALSE
P11142	P11142	P11142	P11142	P11142	P11142	P11142	P11142	FALSE
P11166	P11166	P11166	P11166	P11166	P11166	P11166	P11166	FALSE
P11169	P11169;Q8TDB8		P11169;Q8TDB8			P11169		FALSE
P11171	P11171	P11171	P11171		P11171	P11171	P11171	FALSE
P11172	P11172	P11172	P11172	P11172	P11172	P11172	P11172	FALSE
P11177	P11177	P11177	P11177	P11177	P11177	P11177	P11177	FALSE
P11182	P11182	P11182	P11182		P11182	P11182	P11182	FALSE
P11216	P11216	P11216	P11216	P11216	P11216	P11216	P11216	FALSE
P11233	P11233	P11233	P11233	P11233	P11233	P11233	P11233	FALSE
P11234	P11234			P11234		P11234	P11234	FALSE
P11274	P11274	P11274	P11274			P11274	P11274	FALSE
P11277	P11277	P11277	P11277				P11277	FALSE
P11279	P11279		P11279	P11279	P11279	P11279	P11279	FALSE
P11310	P11310	P11310	P11310	P11310	P11310	P11310	P11310	FALSE
P11387	P11387	P11387	P11387		P11387	P11387	P11387	FALSE
P11388	P11388	P11388	P11388			P11388	P11388	FALSE
P11413	P11413	P11413	P11413	P11413	P11413	P11413	P11413	FALSE
P11441	P11441	P11441	P11441	P11441		P11441	P11441	FALSE
P11474	P11474		P11474			P11474		FALSE
P11498	P11498	P11498	P11498	P11498	P11498	P11498	P11498	FALSE
P11532	P11532	P11532	P11532			P11532	P11532	FALSE
P11586	P11586	P11586	P11586	P11586	P11586	P11586	P11586	FALSE
P11717	P11717	P11717	P11717	P11717	P11717	P11717	P11717	FALSE
P11766	P11766	P11766	P11766	P11766	P11766	P11766	P11766	FALSE
P11802	P11802	P11802	P11802	P11802		P11802	P11802	FALSE
P11831	P11831	P11831				P11831		FALSE
P11908	P11908	P11908	P11908	P11908		P11908	P11908	FALSE
P11940	P11940	P11940;Q9H361	P11940	P11940;Q9H361	P11940		P11940	FALSE
P12004	P12004	P12004	P12004	P12004	P12004	P12004	P12004	FALSE
P12074	P12074		P12074			P12074	P12074	FALSE
P12081	P12081	P12081	P12081	P12081	P12081	P12081	P12081	FALSE
P12107	P12107					P12107	P12107	FALSE
P12109	P12109	P12109	P12109	P12109	P12109	P12109	P12109	FALSE
P12110	P12110	P12110			P12110	P12110	P12110	FALSE
P12111	P12111	P12111	P12111	P12111	P12111	P12111	P12111	FALSE
P12236	P12236		P12236	P12236	P12236	P12236	P12236	FALSE
P12268	P12268	P12268	P12268	P12268	P12268	P12268	P12268	FALSE
P12270	P12270	P12270	P12270	P12270	P12270	P12270	P12270	FALSE
P12277	P12277	P12277	P12277	P12277	P12277	P12277	P12277	FALSE
P12429	P12429	P12429	P12429	P12429	P12429	P12429	P12429	FALSE
P12532	P12532	P12532	P12532	P12532	P12532	P12532	P12532	FALSE
P12694	P12694	P12694	P12694			P12694	P12694	FALSE
P12755	P12755		P12755			P12755		FALSE
P12814	P12814	P12814	P12814	P12814	P12814	P12814	P12814	FALSE
P12830	P12830	P12830	P12830		P12830	P12830	P12830	FALSE
P12931	P12931		P12931		P12931	P12931	P12931	FALSE
P12955	P12955	P12955	P12955	P12955	P12955	P12955	P12955	FALSE
P12956	P12956	P12956	P12956	P12956	P12956	P12956	P12956	FALSE
P13010	P13010	P13010	P13010	P13010	P13010	P13010	P13010	FALSE
P13051	P13051	P13051	P13051			P13051	P13051	FALSE
P13073	P13073	P13073	P13073	P13073	P13073	P13073	P13073	FALSE
P13196	P13196		P13196			P13196	P13196	FALSE
P13284	P13284	P13284	P13284		P13284	P13284	P13284	FALSE
P13473	P13473	P13473	P13473	P13473	P13473	P13473	P13473	FALSE
P13489	P13489	P13489	P13489	P13489	P13489	P13489	P13489	FALSE
P13497	P13497							FALSE
P13498	P13498		P13498			P13498		FALSE
P13591	P13591		P13591		P13591	P13591	P13591	FALSE
P13611	P13611	P13611				P13611	P13611	FALSE
P13612	P13612	P13612				P13612	P13612	FALSE
P13639	P13639	P13639	P13639	P13639	P13639	P13639	P13639	FALSE
P13667	P13667	P13667	P13667	P13667	P13667	P13667	P13667	FALSE
P13674	P13674	P13674	P13674	P13674	P13674	P13674	P13674	FALSE
P13693	P13693	P13693	P13693	P13693	P13693	P13693	P13693	FALSE
P13716	P13716	P13716	P13716			P13716	P13716	FALSE
P13726	P13726		P13726			P13726	P13726	FALSE
P13796	P13796	P13796	P13796	P13796	P13796	P13796	P13796	FALSE
P13797	P13797	P13797	P13797	P13797	P13797	P13797	P13797	FALSE
P13798	P13798	P13798	P13798	P13798	P13798	P13798	P13798	FALSE
P13804	P13804	P13804	P13804	P13804	P13804	P13804	P13804	FALSE
P13807	P13807	P13807	P13807		P13807	P13807	P13807	FALSE
P13861	P13861	P13861	P13861	P13861	P13861	P13861	P13861	FALSE
P13929	P13929	P13929	P13929			P13929	P13929	FALSE
P13984	P13984	P13984	P13984	P13984	P13984	P13984	P13984	FALSE
P13987	P13987	P13987	P13987	P13987	P13987	P13987	P13987	FALSE
P13995	P13995	P13995	P13995	P13995	P13995	P13995	P13995	FALSE
P14136	P14136	P14136			P14136		P14136	FALSE
P14174	P14174	P14174	P14174	P14174	P14174	P14174	P14174	FALSE
P14209	P14209	P14209	P14209		P14209	P14209	P14209	FALSE
P14314	P14314	P14314	P14314	P14314	P14314	P14314	P14314	FALSE
P14317	P14317	P14317	P14317		P14317	P14317	P14317	FALSE
P14324	P14324	P14324	P14324	P14324	P14324	P14324	P14324	FALSE
P14373	P14373	P14373	P14373			P14373	P14373	FALSE
P14406	P14406		P14406	P14406	P14406	P14406	P14406	FALSE
P14543	P14543		P14543			P14543	P14543	FALSE
P14550	P14550	P14550	P14550	P14550	P14550	P14550	P14550	FALSE
P14618	P14618	P14618	P14618	P14618	P14618	P14618	P14618	FALSE
P14621	P14621		P14621			P14621	P14621	FALSE
P14625	P14625	P14625	P14625	P14625	P14625	P14625	P14625	FALSE
P14635	P14635	P14635	P14635			P14635	P14635	FALSE
P14649	P14649	P14649	P14649			P14649	P14649	FALSE
P14678	P14678	P14678;P63162	P14678;P63162	P14678;P63162		P14678		FALSE
P14735	P14735	P14735	P14735	P14735	P14735	P14735	P14735	FALSE
P14854	P14854	P14854	P14854	P14854	P14854	P14854	P14854	FALSE
P14859	P14859	P14859	P14859			P14859	P14859	FALSE
P14866	P14866	P14866	P14866	P14866	P14866	P14866	P14866	FALSE
P14868	P14868	P14868	P14868	P14868	P14868	P14868	P14868	FALSE
P14921	P14921	P14921				P14921	P14921	FALSE
P14923	P14923	P14923	P14923	P14923	P14923		P14923	FALSE
P14927	P14927	P14927	P14927	P14927	P14927	P14927	P14927	FALSE
P15056	P15056	P15056	P15056			P15056		FALSE
P15104	P15104	P15104	P15104			P15104	P15104	FALSE
P15121	P15121	P15121	P15121	P15121	P15121	P15121	P15121	FALSE
P15144	P15144		P15144	P15144	P15144	P15144	P15144	FALSE
P15151	P15151	P15151	P15151	P15151		P15151	P15151	FALSE
P15153	P15153	P15153	P15153		P15153		P15153	FALSE
P15170	P15170	P15170	P15170	P15170	P15170	P15170	P15170	FALSE
P15289	P15289	P15289	P15289		P15289	P15289	P15289	FALSE
P15291	P15291		P15291			P15291	P15291	FALSE
P15311	P15311	P15311	P15311	P15311	P15311	P15311	P15311	FALSE
P15336	P15336	P15336	P15336			P15336	P15336	FALSE
P15374	P15374	P15374	P15374	P15374	P15374	P15374	P15374	FALSE
P15407	P15407		P15407			P15407		FALSE
P15408	P15408		P15408			P15408	P15408	FALSE
P15498	P15498		P15498			P15498	P15498	FALSE
P15529	P155295;P155292;P155294;P155291;P155293;P155290;P15529	P15529;P155296;P155295;P155292;P155294;P155291;P155293;P155290	P155295;P155292;P155294;P155291;P155293;P155290;P15529|P15529;P155296		P15529	P15529	P15529	TRUE
P15531	P15531	P15531	P15531	P15531	P15531	P15531	P15531	FALSE
P15559	P15559	P15559	P15559	P15559	P15559	P15559	P15559	FALSE
P15586	P15586	P15586	P15586	P15586	P15586	P15586	P15586	FALSE
P15735	P15735		P15735			P15735		FALSE
P15848	P15848		P15848			P15848	P15848	FALSE
P15880	P15880	P15880	P15880	P15880	P15880	P15880	P15880	FALSE
P15882	P15882		P15882			P15882		FALSE
P15884	P158842;P15884;P158840;P158844;P158846;P158845							FALSE
P15907	P15907		P15907			P15907	P15907	FALSE
P15923	P15923	P15923				P15923	P15923	FALSE
P15924	P15924	P15924	P15924	P15924	P15924		P15924	FALSE
P15927	P15927	P15927	P15927	P15927	P15927	P15927	P15927	FALSE
P16035	P16035	P16035	P16035			P16035	P16035	FALSE
P16050	P16050							FALSE
P16070	P160702;P160704;P160703;P16070;P160708;P160701;P160700;P160706;P160707	P160708;P160702;P160704;P160703;P160701;P160700;P160706;P16070;P160707;P160705	P16070;P160702;P160704;P160703	P16070	P16070	P16070	P16070	FALSE
P16083	P16083	P16083	P16083			P16083	P16083	FALSE
P16144	P16144	P16144	P16144	P16144	P16144	P16144	P16144	FALSE
P16152	P16152	P16152	P16152	P16152	P16152	P16152	P16152	FALSE
P16157	P161570;P16157;P161576;P161572;P161574;P161571;P161573;P161575	P16157;P161576;P161572;P161574;P161570;P161571;P161573;P161575	P161570;P16157;P161576;P161571;P161572;P161574;P161573;P161575			P161574	P16157	FALSE
P16219	P16219		P16219		P16219	P16219	P16219	FALSE
P16220	P16220;Q030603;Q030604;Q03060	P16220	P16220;Q030603;Q03060;Q030604;Q030602;Q030606;Q030601;P18846			P16220	P16220	FALSE
P16278	P16278	P16278	P16278	P16278	P16278	P16278	P16278	FALSE
P16284	P16284						P16284	FALSE
P16298	P16298	P16298	P16298			P16298		FALSE
P16333	P16333	P16333	P16333			P16333	P16333	FALSE
P16383	P16383	P16383	P16383			P16383	P16383	FALSE
P16401	P16401		P16401		P16401	P16401	P16401	FALSE
P16403	P16403		P16403	P16403	P16403	P16403		FALSE
P16422	P16422		P16422		P16422	P16422	P16422	FALSE
P16435	P16435	P16435	P16435	P16435	P16435	P16435	P16435	FALSE
P16455	P16455	P16455	P16455	P16455		P16455	P16455	FALSE
P16591	P16591	P16591	P16591			P16591		FALSE
P16615	P16615	P16615	P16615	P16615	P16615	P16615	P16615	FALSE
P16885	P16885		P16885			P16885	P16885	FALSE
P16930	P16930	P16930	P16930	P16930		P16930	P16930	FALSE
P16949	P16949	P16949	P16949	P16949	P16949	P16949	P16949	FALSE
P16989	P16989	P16989	P16989		P16989	P16989	P16989	FALSE
P17020	P17020		P17020					FALSE
P17026	P17026		P17026			P17026	P17026	FALSE
P17028	P17028	P17028	P17028			P17028	P17028	FALSE
P17029	P17029		P17029			P17029	P17029	FALSE
Q5VIY5	Q5VIY5;P17035;Q7L2R6;Q5HY98;Q6ZN06							FALSE
P17035	Q5VIY5;P17035;Q7L2R6;Q5HY98;Q6ZN06		P17035					FALSE
P17036	P17036		P17036			P17036		FALSE
P17050	P17050	P17050	P17050			P17050	P17050	FALSE
P17066	P17066	P17066	P17066	P17066		P17066		FALSE
P17096	P17096	P17096	P17096	P17096	P17096	P17096	P17096	FALSE
P17098	P17098		P17098			P17098		FALSE
P17152	P17152	P17152	P17152	P17152		P17152	P17152	FALSE
P17174	P17174	P17174	P17174	P17174	P17174	P17174	P17174	FALSE
P17252	P17252	P17252	P17252	P17252		P17252	P17252	FALSE
P17275	P17275	P17275	P17275			P17275	P17275	FALSE
P17301	P17301	P17301	P17301	P17301	P17301	P17301	P17301	FALSE
P17405	P17405		P17405			P17405	P17405	FALSE
P17480	P17480	P17480	P17480		P17480	P17480	P17480	FALSE
P17535	P17535	P17535	P17535			P17535	P17535	FALSE
P17540	P17540		P17540			P17540	P17540	FALSE
P17544	P17544	P17544	P17544			P17544		FALSE
P17568	P17568		P17568		P17568	P17568	P17568	FALSE
P17600	P17600						P17600	FALSE
P17612	P17612	P17612	P17612	P17612	P17612	P17612	P17612	FALSE
P17655	P17655	P17655	P17655	P17655	P17655	P17655	P17655	FALSE
P17676	P17676	P17676	P17676		P17676	P17676	P17676	FALSE
P17693	P17693		P17693		P17693		P17693	FALSE
P17706	P17706	P17706	P17706			P17706	P17706	FALSE
P17707	P17707	P17707	P17707					FALSE
P17812	P17812	P17812	P17812	P17812	P17812	P17812	P17812	FALSE
P17844	P17844	P17844	P17844	P17844	P17844	P17844	P17844	FALSE
P17858	P17858	P17858	P17858	P17858	P17858	P17858	P17858	FALSE
P17900	P17900	P17900	P17900	P17900	P17900	P17900	P17900	FALSE
P17931	P17931	P17931	P17931	P17931	P17931	P17931	P17931	FALSE
P17936	P17936		P17936			P17936	P17936	FALSE
P17980	P17980	P17980	P17980	P17980	P17980	P17980	P17980	FALSE
P17987	P17987	P17987	P17987	P17987	P17987	P17987	P17987	FALSE
P18031	P18031	P18031	P18031	P18031	P18031	P18031	P18031	FALSE
P18065	P18065		P18065		P18065	P18065	P18065	FALSE
P18074	P18074	P18074	P18074			P18074	P18074	FALSE
P18077	P18077		P18077		P18077	P18077	P18077	FALSE
P18084	P18084	P18084	P18084	P18084	P18084	P18084	P18084	FALSE
P18085	P18085	P18085	P18085	P18085	P18085	P18085	P18085	FALSE
P18124	P18124	P18124	P18124		P18124	P18124	P18124	FALSE
P18206	P18206	P18206	P18206	P18206	P18206	P18206	P18206	FALSE
P18433	P18433		P18433			P18433	P18433	FALSE
P18440	P18440		P18440			P18440		FALSE
P18564	P18564		P18564			P18564	P18564	FALSE
P18583	P18583;P185830	P18583;P185830	P18583;P185830		P18583	P18583	P18583	FALSE
P18615	P18615	P18615	P18615		P18615	P18615	P18615	FALSE
P18621	P18621	P18621	P18621		P18621	P18621	P18621	FALSE
P18669	P18669	P18669;Q8N0Y7	P18669	P18669	P18669	P18669	P18669	FALSE
P18754	P18754	P18754	P18754	P18754	P18754	P18754	P18754	FALSE
P18858	P18858	P18858	P18858	P18858	P18858	P18858	P18858	FALSE
P18859	P18859	P18859	P18859	P18859	P18859	P18859	P18859	FALSE
P18887	P18887	P18887	P18887	P18887	P18887	P18887	P18887	FALSE
P19021	P19021		P19021			P19021	P19021	FALSE
P19022	P19022	P19022		P19022	P19022	P19022	P19022	FALSE
P19174	P19174	P19174	P19174	P19174	P19174	P19174	P19174	FALSE
P19320	P19320	P19320				P19320	P19320	FALSE
P19338	P19338	P19338	P19338	P19338	P19338	P19338	P19338	FALSE
P19367	P19367	P19367	P19367	P19367	P19367		P19367	FALSE
P19387	P19387	P19387	P19387	P19387		P19387	P19387	FALSE
P19388	P19388	P19388	P19388	P19388	P19388	P19388	P19388	FALSE
P19404	P19404	P19404	P19404	P19404	P19404	P19404	P19404	FALSE
P19419	P19419		P19419			P19419		FALSE
P19447	P19447	P19447	P19447			P19447	P19447	FALSE
P19474	P19474	P19474	P19474			P19474	P19474	FALSE
P19484	P19484		P19484			P19484		FALSE
P19525	P19525	P19525	P19525	P19525	P19525	P19525	P19525	FALSE
P19532	P19532	P19532	P19532			P19532		FALSE
P19623	P19623	P19623	P19623	P19623	P19623	P19623	P19623	FALSE
P19784	P19784	P19784	P19784	P19784		P19784	P19784	FALSE
P19838	P19838	P19838	P19838			P19838	P19838	FALSE
P19971	P19971	P19971	P19971		P19971	P19971	P19971	FALSE
P20020	P20020	P20020	P20020	P20020	P20020	P20020	P20020	FALSE
P20042	P20042	P20042	P20042	P20042	P20042	P20042	P20042	FALSE
P20061	P20061						P20061	FALSE
P20073	P20073	P20073	P20073	P20073	P20073	P20073	P20073	FALSE
P20226	P20226;Q6SJ96	P20226	P20226			P20226		FALSE
P20248	P20248	P20248	P20248			P20248	P20248	FALSE
P20290	P20290	P20290	P20290	P20290	P20290	P20290	P20290	FALSE
P20336	P20336		P20336			P20336		FALSE
P20338	P20338		P20338	P20338		P20338	P20338	FALSE
P20339	P20339	P20339	P20339	P20339	P20339	P20339	P20339	FALSE
P20340	P20340			P20340	P20340	P20340	P20340	FALSE
P20585	P20585	P20585	P20585	P20585		P20585	P20585	FALSE
P20591	P20591	P20591	P20591		P20591	P20591	P20591	FALSE
P20592	P20592	P20592	P20592			P20592	P20592	FALSE
P20618	P20618	P20618	P20618	P20618	P20618	P20618	P20618	FALSE
P20645	P20645	P20645	P20645	P20645	P20645	P20645	P20645	FALSE
P20674	P20674	P20674	P20674	P20674	P20674	P20674	P20674	FALSE
P20700	P20700	P20700	P20700	P20700	P20700	P20700	P20700	FALSE
P20749	P20749		P20749			P20749		FALSE
P20839	P20839	P20839	P20839	P20839	P20839	P20839	P20839	FALSE
P20908	P20908	P20908	P20908		P20908	P20908	P20908	FALSE
P20936	P20936	P20936	P20936	P20936	P20936		P20936	FALSE
P20962	P20962	P20962	P20962	P20962	P20962	P20962	P20962	FALSE
P21127	P21127;P211270;P211272;Q9UQ88		P21127;P211270;P211272	P21127;Q9UQ88		P21127		FALSE
Q9UQ88	P21127;P211270;P211272;Q9UQ88|Q9UQ88;Q9UQ880	Q9UQ88;Q9UQ880	Q9UQ88;Q9UQ880	P21127;Q9UQ88		Q9UQ88		TRUE
P21246	P21246							FALSE
P21266	P21266		P21266	P21266	P21266	P21266	P21266	FALSE
P21281	P21281	P21281	P21281	P21281	P21281	P21281	P21281	FALSE
P21283	P21283	P21283	P21283	P21283	P21283	P21283	P21283	FALSE
P21291	P21291	P21291	P21291	P21291	P21291	P21291	P21291	FALSE
P21333	P21333	P21333	P21333	P21333	P21333	P21333	P21333	FALSE
P21359	P21359	P21359	P21359	P21359		P21359		FALSE
P21399	P21399	P21399	P21399	P21399	P21399	P21399	P21399	FALSE
P21580	P21580	P21580	P21580			P21580		FALSE
P21589	P21589	P21589	P21589		P21589	P21589	P21589	FALSE
P21675	P21675;P216752;P216750;P216751	P21675;P216752;P216750;P216751	P21675;P216752;P216750;P216751			P21675		FALSE
P21741	P21741		P21741				P21741	FALSE
P21796	P21796	P21796	P21796	P21796	P21796	P21796	P21796	FALSE
P21810	P21810					P21810	P21810	FALSE
P21912	P21912	P21912	P21912	P21912	P21912	P21912	P21912	FALSE
P21926	P21926	P21926	P21926	P21926	P21926	P21926	P21926	FALSE
P21953	P21953		P21953	P21953		P21953	P21953	FALSE
P21964	P21964	P21964	P21964	P21964	P21964	P21964	P21964	FALSE
P21980	P21980	P21980	P21980	P21980	P21980	P21980	P21980	FALSE
P22033	P22033	P22033	P22033	P22033		P22033	P22033	FALSE
P22059	P22059	P22059	P22059	P22059	P22059	P22059	P22059	FALSE
P22061	P22061	P22061	P22061	P22061	P22061	P22061	P22061	FALSE
P22087	P22087	P22087	P22087	P22087	P22087	P22087	P22087	FALSE
P22090	P22090					P22090	P22090	FALSE
P22102	P22102	P22102	P22102	P22102	P22102	P22102	P22102	FALSE
P22105	P22105	P22105			P22105			FALSE
P22234	P22234	P22234	P22234	P22234	P22234	P22234	P22234	FALSE
P22307	P22307	P22307	P22307	P22307	P22307	P22307	P22307	FALSE
P22314	P22314	P22314	P22314	P22314	P22314	P22314	P22314	FALSE
P22392	P22392	P22392;O60361	P22392	P22392	P22392	P22392	P22392	FALSE
P22415	P22415	P22415	P22415			P22415		FALSE
P22570	P22570	P22570	P22570	P22570	P22570	P22570	P22570	FALSE
P22626	P22626	P22626	P22626	P22626	P22626	P22626	P22626	FALSE
P22670	P22670	P22670	P22670			P22670		FALSE
P22676	P22676	P22676	P22676		P22676	P22676	P22676	FALSE
P22681	P22681	P22681	P22681			P22681	P22681	FALSE
P22694	P22694;P226940		P22694;P226940			P22694	P22694	FALSE
P22695	P22695	P22695	P22695	P22695	P22695	P22695	P22695	FALSE
P22830	P22830	P22830	P22830		P22830	P22830	P22830	FALSE
P23025	P23025	P23025	P23025			P23025		FALSE
P23141	P23141	P23141	P23141		P23141	P23141	P23141	FALSE
P23193	P23193	P23193	P23193	P23193	P23193	P23193	P23193	FALSE
P23229	P23229	P23229	P23229	P23229	P23229	P23229	P23229	FALSE
P23246	P23246	P23246	P23246	P23246	P23246	P23246	P23246	FALSE
P23258	P23258;Q9NRH3	P23258;Q9NRH3	P23258	P23258;Q9NRH3		P23258		FALSE
Q9NRH3	P23258;Q9NRH3	P23258;Q9NRH3		P23258;Q9NRH3		Q9NRH3		FALSE
P23284	P23284	P23284	P23284	P23284	P23284	P23284	P23284	FALSE
P23368	P23368	P23368	P23368	P23368	P23368	P23368	P23368	FALSE
P23378	P23378		P23378		P23378	P23378	P23378	FALSE
P23381	P23381	P23381	P23381	P23381	P23381	P23381	P23381	FALSE
P23396	P23396	P23396	P23396	P23396	P23396	P23396	P23396	FALSE
P23434	P23434	P23434	P23434	P23434	P23434	P23434	P23434	FALSE
P23443	P23443	P23443	P23443			P23443	P23443	FALSE
P23458	P23458	P23458	P23458			P23458	P23458	FALSE
P23497	P23497					P23497	P23497	FALSE
P23508	P23508	P23508	P23508			P23508	P23508	FALSE
P23511	P23511	P23511	P23511			P23511		FALSE
P23526	P23526	P23526	P23526	P23526	P23526	P23526	P23526	FALSE
P23528	P23528	P23528	P23528	P23528	P23528	P23528	P23528	FALSE
P23588	P23588	P23588	P23588	P23588	P23588	P23588	P23588	FALSE
P23610	P23610	P23610	P23610			P23610	P23610	FALSE
P23634	P23634	P23634	P23634	P23634	P23634	P23634	P23634	FALSE
P23743	P23743	P23743	P23743			P23743	P23743	FALSE
P23786	P23786	P23786	P23786	P23786	P23786	P23786	P23786	FALSE
P23919	P23919	P23919	P23919	P23919	P23919	P23919	P23919	FALSE
P23921	P23921	P23921	P23921	P23921	P23921	P23921	P23921	FALSE
P24043	P24043		P24043					FALSE
P24158	P24158				P24158		P24158	FALSE
P24385	P24385		P24385			P24385	P24385	FALSE
P24386	P24386	P24386	P24386		P24386	P24386		FALSE
P24390	P24390;P33947		P24390;P33947	P24390		P24390		FALSE
P33947	P24390;P33947		P24390;P33947	P33947				FALSE
P24468	P24468		P24468			P24468		FALSE
P24534	P24534	P24534	P24534	P24534	P24534	P24534	P24534	FALSE
P24539	P24539	P24539	P24539	P24539	P24539	P24539	P24539	FALSE
P24593	P24593					P24593	P24593	FALSE
P24666	P24666	P24666	P24666	P24666	P24666	P24666	P24666	FALSE
P24752	P24752	P24752	P24752	P24752	P24752	P24752	P24752	FALSE
P24821	P24821	P24821	P24821		P24821	P24821	P24821	FALSE
P24844	P24844	P24844	P24844		P24844	P24844	P24844	FALSE
P24863	P24863		P24863			P24863		FALSE
P24864	P24864		P24864					FALSE
P24928	P24928	P24928	P24928	P24928	P24928	P24928	P24928	FALSE
P24941	P24941	P24941	P24941	P24941	P24941	P24941	P24941	FALSE
P25054	P25054	P25054	P25054			P25054		FALSE
P25098	P25098	P25098	P25098	P25098		P25098	P25098	FALSE
P25205	P25205	P25205	P25205	P25205	P25205	P25205	P25205	FALSE
P25208	P25208	P25208	P25208			P25208	P25208	FALSE
P25325	P25325	P25325	P25325	P25325	P25325		P25325	FALSE
P25391	P25391		P25391			P25391	P25391	FALSE
P25398	P25398	P25398	P25398	P25398	P25398	P25398	P25398	FALSE
P25440	P25440	P25440	P25440			P25440	P25440	FALSE
P25490	P25490	P25490	P25490		P25490	P25490	P25490	FALSE
P25685	P25685	P25685	P25685	P25685	P25685	P25685	P25685	FALSE
P25686	P25686	P25686	P25686			P25686	P25686	FALSE
P25705	P25705	P25705	P25705	P25705	P25705	P25705	P25705	FALSE
P25774	P25774		P25774			P25774	P25774	FALSE
P25786	P25786	P25786	P25786	P25786	P25786	P25786	P25786	FALSE
P25787	P25787	P25787	P25787	P25787	P25787	P25787	P25787	FALSE
P25788	P25788	P25788	P25788	P25788	P25788	P25788	P25788	FALSE
P25789	P25789	P25789	P25789	P25789	P25789	P25789	P25789	FALSE
P25815	P25815		P25815		P25815	P25815	P25815	FALSE
P25940	P25940							FALSE
P25963	P25963		P25963			P25963		FALSE
P26006	P26006	P26006	P26006	P26006	P26006	P26006	P26006	FALSE
P26012	P26012		P26012			P26012	P26012	FALSE
P26038	P26038	P26038	P26038	P26038	P26038	P26038	P26038	FALSE
P26045	P26045		P26045			P26045		FALSE
P26196	P26196	P26196	P26196	P26196	P26196	P26196	P26196	FALSE
P26232	P26232		P26232	P26232	P26232	P26232	P26232	FALSE
P26358	P26358	P26358	P26358	P26358	P26358	P26358	P26358	FALSE
P26368	P26368	P26368	P26368	P26368	P26368	P26368	P26368	FALSE
P26373	P26373	P26373	P26373		P26373	P26373	P26373	FALSE
P26374	P26374	P26374	P26374			P26374		FALSE
P26440	P26440	P26440	P26440	P26440	P26440	P26440	P26440	FALSE
P26447	P26447	P26447	P26447	P26447	P26447	P26447	P26447	FALSE
P26572	P26572		P26572	P26572		P26572	P26572	FALSE
P26583	P26583	P26583	P26583	P26583	P26583	P26583	P26583	FALSE
P26599	P26599	P26599	P26599	P26599	P26599	P26599	P26599	FALSE
P26639	P26639	P26639	P26639	P26639	P26639	P26639	P26639	FALSE
P26640	P26640	P26640	P26640	P26640	P26640	P26640	P26640	FALSE
P26641	P26641	P26641	P26641	P26641	P26641	P26641	P26641	FALSE
P26885	P26885	P26885	P26885	P26885	P26885	P26885	P26885	FALSE
P27105	P27105	P27105	P27105	P27105	P27105	P27105	P27105	FALSE
P27144	P27144	P27144	P27144	P27144	P27144	P27144	P27144	FALSE
P27216	P27216		P27216		P27216	P27216	P27216	FALSE
P27348	P27348	P27348	P27348	P27348	P27348	P27348	P27348	FALSE
P27361	P27361	P27361	P27361			P27361	P27361	FALSE
P27448	P27448	P27448	P27448			P27448	P27448	FALSE
P27482	P27482					P27482	P27482	FALSE
P27540	P27540	P27540	P27540			P27540	P27540	FALSE
P27635	P27635	P27635	P27635		P27635	P27635	P27635	FALSE
P27694	P27694	P27694	P27694	P27694	P27694	P27694	P27694	FALSE
P27695	P27695	P27695	P27695	P27695	P27695	P27695	P27695	FALSE
P27701	P27701		P27701			P27701		FALSE
P27707	P27707	P27707	P27707	P27707	P27707	P27707	P27707	FALSE
P27708	P27708	P27708	P27708	P27708	P27708	P27708	P27708	FALSE
P27797	P27797	P27797	P27797	P27797	P27797	P27797	P27797	FALSE
P27816	P27816	P27816	P27816	P27816	P27816	P27816	P27816	FALSE
P27824	P27824	P27824	P27824	P27824	P27824	P27824	P27824	FALSE
P27986	P27986	P27986	P27986			P27986	P27986	FALSE
P27987	P27987		P27987			P27987	P27987	FALSE
P28062	P28062	P28062	P28062	P28062	P28062	P28062	P28062	FALSE
P28065	P28065	P28065	P28065		P28065	P28065	P28065	FALSE
P28066	P28066	P28066	P28066	P28066	P28066	P28066	P28066	FALSE
P28070	P28070	P28070	P28070	P28070	P28070	P28070	P28070	FALSE
P28072	P28072	P28072	P28072	P28072	P28072	P28072	P28072	FALSE
P28074	P28074	P28074	P28074	P28074	P28074	P28074	P28074	FALSE
P28161	P28161		P28161			P28161	P28161	FALSE
P28288	P28288		P28288	P28288	P28288	P28288	P28288	FALSE
P28289	P28289	P28289				P28289	P28289	FALSE
P28290	P28290	P28290	P28290		P28290	P28290	P28290	FALSE
P28331	P28331	P28331	P28331	P28331	P28331	P28331	P28331	FALSE
P28340	P28340	P28340	P28340	P28340	P28340	P28340	P28340	FALSE
P28347	P28347	P28347;Q99594	P28347			P28347		FALSE
P28370	P28370	P28370	P28370			P28370	P28370	FALSE
P28482	P28482	P28482	P28482	P28482	P28482	P28482	P28482	FALSE
P28676	P28676		P28676			P28676	P28676	FALSE
P28702	P28702		P28702			P28702	P28702	FALSE
P28715	P28715	P28715	P28715		P28715	P28715	P28715	FALSE
P28749	P28749	P28749	P28749			P28749		FALSE
P28799	P28799	P28799	P28799	P28799	P28799	P28799		FALSE
P28827	P28827		P28827			P28827		FALSE
P28838	P28838	P28838	P28838	P28838	P28838	P28838	P28838	FALSE
P29016	P29016							FALSE
P29034	P29034	P29034	P29034		P29034	P29034	P29034	FALSE
P29083	P29083	P29083	P29083			P29083	P29083	FALSE
P29084	P29084	P29084	P29084			P29084	P29084	FALSE
P29144	P29144	P29144	P29144	P29144	P29144	P29144	P29144	FALSE
P29218	P29218	P29218	P29218	P29218	P29218	P29218	P29218	FALSE
P29279	P29279		P29279			P29279	P29279	FALSE
P29317	P29317	P29317	P29317	P29317	P29317	P29317	P29317	FALSE
P29320	P29320	P29320						FALSE
P29323	P29323		P29323		P29323	P29323	P29323	FALSE
P29350	P29350	P29350	P29350	P29350		P29350	P29350	FALSE
P29353	P29353	P29353	P29353		P29353	P29353	P29353	FALSE
P29372	P29372	P29372	P29372	P29372	P29372	P29372	P29372	FALSE
P29373	P29373	P29373	P29373		P29373	P29373	P29373	FALSE
P29374	P29374	P29374	P29374			P29374		FALSE
P29401	P29401	P29401	P29401	P29401	P29401	P29401	P29401	FALSE
P29466	P29466	P29466	P29466		P29466	P29466	P29466	FALSE
P29475	P29475						P29475	FALSE
P29508	P29508						P29508	FALSE
P29536	P29536						P29536	FALSE
P29558	P29558	P29558	P29558		P29558	P29558		FALSE
P29597	P29597	P29597	P29597			P29597		FALSE
P29692	P29692	P29692	P29692	P29692	P29692	P29692	P29692	FALSE
P29728	P29728		P29728		P29728	P29728	P29728	FALSE
P29762	P29762					P29762	P29762	FALSE
P29966	P29966	P29966	P29966	P29966	P29966	P29966	P29966	FALSE
P29992	P29992		P29992	P29992	P29992	P29992	P29992	FALSE
P30038	P30038	P30038	P30038	P30038	P30038	P30038	P30038	FALSE
P30039	P30039		P30039			P30039		FALSE
P30040	P30040	P30040	P30040	P30040	P30040	P30040	P30040	FALSE
P30041	P30041	P30041	P30041	P30041	P30041	P30041	P30041	FALSE
P30042	P30042	P30042	P30042		P30042	P30042		FALSE
P30043	P30043	P30043	P30043	P30043	P30043	P30043	P30043	FALSE
P30044	P30044	P30044	P30044	P30044	P30044	P30044	P30044	FALSE
P30046	P30046;A6NHG4	P30046;A6NHG4	P30046;A6NHG4	P30046;A6NHG4	P30046	P30046	P30046	FALSE
P30048	P30048	P30048	P30048	P30048	P30048	P30048	P30048	FALSE
P30049	P30049	P30049	P30049	P30049	P30049	P30049	P30049	FALSE
P30050	P30050	P30050	P30050	P30050	P30050	P30050	P30050	FALSE
P30084	P30084	P30084	P30084	P30084	P30084	P30084	P30084	FALSE
P30085	P30085	P30085	P30085	P30085	P30085	P30085	P30085	FALSE
P30086	P30086	P30086	P30086	P30086	P30086	P30086	P30086	FALSE
P30101	P30101	P30101	P30101	P30101	P30101	P30101	P30101	FALSE
P30153	P30153	P30153	P30153	P30153	P30153		P30153	FALSE
P30154	P30154	P30154	P30154	P30154	P30154	P30154	P30154	FALSE
P30203	P30203							FALSE
P30260	P30260	P30260	P30260		P30260	P30260	P30260	FALSE
P30281	P30281		P30281					FALSE
P30291	P30291		P30291			P30291		FALSE
P30305	P30305	P30305	P30305			P30305		FALSE
P30307	P30307	P30307	P30307			P30307		FALSE
P30405	P30405	P30405	P30405	P30405	P30405	P30405	P30405	FALSE
P30414	P30414	P30414	P30414			P30414		FALSE
P30419	P30419	P30419	P30419	P30419	P30419	P30419	P30419	FALSE
P30519	P30519	P30519	P30519	P30519	P30519	P30519	P30519	FALSE
P30520	P30520	P30520	P30520	P30520	P30520	P30520	P30520	FALSE
P30533	P30533	P30533	P30533	P30533	P30533	P30533	P30533	FALSE
P30566	P30566	P30566	P30566	P30566	P30566	P30566	P30566	FALSE
P30613	P30613		P30613			P30613	P30613	FALSE
P30622	P30622	P30622	P30622	P30622	P30622	P30622	P30622	FALSE
P30626	P30626	P30626	P30626	P30626	P30626	P30626	P30626	FALSE
P30711	P30711		P30711			P30711	P30711	FALSE
P30740	P30740	P30740	P30740	P30740	P30740	P30740	P30740	FALSE
P30825	P30825		P30825	P30825		P30825	P30825	FALSE
P30837	P30837	P30837	P30837	P30837	P30837	P30837	P30837	FALSE
P30838	P30838	P30838	P30838		P30838	P30838	P30838	FALSE
P30876	P30876	P30876	P30876	P30876	P30876	P30876	P30876	FALSE
P31040	P31040	P31040	P31040	P31040	P31040	P31040	P31040	FALSE
P31146	P31146	P31146	P31146		P31146	P31146	P31146	FALSE
P31150	P31150	P31150	P31150	P31150	P31150	P31150	P31150	FALSE
P31153	P31153	P31153	P31153	P31153	P31153	P31153	P31153	FALSE
P31321	P31321	P31321	P31321			P31321	P31321	FALSE
P31323	P31323	P31323			P31323	P31323	P31323	FALSE
P31327	P31327	P31327	P31327	P31327	P31327	P31327	P31327	FALSE
P31350	P31350	P31350	P31350	P31350	P31350	P31350	P31350	FALSE
P31431	P31431	P31431	P31431			P31431	P31431	FALSE
P31483	P31483	P31483	P31483	P31483	P31483	P31483	P31483	FALSE
P31629	P31629		P31629			P31629		FALSE
P31641	P31641		P31641			P31641		FALSE
P31689	P31689	P31689	P31689	P31689	P31689	P31689	P31689	FALSE
P31749	P31749	P31749	P31749	P31749		P31749		FALSE
P31751	P31751	P31751	P31751			P31751	P31751	FALSE
P31930	P31930	P31930	P31930	P31930	P31930	P31930	P31930	FALSE
P31937	P31937	P31937	P31937	P31937	P31937	P31937	P31937	FALSE
P31939	P31939	P31939	P31939	P31939	P31939	P31939	P31939	FALSE
P31942	P31942	P31942	P31942	P31942	P31942	P31942	P31942	FALSE
P31943	P31943	P31943	P31943	P31943	P31943		P31943	FALSE
P31944	P31944				P31944		P31944	FALSE
P31946	P31946	P31946	P31946	P31946	P31946	P31946	P31946	FALSE
P31947	P31947	P31947	P31947	P31947	P31947	P31947	P31947	FALSE
P31948	P31948	P31948	P31948	P31948	P31948	P31948	P31948	FALSE
P31949	P31949	P31949	P31949	P31949	P31949	P31949	P31949	FALSE
P32004	P32004	P32004	P32004	P32004	P32004	P32004	P32004	FALSE
P32019	P32019		P32019			P32019		FALSE
P32119	P32119	P32119	P32119	P32119	P32119	P32119	P32119	FALSE
P32121	P32121		P32121			P32121	P32121	FALSE
P32314	P32314		P32314					FALSE
P32321	P32321	P32321	P32321	P32321		P32321	P32321	FALSE
P32322	P32322	P32322	P32322	P32322	P32322	P32322	P32322	FALSE
P32455	P32455	P32455	P32455	P32455		P32455	P32455	FALSE
P32456	P32456	P32456	P32456			P32456	P32456	FALSE
P32519	P32519	P32519	P32519			P32519	P32519	FALSE
P32780	P32780	P32780	P32780			P32780	P32780	FALSE
P32856	P32856		P32856			P32856		FALSE
P32929	P32929	P32929	P32929			P32929	P32929	FALSE
P32969	P32969	P32969	P32969	P32969	P32969	P32969	P32969	FALSE
P32970	P32970				P32970	P32970	P32970	FALSE
P33121	P33121	P33121	P33121	P33121	P33121	P33121	P33121	FALSE
P33176	P33176	P33176	P33176	P33176	P33176	P33176	P33176	FALSE
P33240	P33240	P33240	P33240	P33240	P33240	P33240	P33240	FALSE
P33316	P33316	P33316	P33316	P33316	P33316	P33316	P33316	FALSE
P33527	P33527		P33527	P33527		P33527	P33527	FALSE
P33552	P33552	P33552	P33552			P33552	P33552	FALSE
P33764	P33764	P33764	P33764					FALSE
P33981	P33981	P33981	P33981		P33981	P33981	P33981	FALSE
P33991	P33991	P33991	P33991	P33991	P33991	P33991	P33991	FALSE
P33992	P33992	P33992	P33992	P33992	P33992	P33992	P33992	FALSE
P33993	P33993	P33993	P33993	P33993	P33993	P33993	P33993	FALSE
P34059	P34059	P34059	P34059			P34059	P34059	FALSE
P34896	P34896	P34896	P34896	P34896	P34896	P34896	P34896	FALSE
P34897	P34897	P34897	P34897	P34897	P34897	P34897	P34897	FALSE
P34913	P34913	P34913	P34913			P34913	P34913	FALSE
P34931	P34931		P34931		P34931	P34931		FALSE
P34932	P34932	P34932	P34932	P34932	P34932	P34932	P34932	FALSE
P34949	P34949	P34949	P34949			P34949	P34949	FALSE
P35030	P35030		P35030					FALSE
P35052	P35052		P35052		P35052	P35052	P35052	FALSE
P35080	P35080	P35080	P35080	P35080	P35080	P35080	P35080	FALSE
P35219	P35219	P35219	P35219			P35219	P35219	FALSE
P35221	P35221	P35221	P35221	P35221	P35221	P35221	P35221	FALSE
P35222	P35222	P35222	P35222	P35222	P35222		P35222	FALSE
P35226	P35226	P35226	P35226				P35226	FALSE
P35227	P35227		P35227			P35227		FALSE
P35232	P35232	P35232	P35232	P35232	P35232	P35232	P35232	FALSE
P35236	P35236					P35236	P35236	FALSE
P35237	P35237	P35237	P35237	P35237	P35237	P35237	P35237	FALSE
P35240	P35240	P35240	P35240		P35240	P35240	P35240	FALSE
P35241	P35241	P35241	P35241	P35241	P35241	P35241	P35241	FALSE
P35244	P35244	P35244	P35244	P35244	P35244	P35244	P35244	FALSE
P35249	P35249	P35249	P35249	P35249	P35249	P35249	P35249	FALSE
P35250	P35250	P35250	P35250	P35250	P35250	P35250	P35250	FALSE
P35251	P35251	P35251	P35251			P35251	P35251	FALSE
P35268	P35268	P35268	P35268	P35268	P35268	P35268	P35268	FALSE
P35269	P35269	P35269	P35269	P35269	P35269	P35269	P35269	FALSE
P35270	P35270	P35270	P35270		P35270	P35270	P35270	FALSE
P35442	P35442					P35442	P35442	FALSE
P35555	P35555	P35555	P35555			P35555	P35555	FALSE
P35556	P35556					P35556	P35556	FALSE
P35558	P35558		P35558					FALSE
P35568	P35568		P35568			P35568	P35568	FALSE
P35573	P35573	P35573	P35573		P35573	P35573	P35573	FALSE
P35579	P35579	P35579	P35579	P35579	P35579	P35579	P35579	FALSE
P35580	P35580	P35580	P35580	P35580	P35580	P35580	P35580	FALSE
P35606	P35606	P35606	P35606	P35606	P35606	P35606	P35606	FALSE
P35610	P35610	P35610	P35610	P35610		P35610	P35610	FALSE
P35611	P35611	P35611	P35611	P35611	P35611	P35611	P35611	FALSE
P35612	P35612	P35612				P35612	P35612	FALSE
P35613	P35613	P35613	P35613	P35613	P35613	P35613	P35613	FALSE
P35637	P35637	P35637	P35637	P35637	P35637	P35637	P35637	FALSE
P35658	P35658	P35658		P35658	P35658	P35658	P35658	FALSE
P35659	P35659	P35659	P35659	P35659	P35659	P35659	P35659	FALSE
P35680	P35680		P35680		P35680			FALSE
P35711	P35711	P35711	P35711			P35711	P35711	FALSE
P35754	P35754	P35754	P35754	P35754	P35754	P35754	P35754	FALSE
P35790	P35790		P35790			P35790		FALSE
P35813	P35813	P35813	P35813			P35813	P35813	FALSE
P35869	P35869	P35869	P35869			P35869		FALSE
P35914	P35914	P35914	P35914	P35914	P35914	P35914	P35914	FALSE
P35998	P35998	P35998	P35998	P35998	P35998	P35998	P35998	FALSE
P36404	P36404	P36404	P36404	P36404	P36404	P36404	P36404	FALSE
P36405	P36405	P36405	P36405	P36405	P36405	P36405	P36405	FALSE
P36406	P36406		P36406			P36406		FALSE
P36507	P36507	P36507	P36507	P36507	P36507	P36507	P36507	FALSE
P36542	P36542	P36542	P36542	P36542	P36542	P36542	P36542	FALSE
P36543	P36543	P36543	P36543	P36543	P36543	P36543	P36543	FALSE
P36551	P36551	P36551	P36551	P36551	P36551	P36551	P36551	FALSE
P36578	P36578	P36578	P36578		P36578	P36578	P36578	FALSE
P36639	P36639	P36639	P36639	P36639		P36639	P36639	FALSE
P36776	P36776	P36776	P36776	P36776	P36776	P36776	P36776	FALSE
P36871	P36871	P36871	P36871	P36871	P36871	P36871	P36871	FALSE
P36873	P36873	P36873	P36873	P36873	P36873	P36873	P36873	FALSE
P36915	P36915	P36915	P36915	P36915	P36915	P36915	P36915	FALSE
P36952	P36952	P36952	P36952		P36952	P36952	P36952	FALSE
P36954	P36954	P36954	P36954			P36954	P36954	FALSE
P36957	P36957	P36957	P36957	P36957	P36957	P36957	P36957	FALSE
P36959	P36959	P36959	P36959		P36959	P36959	P36959	FALSE
P36969	P36969		P36969	P36969		P36969	P36969	FALSE
P37108	P37108	P37108	P37108	P37108	P37108	P37108	P37108	FALSE
P37198	P37198	P37198	P37198	P37198	P37198	P37198	P37198	FALSE
P37235	P37235;P84074	P37235	P37235	P37235	P37235	P37235	P37235	FALSE
P84074	P37235;P84074					P84074		FALSE
P37268	P37268		P37268	P37268	P37268	P37268	P37268	FALSE
P37275	P37275	P37275				P37275		FALSE
P37802	P37802	P37802	P37802	P37802	P37802	P37802	P37802	FALSE
P37837	P37837	P37837	P37837	P37837	P37837	P37837	P37837	FALSE
P37840	P37840	P37840			P37840	P37840	P37840	FALSE
P38117	P38117	P38117	P38117	P38117	P38117	P38117	P38117	FALSE
P38159	P38159	P38159	P38159	P38159;Q96E39	P38159		P38159	FALSE
P38398	P38398	P38398	P38398			P38398		FALSE
P38432	P38432	P38432	P38432		P38432	P38432	P38432	FALSE
P38435	P38435		P38435	P38435		P38435	P38435	FALSE
P38571	P38571		P38571			P38571	P38571	FALSE
P38606	P38606	P38606	P38606	P38606	P38606	P38606	P38606	FALSE
P38646	P38646	P38646	P38646	P38646	P38646	P38646	P38646	FALSE
P38919	P38919	P38919	P38919	P38919	P38919	P38919	P38919	FALSE
P38935	P38935	P38935	P38935			P38935		FALSE
P38936	P38936		P38936			P38936		FALSE
P39019	P39019	P39019	P39019	P39019	P39019	P39019	P39019	FALSE
P39023	P39023	P39023	P39023		P39023	P39023	P39023	FALSE
P39060	P39060	P39060	P39060		P39060	P39060	P39060	FALSE
P39656	P39656	P39656	P39656	P39656	P39656	P39656	P39656	FALSE
P39687	P39687	P39687	P39687	P39687	P39687	P39687	P39687	FALSE
P39748	P39748	P39748	P39748	P39748	P39748	P39748	P39748	FALSE
P39880	P39880	P39880	P39880	P39880		P39880	P39880	FALSE
P40121	P40121	P40121	P40121	P40121	P40121	P40121	P40121	FALSE
P40123	P40123	P40123	P40123			P40123	P40123	FALSE
P40189	P40189	P40189	P40189			P40189	P40189	FALSE
P40222	P40222	P40222	P40222	P40222	P40222	P40222	P40222	FALSE
P40227	P40227	P40227	P40227	P40227	P40227	P40227	P40227	FALSE
P40261	P40261	P40261		P40261	P40261	P40261	P40261	FALSE
P40306	P40306	P40306	P40306		P40306	P40306	P40306	FALSE
P40337	P40337		P40337			P40337		FALSE
P40424	P40424		P40424			P40424	P40424	FALSE
P40425	P40425	P40425	P40425			P40425		FALSE
P40429	P40429	P40429	P40429		P40429	P40429	P40429	FALSE
P40616	P40616	P40616	P40616	P40616	P40616	P40616	P40616	FALSE
P40692	P40692	P40692	P40692	P40692		P40692	P40692	FALSE
P40763	P40763	P40763	P40763	P40763	P40763	P40763	P40763	FALSE
P40818	P40818	P40818	P40818	P40818		P40818	P40818	FALSE
P40855	P40855	P40855	P40855		P40855	P40855	P40855	FALSE
P40925	P40925	P40925	P40925	P40925	P40925	P40925	P40925	FALSE
P40926	P40926	P40926	P40926	P40926	P40926	P40926	P40926	FALSE
P40937	P40937	P40937	P40937	P40937	P40937	P40937	P40937	FALSE
P40938	P40938	P40938	P40938	P40938	P40938	P40938	P40938	FALSE
P40939	P40939	P40939	P40939	P40939	P40939	P40939	P40939	FALSE
P41091	P41091;Q2VIR3	P41091;Q2VIR3	P41091;Q2VIR3	P41091;Q2VIR3	P41091	P41091	P41091	FALSE
Q2VIR3	P41091;Q2VIR3	P41091;Q2VIR3	P41091;Q2VIR3	P41091;Q2VIR3	Q2VIR3			FALSE
P41134	P41134	P41134	P41134		P41134	P41134	P41134	FALSE
P41162	P41162		P41162			P41162		FALSE
P41208	P41208	P41208	P41208	P41208		P41208	P41208	FALSE
P41212	P41212	P41212	P41212			P41212	P41212	FALSE
P41214	P41214	P41214	P41214		P41214	P41214	P41214	FALSE
P41223	P41223	P41223	P41223	P41223	P41223	P41223	P41223	FALSE
P41226	P41226	P41226	P41226			P41226	P41226	FALSE
P41227	P41227	P41227	P41227	P41227	P41227	P41227	P41227	FALSE
P41229	P41229	P41229	P41229	P41229		P41229		FALSE
P41236	P41236;Q6NXS1	P41236;Q6NXS1	P41236;Q6NXS1	P41236;Q6NXS1		P41236	P41236	FALSE
P41240	P41240	P41240	P41240		P41240	P41240	P41240	FALSE
P41247	P41247		P41247			P41247		FALSE
P41250	P41250	P41250	P41250	P41250	P41250	P41250	P41250	FALSE
P41252	P41252	P41252	P41252	P41252	P41252	P41252	P41252	FALSE
P41271	P41271		P41271			P41271		FALSE
P41567	P41567	P41567	P41567	P41567	P41567	P41567	P41567	FALSE
P41743	P41743	P41743	P41743	P41743		P41743	P41743	FALSE
P42025	P42025	P42025	P42025		P42025	P42025	P42025	FALSE
P42126	P42126	P42126	P42126	P42126	P42126	P42126	P42126	FALSE
P42166	P42166	P42166	P42166	P42166	P42166	P42166	P42166	FALSE
P42167	P42167	P42167	P42167	P42167	P42167	P42167		FALSE
P42224	P42224	P42224	P42224	P42224	P42224	P42224	P42224	FALSE
P42226	P42226	P42226	P42226	P42226	P42226	P42226	P42226	FALSE
P42229	P42229		P42229	P42229		P42229	P42229	FALSE
P42285	P42285	P42285	P42285	P42285	P42285	P42285	P42285	FALSE
P42330	P42330	P42330	P42330	P42330	P42330	P42330	P42330	FALSE
P42336	P42336		P42336			P42336		FALSE
P42338	P42338	P42338	P42338			P42338		FALSE
P42345	P42345	P42345	P42345	P42345		P42345	P42345	FALSE
P42356	P42356	P42356	P42356	P42356			P42356	FALSE
P42566	P42566	P42566	P42566	P42566	P42566	P42566	P42566	FALSE
P42574	P42574	P42574	P42574	P42574	P42574	P42574	P42574	FALSE
P42575	P42575	P42575	P42575			P42575	P42575	FALSE
P42677	P42677	P42677	P42677	P42677	P42677		P42677	FALSE
P42679	P42679							FALSE
P42680	P42680		P42680					FALSE
P42684	P42684;P426840	P42684;P426840	P42684;P426840			P42684	P42684	FALSE
P42694	P42694	P42694	P42694			P42694		FALSE
P42695	P42695	P42695	P42695	P42695		P42695	P42695	FALSE
P42696	P42696	P42696	P42696		P42696	P42696	P42696	FALSE
P42704	P42704	P42704	P42704	P42704	P42704	P42704	P42704	FALSE
P42765	P42765	P42765	P42765	P42765	P42765	P42765	P42765	FALSE
P42766	P42766	P42766	P42766	P42766	P42766	P42766	P42766	FALSE
P42771	P42771		P42771		P42771	P42771	P42771	FALSE
P42773	P42773	P42773				P42773	P42773	FALSE
P42785	P42785		P42785	P42785	P42785	P42785	P42785	FALSE
P42858	P42858	P42858	P42858	P42858		P42858	P42858	FALSE
P42892	P42892	P42892	P42892	P42892	P42892	P42892	P42892	FALSE
P42898	P42898		P42898					FALSE
P43007	P43007		P43007	P43007	P43007	P43007	P43007	FALSE
P43034	P43034	P43034	P43034	P43034	P43034	P43034	P43034	FALSE
P43121	P43121	P43121	P43121	P43121	P43121	P43121	P43121	FALSE
P43155	P43155	P43155	P43155	P43155		P43155	P43155	FALSE
P43243	P43243	P43243	P43243	P43243	P43243	P43243	P43243	FALSE
P43246	P43246	P43246	P43246	P43246	P43246	P43246	P43246	FALSE
P43250	P43250		P43250			P43250	P43250	FALSE
P43251	P43251		P43251			P43251		FALSE
P43268	P43268		P43268					FALSE
P43304	P43304	P43304	P43304	P43304	P43304	P43304	P43304	FALSE
P43307	P43307	P43307	P43307	P43307	P43307	P43307	P43307	FALSE
P43358	P43358	P43358			P43358	P43358	P43358	FALSE
P43366	P43366							FALSE
P43378	P43378	P43378	P43378	P43378		P43378		FALSE
P43403	P43403	P43403	P43403		P43403		P43403	FALSE
P43405	P43405		P43405			P43405	P43405	FALSE
P43487	P43487	P43487	P43487	P43487	P43487	P43487	P43487	FALSE
P43490	P43490	P43490	P43490	P43490	P43490	P43490	P43490	FALSE
P43686	P43686	P43686	P43686	P43686	P43686	P43686	P43686	FALSE
P43897	P43897	P43897	P43897	P43897	P43897	P43897	P43897	FALSE
P45877	P45877		P45877	P45877	P45877	P45877	P45877	FALSE
P45880	P45880	P45880	P45880	P45880	P45880	P45880	P45880	FALSE
P45954	P45954	P45954	P45954	P45954		P45954	P45954	FALSE
P45973	P45973	P45973	P45973	P45973	P45973	P45973	P45973	FALSE
P45974	P45974	P45974	P45974	P45974	P45974	P45974	P45974	FALSE
P45983	P45983	P45983	P45983			P45983		FALSE
P45984	P45984	P45984	P45984			P45984		FALSE
P45985	P45985		P45985			P45985	P45985	FALSE
P46013	P46013	P46013	P46013	P46013	P46013	P46013	P46013	FALSE
P46019	P46019		P46019			P46019	P46019	FALSE
P46020	P46020		P46020			P46020		FALSE
P46060	P46060	P46060	P46060	P46060	P46060	P46060	P46060	FALSE
P46063	P46063	P46063	P46063	P46063	P46063	P46063	P46063	FALSE
P46087	P46087	P46087	P46087		P46087	P46087	P46087	FALSE
P46100	P46100	P46100	P46100			P46100	P46100	FALSE
P46108	P46108	P46108	P46108	P46108		P46108	P46108	FALSE
P46109	P46109	P46109	P46109	P46109	P46109	P46109	P46109	FALSE
P46199	P46199	P46199	P46199	P46199		P46199	P46199	FALSE
P46379	P46379	P46379	P46379	P46379	P46379	P46379	P46379	FALSE
P46459	P46459	P46459	P46459	P46459	P46459	P46459	P46459	FALSE
P46527	P46527	P46527	P46527			P46527		FALSE
P46531	P46531		P46531			P46531	P46531	FALSE
P46734	P46734	P46734	P46734		P46734	P46734	P46734	FALSE
P46736	P46736	P46736	P46736			P46736	P46736	FALSE
P46776	P46776	P46776	P46776		P46776	P46776	P46776	FALSE
P46777	P46777	P46777	P46777	P46777	P46777	P46777	P46777	FALSE
P46778	P46778	P46778	P46778		P46778	P46778	P46778	FALSE
P46779	P46779		P46779		P46779	P46779	P46779	FALSE
P46781	P46781	P46781	P46781	P46781	P46781	P46781	P46781	FALSE
P46782	P46782	P46782	P46782	P46782	P46782	P46782	P46782	FALSE
P46783	P46783	P46783	P46783	P46783	P46783	P46783	P46783	FALSE
P46821	P46821	P46821	P46821	P46821	P46821	P46821	P46821	FALSE
P46926	P46926	P46926	P46926	P46926	P46926	P46926	P46926	FALSE
P46934	P46934	P46934	P46934		P46934	P46934		FALSE
P46937	P46937	P46937	P46937	P46937	P46937	P46937	P46937	FALSE
P46939	P46939	P46939	P46939	P46939	P46939	P46939	P46939	FALSE
P46940	P46940	P46940	P46940	P46940	P46940	P46940	P46940	FALSE
P46976	P46976	P46976	P46976		P46976	P46976	P46976	FALSE
P46977	P46977		P46977	P46977	P46977	P46977	P46977	FALSE
P47224	P47224	P47224	P47224			P47224	P47224	FALSE
P47712	P47712	P47712	P47712		P47712	P47712	P47712	FALSE
P47736	P47736		P47736			P47736		FALSE
P47755	P47755	P47755	P47755	P47755	P47755	P47755	P47755	FALSE
P47756	P47756	P47756	P47756	P47756	P47756	P47756	P47756	FALSE
P47813	P47813	P47813;O14602	P47813	P47813	P47813	P47813	P47813	FALSE
P47895	P47895	P47895	P47895	P47895	P47895	P47895	P47895	FALSE
P47897	P47897	P47897	P47897	P47897	P47897	P47897	P47897	FALSE
P47914	P47914	P47914	P47914		P47914	P47914	P47914	FALSE
P47974	P47974	P47974	P47974			P47974		FALSE
P47985	P47985;P0C7P4	P47985;P0C7P4	P47985;P0C7P4	P47985	P47985	P47985	P47985	FALSE
P47989	P47989		P47989					FALSE
P48047	P48047	P48047	P48047	P48047	P48047	P48047	P48047	FALSE
P48059	P48059	P48059;P0CW19	P48059	P48059	P48059	P48059	P48059	FALSE
P48147	P48147	P48147	P48147	P48147	P48147	P48147	P48147	FALSE
P48163	P48163	P48163	P48163	P48163	P48163	P48163	P48163	FALSE
P48200	P48200	P48200	P48200			P48200	P48200	FALSE
P48307	P48307				P48307	P48307		FALSE
P48380	P48380		P48380					FALSE
P48382	P48382	P48382	P48382			P48382	P48382	FALSE
P48426	P48426	P48426	P48426	P48426			P48426	FALSE
P48436	P48436	P48436	P48436			P48436		FALSE
P48444	P48444	P48444	P48444	P48444	P48444	P48444	P48444	FALSE
P48449	P48449	P48449	P48449	P48449	P48449	P48449	P48449	FALSE
P48454	P48454		P48454			P48454		FALSE
P48506	P48506	P48506	P48506	P48506	P48506	P48506	P48506	FALSE
P48507	P48507	P48507	P48507	P48507	P48507	P48507	P48507	FALSE
P48509	P48509	P48509	P48509	P48509		P48509	P48509	FALSE
P48539	P48539						P48539	FALSE
P48552	P48552	P48552	P48552			P48552		FALSE
P48553	P48553		P48553			P48553		FALSE
P48556	P48556	P48556	P48556	P48556	P48556	P48556	P48556	FALSE
P48634	P48634	P48634	P48634		P48634	P48634	P48634	FALSE
P48637	P48637	P48637	P48637	P48637	P48637	P48637	P48637	FALSE
[truncated: 8,972 more rows]
