# Supplementary material for: Identifying the genes impacted by cell proliferation in proteomics and transcriptomics studies
Source: PLoS Comput Biol. 2022 Oct 6;18(10):e1010604. doi: 10.1371/journal.pcbi.1010604 (PMC9578628; doi:10.1371/journal.pcbi.1010604)
Supplement: S2 Table — Pseudo-proliferation indexes calculated for each proteomics and transcriptomics data set. (XLSX) [file pcbi.1010604.s007.xlsx]

## Sheet: Description
Locard-Paulet et al., 2022 - Supplementary Table S2: Pseudo-proliferation indexes calculated in each data set
Tab 1: Proteomics data sets
Header	Description
cellLine	Cell line
FrejnoCRC65	pseudo-proliferation index calculated in each data set using the selected set of proliferation markers
FrejnoNCI60
Gholami
Goncalves_PanCancer
Guo
Nusinow_CCLE
Tab 2: Transcriptomics data set of the CCLE panel
Header	Description
cell.depMapID	Cell line identification in depMap
CCLE_ID	cell line description
cell.line	cell line name
psi.rseq.ccle	pseudo-proliferation index calculated with the final set of proliferation markers (labelled "all" in the proteomics table)
Tab 3: Transcriptomics data set of the NCI60 panel
Header	Description
cell.line	Cell line name
psi.affy	pseudo-proliferation index calculated with the final set of proliferation markers (labelled "all" in the proteomics table). "affy" = Pfister et al.; "rseq" = Reinhold et al.
psi.rseq

## Sheet: Proteomics
cellLine	FrejnoCRC65	FrejnoNCI60	Gholami	Goncalves_PanCancer	Guo	Nusinow_CCLE
A101D	NA	NA	NA	NA	NA	-0.145217
A172	NA	NA	NA	0.825862	NA	-0.424465
A204	NA	NA	NA	0.792973	NA	0.347992
A2058	NA	NA	NA	0.595803	NA	-0.0851621
A253	NA	NA	NA	0.40571	NA	NA
A2780	NA	NA	NA	0.936039	NA	0.219717
A375	NA	NA	NA	0.879738	NA	0.177764
A388	NA	NA	NA	-0.42043	NA	NA
A3KAW	NA	NA	NA	0.731944	NA	NA
A427	NA	NA	NA	1.08148	NA	NA
A431	NA	NA	NA	-0.592826	NA	NA
A498	NA	7.3908	15.9142	0.227941	16.6608	-0.589474
A4FUK	NA	NA	NA	1.61152	NA	NA
A549	NA	7.63126	15.8904	0.685548	16.9791	-0.265313
A673	NA	NA	NA	1.52618	NA	-0.127281
A704	NA	NA	NA	0.174254	NA	-0.416265
ABC1	NA	NA	NA	0.767198	NA	-0.0550654
ACHN	NA	7.2967	15.4097	0.520095	16.9049	NA
AGS	NA	NA	NA	0.0740936	NA	0.394486
ALLPO	NA	NA	NA	1.92813	NA	NA
ALLSIL	NA	NA	NA	2.21303	NA	NA
AM38	NA	NA	NA	0.658054	NA	NA
AMO1	NA	NA	NA	1.061	NA	NA
AN3CA	NA	NA	NA	0.863342	NA	NA
ASH3	NA	NA	NA	0.530096	NA	NA
ASPC1	NA	NA	NA	-0.0665996	NA	-0.922109
ATN1	NA	NA	NA	1.81838	NA	NA
AU565	NA	NA	NA	0.175853	NA	-0.213529
BALL1	NA	NA	NA	1.47637	NA	NA
BB30HNC	NA	NA	NA	-1.23126	NA	NA
BB65RCC	NA	NA	NA	0.690604	NA	NA
BC1	NA	NA	NA	1.695	NA	NA
BC3	NA	NA	NA	1.27626	NA	NA
BCPAP	NA	NA	NA	0.575135	NA	NA
BE13	NA	NA	NA	1.79766	NA	NA
BE2M17	NA	NA	NA	1.15982	NA	NA
BECKER	NA	NA	NA	0.613652	NA	NA
BEN	NA	NA	NA	0.25449	NA	NA
BFTC905	NA	NA	NA	0.00170567	NA	NA
BFTC909	NA	NA	NA	0.620208	NA	NA
BHT101	NA	NA	NA	0.507078	NA	NA
BHY	NA	NA	NA	0.306643	NA	NA
BICR22	NA	NA	NA	-0.358299	NA	-0.484914
BICR31	NA	NA	NA	0.760223	NA	NA
BICR6	NA	NA	NA	NA	NA	-0.239544
BICR78	NA	NA	NA	-0.137211	NA	NA
BL41	NA	NA	NA	1.60794	NA	NA
BONNA12	NA	NA	NA	1.16391	NA	NA
BPH1	NA	NA	NA	0.235589	NA	NA
BT20	NA	NA	NA	0.318414	NA	-0.152889
BT474	NA	NA	NA	0.423636	NA	NA
BT483	NA	NA	NA	-0.272997	NA	NA
BT549	NA	7.5173	15.3157	0.71707	16.6507	0.0992459
BV173	NA	NA	NA	1.35536	NA	NA
BXPC3	NA	NA	NA	0.439953	NA	-0.174575
C10	7.44248	NA	NA	NA	NA	NA
C106	7.17288	NA	NA	NA	NA	NA
C125PM	7.37296	NA	NA	NA	NA	NA
C2BBE1	NA	NA	NA	0.208198	NA	NA
C32	7.59468	NA	NA	0.865298	NA	-0.450433
C33A	NA	NA	NA	0.40505	NA	NA
C3A	NA	NA	NA	0.464342	NA	NA
C4I	NA	NA	NA	0.303095	NA	NA
C70	7.235	NA	NA	NA	NA	NA
C75	7.07132	NA	NA	NA	NA	NA
C80	7.36252	NA	NA	NA	NA	NA
C84	7.24824	NA	NA	NA	NA	NA
C99	7.05844	NA	NA	NA	NA	NA
CA46	NA	NA	NA	1.35996	NA	NA
CA922	NA	NA	NA	0.37581	NA	NA
CACO2	7.5418	NA	NA	NA	NA	NA
CADOES1	NA	NA	NA	1.5891	NA	NA
CAKI1	NA	7.20814	13.9853	0.0323998	16.1751	-1.64561
CAKI2	NA	NA	NA	NA	NA	-0.702527
CAL120	NA	NA	NA	1.21461	NA	0.143958
CAL12T	NA	NA	NA	0.420125	NA	NA
CAL148	NA	NA	NA	1.05178	NA	NA
CAL27	NA	NA	NA	0.273007	NA	-0.0118317
CAL29	NA	NA	NA	0.95501	NA	NA
CAL33	NA	NA	NA	0.723	NA	-0.304871
CAL39	NA	NA	NA	-0.117526	NA	NA
CAL51	NA	NA	NA	1.23928	NA	0.37913
CAL54	NA	NA	NA	0.07798	NA	NA
CAL62	NA	NA	NA	0.956117	NA	NA
CAL72	NA	NA	NA	0.0238555	NA	NA
CAL78	NA	NA	NA	-0.202709	NA	NA
CAL851	NA	NA	NA	NA	NA	-0.385843
CALU1	NA	NA	NA	NA	NA	-0.262962
CALU3	NA	NA	NA	0.587377	NA	NA
CALU6	NA	NA	NA	0.894306	NA	-0.0137514
CAMA1	NA	NA	NA	0.0109214	NA	-0.764762
CAOV3	NA	NA	NA	0.677147	NA	0.126199
CAOV4	NA	NA	NA	0.861525	NA	NA
CAPAN1	NA	NA	NA	0.763767	NA	NA
CAPAN2	NA	NA	NA	0.022467	NA	NA
CAR1	7.43392	NA	NA	0.839101	NA	NA
CAS1	NA	NA	NA	-0.160635	NA	NA
CASKI	NA	NA	NA	0.498695	NA	NA
CC07	7.41328	NA	NA	NA	NA	NA
CC20	7.58092	NA	NA	NA	NA	NA
CCK81	7.40992	NA	NA	1.25732	NA	0.209904
CCRFCEM	NA	7.88838	16.733	1.58565	17.4089	NA
CFPAC1	NA	NA	NA	0.689421	NA	0.0650545
CGTHW1	NA	NA	NA	0.819104	NA	NA
CHAGOK1	NA	NA	NA	0.435732	NA	-0.103659
CHL1	NA	NA	NA	1.05885	NA	NA
CHP126	NA	NA	NA	1.58735	NA	NA
CHP212	NA	NA	NA	0.440105	NA	NA
CHSA0011	NA	NA	NA	-0.0909612	NA	NA
CHSA0108	NA	NA	NA	0.366162	NA	NA
CHSA8926	NA	NA	NA	0.0175695	NA	NA
CL11	NA	NA	NA	0.674894	NA	NA
CL34	NA	NA	NA	NA	NA	-0.315563
CMK	NA	NA	NA	NA	NA	0.305939
CMLT1	NA	NA	NA	1.41959	NA	NA
COCM1	7.2328	NA	NA	NA	NA	NA
COLO205	NA	7.726	16.2188	0.915957	17.1471	-0.168732
COLO320	NA	NA	NA	NA	NA	0.170768
COLO320DM	7.5424	NA	NA	NA	NA	NA
COLO320HSR	NA	NA	NA	1.153	NA	NA
COLO668	NA	NA	NA	0.989445	NA	NA
COLO678	7.4608	NA	NA	0.535184	NA	0.22614
COLO679	NA	NA	NA	0.319743	NA	0.0904873
COLO680N	NA	NA	NA	0.225175	NA	NA
COLO684	NA	NA	NA	1.71179	NA	NA
COLO741	7.50032	NA	NA	NA	NA	0.0277008
COLO783	NA	NA	NA	0.35344	NA	NA
COLO792	NA	NA	NA	0.71922	NA	NA
COLO800	NA	NA	NA	0.355149	NA	NA
COLO824	NA	NA	NA	0.840597	NA	NA
COLO829	NA	NA	NA	0.481146	NA	-0.987776
CORL105	NA	NA	NA	0.162755	NA	-0.761073
CORL23	NA	NA	NA	0.662995	NA	-0.0182233
CORL279	NA	NA	NA	1.46212	NA	NA
CORL303	NA	NA	NA	1.51833	NA	NA
CORL311	NA	NA	NA	1.25903	NA	NA
CORL32	NA	NA	NA	1.21461	NA	NA
CORL321	NA	NA	NA	1.58556	NA	NA
CORL47	NA	NA	NA	NA	NA	0.539055
CORL88	NA	NA	NA	1.29936	NA	0.625519
CORL95	NA	NA	NA	1.41777	NA	NA
COV362	NA	NA	NA	NA	NA	-0.0697255
CP50MELB	NA	NA	NA	0.310091	NA	NA
CP66MEL	NA	NA	NA	0.620362	NA	NA
CPCN	NA	NA	NA	1.66212	NA	NA
CROAP2	NA	NA	NA	0.989566	NA	NA
CS1	NA	NA	NA	0.83468	NA	NA
CSF268	NA	NA	NA	NA	16.8903	NA
CSF295	NA	NA	NA	NA	16.8221	NA
CSF539	NA	NA	NA	NA	16.8548	NA
CSNB19	NA	NA	NA	NA	16.8548	NA
CSNB75	NA	NA	NA	NA	16.8387	NA
CTB1	NA	NA	NA	1.46833	NA	NA
CTV1	NA	NA	NA	1.74916	NA	NA
CU251	NA	NA	NA	NA	16.821	NA
CW2	NA	NA	NA	0.564482	NA	NA
D245MG	NA	NA	NA	0.853225	NA	NA
D247MG	NA	NA	NA	0.0457411	NA	NA
D263MG	NA	NA	NA	0.397726	NA	NA
D283MED	NA	NA	NA	1.67551	NA	NA
D336MG	NA	NA	NA	0.4754	NA	NA
D392MG	NA	NA	NA	-0.560828	NA	NA
D423MG	NA	NA	NA	0.161823	NA	NA
D502MG	NA	NA	NA	0.467424	NA	NA
D542MG	NA	NA	NA	0.720319	NA	NA
D566MG	NA	NA	NA	0.357117	NA	NA
DANG	NA	NA	NA	0.627106	NA	-0.344179
DAOY	NA	NA	NA	0.414728	NA	0.00544396
DAUDI	NA	NA	NA	0.994975	NA	NA
DB	NA	NA	NA	1.28821	NA	NA
DBTRG05MG	NA	NA	NA	0.225075	NA	NA
DEL	NA	NA	NA	1.27959	NA	NA
DETROIT562	NA	NA	NA	0.810466	NA	-0.454073
DG75	NA	NA	NA	1.35849	NA	NA
DIFI	NA	NA	NA	0.507725	NA	NA
DJM1	NA	NA	NA	0.6941	NA	NA
DKMG	NA	NA	NA	0.591184	NA	NA
DLD1	7.51724	NA	NA	NA	NA	NA
DMS114	NA	NA	NA	1.09287	NA	0.335551
DMS273	NA	NA	NA	1.26201	NA	0.195627
DMS53	NA	NA	NA	-0.367403	NA	NA
DMS79	NA	NA	NA	1.54104	NA	NA
DND41	NA	NA	NA	1.88937	NA	NA
DOHH2	NA	NA	NA	2.14375	NA	NA
DOK	NA	NA	NA	-0.519433	NA	NA
DOTC24510	NA	NA	NA	0.198202	NA	NA
DOV13	NA	NA	NA	0.573118	NA	NA
DSH1	NA	NA	NA	0.501934	NA	NA
DU145	NA	7.63824	15.8774	0.973994	17.0473	-0.193005
DU4475	NA	NA	NA	1.34062	NA	NA
DV90	NA	NA	NA	NA	NA	0.00665388
EB2	NA	NA	NA	1.5525	NA	NA
EB3	NA	NA	NA	1.90157	NA	NA
EBC1	NA	NA	NA	0.393008	NA	0.346245
ECC10	NA	NA	NA	1.27889	NA	NA
ECC12	NA	NA	NA	1.18862	NA	NA
ECGI10	NA	NA	NA	0.517839	NA	NA
EFM19	NA	NA	NA	0.108673	NA	-0.238379
EFM192A	NA	NA	NA	-0.208644	NA	-0.550764
EFO21	NA	NA	NA	0.442307	NA	NA
EFO27	NA	NA	NA	-0.260715	NA	NA
EJM	NA	NA	NA	1.12624	NA	NA
EKVX	NA	7.49416	15.5204	0.215312	16.7269	NA
EM2	NA	NA	NA	1.08941	NA	NA
EMCBAC1	NA	NA	NA	0.0148783	NA	NA
EMCBAC2	NA	NA	NA	0.408275	NA	NA
EN	NA	NA	NA	0.644063	NA	NA
EOL1	NA	NA	NA	NA	NA	0.583097
EOL1CELL	NA	NA	NA	1.76132	NA	NA
EPLC272H	NA	NA	NA	0.540722	NA	NA
ES1	NA	NA	NA	0.911789	NA	NA
ES2	NA	NA	NA	0.810094	NA	NA
ES4	NA	NA	NA	1.07548	NA	NA
ES5	NA	NA	NA	1.28937	NA	NA
ES6	NA	NA	NA	0.473645	NA	NA
ES7	NA	NA	NA	1.33219	NA	NA
ES8	NA	NA	NA	1.58343	NA	NA
ESO26	NA	NA	NA	0.894657	NA	NA
ESO51	NA	NA	NA	0.740375	NA	NA
ESS1	NA	NA	NA	0.490033	NA	NA
ETK1	NA	NA	NA	0.538016	NA	NA
EVSAT	NA	NA	NA	0.334321	NA	NA
EW1	NA	NA	NA	1.08979	NA	NA
EW11	NA	NA	NA	0.882156	NA	NA
EW12	NA	NA	NA	1.14505	NA	NA
EW13	NA	NA	NA	0.962099	NA	NA
EW16	NA	NA	NA	0.908114	NA	NA
EW18	NA	NA	NA	0.869478	NA	NA
EW22	NA	NA	NA	0.724164	NA	NA
EW24	NA	NA	NA	1.13376	NA	NA
EW3	NA	NA	NA	0.859231	NA	NA
EW7	NA	NA	NA	1.30603	NA	NA
F36P	NA	NA	NA	NA	NA	0.437079
FADU	NA	NA	NA	0.903159	NA	-0.526929
FARAGE	NA	NA	NA	1.18172	NA	NA
FLO1	NA	NA	NA	-0.0508377	NA	NA
FTC133	NA	NA	NA	0.244328	NA	NA
FU97	NA	NA	NA	-0.524463	NA	NA
FUOV1	NA	NA	NA	0.0465927	NA	0.113641
G292CLONEA141B1	NA	NA	NA	0.886179	NA	NA
G361	NA	NA	NA	0.232693	NA	NA
G401	NA	NA	NA	0.393692	NA	0.069399
G402	NA	NA	NA	0.507742	NA	0.0444299
GA10	NA	NA	NA	1.58566	NA	NA
GAK	NA	NA	NA	0.0788399	NA	NA
GAMG	NA	NA	NA	0.932459	NA	0.191134
GB1	NA	NA	NA	0.59549	NA	-0.186985
GCIY	NA	NA	NA	-0.0253206	NA	NA
GCT	NA	NA	NA	0.542782	NA	NA
GDM1	NA	NA	NA	1.36781	NA	NA
GI1	NA	NA	NA	0.936871	NA	NA
GIMEN	NA	NA	NA	0.196998	NA	NA
GMEL	NA	NA	NA	0.613767	NA	NA
GOTO	NA	NA	NA	1.12497	NA	NA
GP2D	7.3738	NA	NA	NA	NA	NA
GP5D	NA	NA	NA	0.650883	NA	NA
GRANTA519	NA	NA	NA	0.752611	NA	NA
GRST	NA	NA	NA	1.09078	NA	NA
H3255	NA	NA	NA	0.493897	NA	NA
H4	NA	NA	NA	0.816555	NA	NA
H9	NA	NA	NA	1.99792	NA	NA
HA7RCC	NA	NA	NA	0.249002	NA	NA
HAL01	NA	NA	NA	2.00769	NA	NA
HARA	NA	NA	NA	0.414459	NA	NA
HC1	NA	NA	NA	1.52025	NA	NA
HCA46	7.40584	NA	NA	NA	NA	NA
HCA7	7.211	NA	NA	NA	NA	NA
HCC1143	NA	NA	NA	-0.011393	NA	0.240316
HCC1187	NA	NA	NA	0.83819	NA	-0.200537
HCC1395	NA	NA	NA	0.593012	NA	0.0699786
HCC1419	NA	NA	NA	-0.638708	NA	NA
HCC1428	NA	NA	NA	0.151908	NA	NA
HCC15	NA	NA	NA	0.759128	NA	0.235003
HCC1500	NA	NA	NA	-0.23748	NA	-0.459892
HCC1569	NA	NA	NA	0.981463	NA	NA
HCC1599	NA	NA	NA	0.956566	NA	NA
HCC1806	NA	NA	NA	0.0778189	NA	-0.33075
HCC1833	NA	NA	NA	NA	NA	-0.598254
HCC1937	NA	NA	NA	0.854765	NA	0.201082
HCC1954	NA	NA	NA	0.453546	NA	0.0292306
HCC2157	NA	NA	NA	0.724164	NA	NA
HCC2218	NA	NA	NA	-0.380121	NA	-0.687247
HCC2998	NA	7.5632	15.4632	0.752453	16.7262	NA
HCC33	NA	NA	NA	1.70572	NA	NA
HCC366	NA	NA	NA	0.716054	NA	NA
HCC38	NA	NA	NA	0.563972	NA	0.275556
HCC44	NA	NA	NA	NA	NA	-0.073795
HCC56	NA	NA	NA	NA	NA	-0.365985
HCC70	NA	NA	NA	0.473293	NA	-0.0164681
HCC78	NA	NA	NA	0.849807	NA	NA
HCC827	NA	NA	NA	0.360622	NA	-0.239867
HCC95	NA	NA	NA	NA	NA	0.108989
HCE4	NA	NA	NA	0.9344	NA	NA
HCT116	7.59368	7.78028	NA	1.36159	17.2701	0.345346
HCT15	NA	7.6748	16.1563	1.28695	16.9522	-0.413582
HDC111	7.3078	NA	NA	NA	NA	NA
HDC114	7.53728	NA	NA	NA	NA	NA
HDC135	7.40992	NA	NA	NA	NA	NA
HDC142	7.14228	NA	NA	NA	NA	NA
HDC143	7.16012	NA	NA	NA	NA	NA
HDC54	7.50476	NA	NA	NA	NA	NA
HDC57	7.42844	NA	NA	NA	NA	NA
HDC73	7.24688	NA	NA	NA	NA	NA
HDC8	7.47696	NA	NA	NA	NA	NA
HDC82	7.13248	NA	NA	NA	NA	NA
HDC9	7.55992	NA	NA	NA	NA	NA
HDLM2	NA	NA	NA	1.05383	NA	NA
HDMYZ	NA	NA	NA	NA	NA	-0.397492
HDQP1	NA	NA	NA	-0.338525	NA	-0.225639
HEC1	NA	NA	NA	0.8518	NA	NA
HEC108	NA	NA	NA	NA	NA	-0.231474
HEC1A	NA	NA	NA	NA	NA	0.283903
HEC251	NA	NA	NA	NA	NA	-0.244533
HEC265	NA	NA	NA	NA	NA	-0.276453
HEC50B	NA	NA	NA	NA	NA	0.411535
HEC59	NA	NA	NA	NA	NA	-0.0460631
HEC6	NA	NA	NA	NA	NA	0.376681
HEL	NA	NA	NA	0.889125	NA	-0.0939196
HEL9217	NA	NA	NA	NA	NA	0.222551
HELA	NA	NA	NA	1.17405	NA	NA
HEMCSS	NA	NA	NA	0.324228	NA	NA
HEP3B217	NA	NA	NA	1.07779	NA	0.310141
HEPG2	NA	NA	NA	NA	NA	-0.568869
HEY	NA	NA	NA	0.954139	NA	NA
HEYA8	NA	NA	NA	NA	NA	-0.265206
HGC27	NA	NA	NA	0.823215	NA	-0.383811
HH	NA	NA	NA	1.56173	NA	NA
HL60	NA	7.78708	16.2443	0.549123	16.9606	NA
HLE	NA	NA	NA	0.488596	NA	NA
HLF	NA	NA	NA	NA	NA	0.109023
HMVII	NA	NA	NA	0.369264	NA	NA
HO1N1	NA	NA	NA	0.263093	NA	NA
HO1U1	NA	NA	NA	0.456019	NA	NA
HOP62	NA	7.57222	15.7696	0.591121	16.7976	NA
HOP92	NA	7.38754	14.984	-0.134802	16.546	NA
HOS	NA	NA	NA	0.898991	NA	NA
HPAC	NA	NA	NA	-0.0129137	NA	NA
HRA19	7.30776	NA	NA	NA	NA	NA
HS294T	NA	NA	NA	NA	NA	-0.0822691
HS445	NA	NA	NA	1.34021	NA	NA
HS578T	NA	7.38672	14.9055	-0.18333	16.7218	NA
HS633T	NA	NA	NA	0.658712	NA	NA
HS683	NA	NA	NA	0.305019	NA	NA
HS695T	NA	NA	NA	NA	NA	0.252562
HS746T	NA	NA	NA	0.0672264	NA	NA
HS766T	NA	NA	NA	-0.000864101	NA	NA
HS939T	NA	NA	NA	0.464748	NA	NA
HS940T	NA	NA	NA	0.968432	NA	NA
HS944T	NA	NA	NA	NA	NA	-0.599492
HSC2	NA	NA	NA	0.528934	NA	NA
HSC3	NA	NA	NA	0.256612	NA	-0.458083
HSC39	NA	NA	NA	1.21195	NA	NA
HSC4	NA	NA	NA	0.309935	NA	0.117773
HT	NA	NA	NA	1.1738	NA	NA
HT1080	NA	NA	NA	0.757954	NA	0.179313
HT115	NA	NA	NA	0.298439	NA	0.00838416
HT1197	NA	NA	NA	-0.488443	NA	-0.22519
HT1376	NA	NA	NA	0.289045	NA	0.332448
HT144	NA	NA	NA	0.702342	NA	NA
HT29	7.54992	7.7286	16.4107	0.737027	17.148	0.217538
HT3	NA	NA	NA	1.10337	NA	NA
HT55	7.29316	NA	NA	-0.0104704	NA	-0.545161
HTCC3	NA	NA	NA	0.288782	NA	NA
HUCCT1	NA	NA	NA	0.439371	NA	NA
HUG1N	NA	NA	NA	NA	NA	-0.0159502
HUH1	NA	NA	NA	-0.156689	NA	-0.247388
HUH6	NA	NA	NA	NA	NA	-0.573445
HUH7	NA	NA	NA	0.42097	NA	0.273485
HUO3N1	NA	NA	NA	0.354878	NA	NA
HUO9	NA	NA	NA	0.749033	NA	NA
HUPT3	NA	NA	NA	0.444102	NA	-0.163256
HUPT4	NA	NA	NA	0.273058	NA	0.0741874
HUTU80	NA	NA	NA	0.992146	NA	NA
IALM	NA	NA	NA	0.726061	NA	-0.568855
IGR1	NA	NA	NA	0.195041	NA	-0.456653
IGR37	NA	NA	NA	0.513376	NA	-0.0105195
IGR39	NA	NA	NA	NA	NA	-0.170578
IGROV1	NA	7.6159	15.6207	0.523789	16.9608	-0.109154
IHH4	NA	NA	NA	1.35387	NA	NA
IM9	NA	NA	NA	1.40938	NA	NA
IM95	NA	NA	NA	0.90924	NA	-0.696556
IMR5	NA	NA	NA	1.63419	NA	NA
IPC298	NA	NA	NA	0.566046	NA	-0.382348
ISHIKAWAHERAKLIO02ER	NA	NA	NA	NA	NA	-0.206635
ISTMEL1	NA	NA	NA	0.76327	NA	NA
ISTMES1	NA	NA	NA	0.183154	NA	NA
ISTSL1	NA	NA	NA	1.56038	NA	NA
ISTSL2	NA	NA	NA	1.10391	NA	NA
J82	NA	NA	NA	0.584929	NA	0.120521
JAR	NA	NA	NA	0.775574	NA	NA
JEG3	NA	NA	NA	0.348123	NA	NA
JEKO1	NA	NA	NA	1.48977	NA	0.159941
JHH1	NA	NA	NA	-0.0729486	NA	-0.320879
JHH2	NA	NA	NA	0.108993	NA	NA
JHH4	NA	NA	NA	0.719359	NA	0.115589
JHH5	NA	NA	NA	NA	NA	-0.507475
JHH6	NA	NA	NA	0.215334	NA	0.205256
JHH7	NA	NA	NA	0.986217	NA	0.499788
JHOS2	NA	NA	NA	0.249298	NA	-0.392958
JHOS3	NA	NA	NA	0.338103	NA	NA
JHOS4	NA	NA	NA	0.44328	NA	NA
JHU011	NA	NA	NA	0.439383	NA	NA
JHU022	NA	NA	NA	0.583341	NA	NA
JHU029	NA	NA	NA	0.473554	NA	NA
JHUEM2	NA	NA	NA	NA	NA	-0.0777539
JIMT1	NA	NA	NA	0.706594	NA	0.00153754
JIYOYEP2003	NA	NA	NA	1.49493	NA	NA
JJN3	NA	NA	NA	1.61566	NA	NA
JM1	NA	NA	NA	1.73784	NA	-0.516594
JMSU1	NA	NA	NA	NA	NA	0.279162
JSC1	NA	NA	NA	1.26528	NA	NA
JURKAT	NA	NA	NA	1.43032	NA	0.367441
JURLMK1	NA	NA	NA	1.62305	NA	NA
JVM2	NA	NA	NA	1.2923	NA	NA
JVM3	NA	NA	NA	1.68673	NA	NA
K029AX	NA	NA	NA	NA	NA	-0.754249
K052	NA	NA	NA	1.38855	NA	NA
K2	NA	NA	NA	0.809075	NA	NA
K5	NA	NA	NA	0.413819	NA	NA
K562	NA	7.82808	16.2109	1.27482	17.3153	0.508249
KALS1	NA	NA	NA	0.0608774	NA	NA
KARPAS1106P	NA	NA	NA	0.961739	NA	NA
KARPAS231	NA	NA	NA	2.08066	NA	NA
KARPAS299	NA	NA	NA	1.2261	NA	0.143645
KARPAS422	NA	NA	NA	1.47745	NA	-0.338419
KARPAS45	NA	NA	NA	1.39471	NA	NA
KARPAS620	NA	NA	NA	0.997478	NA	NA
KASUMI1	NA	NA	NA	1.37735	NA	0.801899
KASUMI2	NA	NA	NA	NA	NA	0.258263
KATOIII	NA	NA	NA	0.454648	NA	-0.0148983
KCL22	NA	NA	NA	0.95264	NA	NA
KE37	NA	NA	NA	2.0734	NA	NA
KELLY	NA	NA	NA	1.50675	NA	NA
KG1	NA	NA	NA	1.41054	NA	NA
KGN	NA	NA	NA	0.0704408	NA	NA
KINGS1	NA	NA	NA	0.767843	NA	NA
KLE	NA	NA	NA	-0.308136	NA	NA
KM12	NA	7.69844	16.4593	0.812497	17.0524	NA
KMOE2	NA	NA	NA	1.59982	NA	NA
KMRC1	NA	NA	NA	0.0145545	NA	-0.447149
KMRC20	NA	NA	NA	0.353783	NA	0.224366
KMS11	NA	NA	NA	1.09233	NA	0.197429
KMS12BM	NA	NA	NA	1.4091	NA	-0.114766
KMS27	NA	NA	NA	NA	NA	-0.0925741
KNS42	NA	NA	NA	0.196132	NA	-0.427233
KNS62	NA	NA	NA	-0.183895	NA	NA
KNS81	NA	NA	NA	NA	NA	-0.55078
KNS81FD	NA	NA	NA	-0.339853	NA	NA
KON	NA	NA	NA	0.231448	NA	NA
KOPN8	NA	NA	NA	1.731	NA	NA
KOSC2	NA	NA	NA	0.586519	NA	NA
KP1N	NA	NA	NA	0.618338	NA	NA
KP2	NA	NA	NA	0.663106	NA	-0.01248
KP3	NA	NA	NA	-0.440846	NA	NA
KP4	NA	NA	NA	1.18062	NA	-0.536578
KPL1	NA	NA	NA	NA	NA	-0.31565
KPNRTBM1	NA	NA	NA	1.56808	NA	NA
KPNYN	NA	NA	NA	1.43006	NA	NA
KPNYS	NA	NA	NA	1.68597	NA	NA
KS1	NA	NA	NA	0.239846	NA	NA
KU1919	NA	NA	NA	-0.161163	NA	-0.275142
KU812	NA	NA	NA	0.993037	NA	NA
KURAMOCHI	NA	NA	NA	0.174022	NA	-0.124475
KY821	NA	NA	NA	0.591273	NA	NA
KYAE1	NA	NA	NA	0.46215	NA	NA
KYM1	NA	NA	NA	1.0318	NA	-0.274583
KYSE140	NA	NA	NA	0.543812	NA	NA
KYSE150	NA	NA	NA	0.854469	NA	0.0722251
KYSE180	NA	NA	NA	0.4911	NA	0.0360377
KYSE220	NA	NA	NA	0.892459	NA	NA
KYSE270	NA	NA	NA	0.945012	NA	NA
KYSE30	NA	NA	NA	NA	NA	0.202213
KYSE410	NA	NA	NA	0.740936	NA	0.125141
KYSE450	NA	NA	NA	0.163369	NA	0.179538
KYSE50	NA	NA	NA	0.780169	NA	NA
KYSE510	NA	NA	NA	1.04996	NA	0.262081
KYSE520	NA	NA	NA	0.597493	NA	NA
KYSE70	NA	NA	NA	0.755479	NA	-0.0399809
L1236	NA	NA	NA	1.03375	NA	NA
L33	NA	NA	NA	NA	NA	0.0219137
L363	NA	NA	NA	1.43276	NA	NA
L428	NA	NA	NA	1.22745	NA	0.402506
L540	NA	NA	NA	1.45529	NA	NA
LAMA84	NA	NA	NA	1.6662	NA	NA
LAN6	NA	NA	NA	1.29779	NA	NA
LB1047RCC	NA	NA	NA	0.585688	NA	NA
LB2241RCC	NA	NA	NA	0.0408914	NA	NA
LB2518MEL	NA	NA	NA	0.480554	NA	NA
LB373MELD	NA	NA	NA	0.579246	NA	NA
LB647SCLC	NA	NA	NA	1.51296	NA	NA
LB771HNC	NA	NA	NA	0.690565	NA	NA
LB831BLC	NA	NA	NA	0.0349451	NA	NA
LB996RCC	NA	NA	NA	0.365391	NA	NA
LC1SQ	NA	NA	NA	0.606284	NA	NA
LC2AD	NA	NA	NA	0.731017	NA	NA
LC41	NA	NA	NA	1.54839	NA	NA
LCLC103H	NA	NA	NA	0.370214	NA	0.0140555
LCLC97TM1	NA	NA	NA	0.230165	NA	NA
LIM1863	7.36856	NA	NA	NA	NA	NA
LK2	NA	NA	NA	0.852001	NA	0.290116
LMSU	NA	NA	NA	NA	NA	-0.137248
LN18	NA	NA	NA	0.619777	NA	0.331123
LN229	NA	NA	NA	0.931848	NA	0.270414
LN405	NA	NA	NA	0.0623083	NA	NA
LNCAPCLONEFGC	NA	NA	NA	0.00295637	NA	-0.233586
LNZTA3WT4	NA	NA	NA	0.740942	NA	NA
LOUCY	NA	NA	NA	1.45245	NA	NA
LOUNH91	NA	NA	NA	-0.468421	NA	NA
LOVO	7.34088	NA	NA	0.946799	NA	NA
LOXIMVI	NA	7.5074	15.6344	0.36466	16.6968	-0.475099
LP1	NA	NA	NA	1.21254	NA	NA
LS1034	7.17828	NA	NA	-0.221891	NA	NA
LS123	7.51408	NA	NA	-0.17944	NA	NA
LS174T	7.2982	NA	NA	NA	NA	NA
LS180	7.41184	NA	NA	0.533783	NA	-0.764204
LS411	7.519	NA	NA	NA	NA	NA
LS411N	NA	NA	NA	1.02141	NA	0.259359
LS513	7.2246	NA	NA	0.814163	NA	-0.592391
LU134A	NA	NA	NA	1.34771	NA	NA
LU135	NA	NA	NA	1.28865	NA	NA
LU139	NA	NA	NA	1.20077	NA	NA
LU165	NA	NA	NA	1.05076	NA	NA
LU65	NA	NA	NA	0.541798	NA	0.0907276
LU99A	NA	NA	NA	1.17092	NA	NA
LUDLU1	NA	NA	NA	NA	NA	0.228357
LXF289	NA	NA	NA	0.458905	NA	-0.000693188
M059J	NA	NA	NA	0.103825	NA	NA
M14	NA	7.54608	15.8424	NA	16.8383	NA
MALME3M	NA	7.77692	15.1187	NA	16.5924	NA
MC116	NA	NA	NA	1.40886	NA	NA
MCF7	NA	7.73676	16.1983	0.5064	17.2446	-0.0674333
MCIXC	NA	NA	NA	1.07071	NA	NA
MDAMB157	NA	NA	NA	0.555673	NA	-0.181177
MDAMB175VII	NA	NA	NA	0.0199423	NA	NA
MDAMB231	NA	7.55022	15.8303	0.638249	16.7737	-0.319998
MDAMB330	NA	NA	NA	0.00529715	NA	NA
MDAMB361	NA	NA	NA	0.344825	NA	NA
MDAMB415	NA	NA	NA	0.277859	NA	NA
MDAMB435	NA	7.70768	15.6613	NA	17.0977	NA
MDAMB436	NA	NA	NA	1.02369	NA	0.41981
MDAMB453	NA	NA	NA	0.448579	NA	-0.0677249
MDAMB468	NA	7.49292	NA	0.640934	16.9915	0.125366
MDST8	NA	NA	NA	0.310821	NA	-0.157297
ME1	NA	NA	NA	1.0379	NA	NA
ME180	NA	NA	NA	0.799709	NA	NA
MEG01	NA	NA	NA	1.03259	NA	NA
MELHO	NA	NA	NA	0.590302	NA	NA
MELJUSO	NA	NA	NA	1.13402	NA	-0.16217
MESSA	NA	NA	NA	0.330154	NA	NA
MEWO	NA	NA	NA	0.65658	NA	0.0692038
MFE280	NA	NA	NA	0.788966	NA	0.361396
MFE296	NA	NA	NA	0.69968	NA	0.0860789
MFE319	NA	NA	NA	0.213318	NA	-0.126206
MFHINO	NA	NA	NA	0.728359	NA	NA
MFM223	NA	NA	NA	0.582178	NA	NA
MG63	NA	NA	NA	0.719483	NA	NA
MHHCALL4	NA	NA	NA	1.6981	NA	NA
MHHES1	NA	NA	NA	1.42415	NA	NA
MHHNB11	NA	NA	NA	1.20224	NA	NA
MHHPREB1	NA	NA	NA	1.42862	NA	NA
MIAPACA2	NA	NA	NA	0.830966	NA	-0.157126
MKN1	NA	NA	NA	NA	NA	-0.21543
MKN28	NA	NA	NA	1.05243	NA	NA
MKN45	NA	NA	NA	0.488388	NA	-0.542105
MKN7	NA	NA	NA	-0.605204	NA	0.108463
ML1	NA	NA	NA	-0.326411	NA	NA
ML2	NA	NA	NA	1.26412	NA	NA
MLMA	NA	NA	NA	1.32394	NA	NA
MM1S	NA	NA	NA	1.27247	NA	NA
MMACSF	NA	NA	NA	0.0810535	NA	NA
MN60	NA	NA	NA	1.29569	NA	NA
MOGGCCM	NA	NA	NA	-0.17201	NA	NA
MOGGUVW	NA	NA	NA	0.733964	NA	NA
MOLM13	NA	NA	NA	0.334125	NA	0.321914
MOLM16	NA	NA	NA	1.29996	NA	0.00488119
MOLP8	NA	NA	NA	1.17832	NA	NA
MOLT13	NA	NA	NA	2.15275	NA	NA
MOLT16	NA	NA	NA	1.41566	NA	NA
MOLT4	NA	7.9326	16.6868	2.11282	17.7106	NA
MONOMAC1	NA	NA	NA	NA	NA	0.995032
MONOMAC6	NA	NA	NA	0.934929	NA	0.712888
MOT	NA	NA	NA	1.21807	NA	NA
MPP89	NA	NA	NA	0.149805	NA	NA
MRKNU1	NA	NA	NA	0.581843	NA	NA
MS1	NA	NA	NA	1.48627	NA	NA
MS751	NA	NA	NA	0.965814	NA	NA
MSTO211H	NA	NA	NA	0.991889	NA	-0.236566
MV411	NA	NA	NA	1.13648	NA	NA
MYM12	NA	NA	NA	1.8725	NA	NA
MZ1PC	NA	NA	NA	1.04887	NA	NA
MZ2MEL	NA	NA	NA	0.802507	NA	NA
MZ7MEL	NA	NA	NA	0.630963	NA	NA
NALM6	NA	NA	NA	1.51078	NA	0.196695
NAMALWA	NA	NA	NA	1.50948	NA	NA
NB	NA	NA	NA	1.29332	NA	NA
NB1	NA	NA	NA	1.01131	NA	NA
NB10	NA	NA	NA	1.19918	NA	NA
NB12	NA	NA	NA	0.789036	NA	NA
NB13	NA	NA	NA	1.53905	NA	NA
NB14	NA	NA	NA	1.64207	NA	NA
NB17	NA	NA	NA	1.82612	NA	NA
NB4	NA	NA	NA	1.47772	NA	NA
NB5	NA	NA	NA	0.82922	NA	NA
NB6	NA	NA	NA	1.02492	NA	NA
NB69	NA	NA	NA	0.619721	NA	NA
NB7	NA	NA	NA	0.778103	NA	NA
NCC010	NA	NA	NA	0.567184	NA	NA
NCC021	NA	NA	NA	0.347217	NA	NA
NCCIT	NA	NA	NA	0.955232	NA	NA
NCIADRRES	NA	7.61934	15.3949	NA	17.0475	NA
NCIH1048	NA	NA	NA	0.914494	NA	0.537824
NCIH1092	NA	NA	NA	1.3253	NA	NA
NCIH1105	NA	NA	NA	1.82453	NA	NA
NCIH1155	NA	NA	NA	1.19791	NA	0.560938
NCIH1299	NA	NA	NA	0.416863	NA	0.308625
NCIH1304	NA	NA	NA	1.58634	NA	NA
NCIH1341	NA	NA	NA	1.41966	NA	NA
NCIH1355	NA	NA	NA	0.663615	NA	0.310532
NCIH1435	NA	NA	NA	1.07445	NA	0.299583
NCIH1436	NA	NA	NA	1.06366	NA	NA
NCIH1437	NA	NA	NA	0.540024	NA	-0.145274
NCIH146	NA	NA	NA	1.47123	NA	0.572977
NCIH1563	NA	NA	NA	-0.537064	NA	NA
NCIH1568	NA	NA	NA	-0.409823	NA	0.56612
NCIH1573	NA	NA	NA	0.165577	NA	-0.187474
NCIH1581	NA	NA	NA	0.974195	NA	0.401926
NCIH1623	NA	NA	NA	0.250891	NA	NA
NCIH1648	NA	NA	NA	0.664508	NA	NA
NCIH1650	NA	NA	NA	-0.321898	NA	-0.244915
NCIH1651	NA	NA	NA	0.614182	NA	NA
NCIH1666	NA	NA	NA	-0.518561	NA	-0.255751
NCIH1688	NA	NA	NA	0.582759	NA	NA
NCIH1693	NA	NA	NA	0.378439	NA	-0.359825
NCIH1694	NA	NA	NA	1.02572	NA	NA
NCIH1703	NA	NA	NA	0.235557	NA	0.132392
NCIH1734	NA	NA	NA	1.27658	NA	NA
NCIH1755	NA	NA	NA	0.639437	NA	NA
NCIH1770	NA	NA	NA	1.76474	NA	NA
NCIH1781	NA	NA	NA	0.562355	NA	NA
NCIH1792	NA	NA	NA	0.305427	NA	-0.886578
NCIH1793	NA	NA	NA	0.312052	NA	-0.121173
NCIH1836	NA	NA	NA	1.14119	NA	NA
NCIH1838	NA	NA	NA	0.47631	NA	NA
NCIH1876	NA	NA	NA	1.01105	NA	NA
NCIH1915	NA	NA	NA	0.482253	NA	NA
NCIH1944	NA	NA	NA	0.28225	NA	-1.12617
NCIH196	NA	NA	NA	0.351674	NA	0.140029
NCIH1963	NA	NA	NA	1.34965	NA	NA
NCIH1975	NA	NA	NA	0.568601	NA	-0.421694
NCIH1993	NA	NA	NA	0.849933	NA	NA
NCIH2009	NA	NA	NA	0.831103	NA	0.0524603
NCIH2023	NA	NA	NA	0.325043	NA	NA
NCIH2029	NA	NA	NA	0.915563	NA	NA
NCIH2030	NA	NA	NA	0.612771	NA	0.0843475
NCIH2052	NA	NA	NA	0.546025	NA	-0.352921
NCIH2066	NA	NA	NA	0.902196	NA	0.240786
NCIH2081	NA	NA	NA	1.3919	NA	NA
NCIH2085	NA	NA	NA	0.0265475	NA	NA
NCIH2087	NA	NA	NA	0.85806	NA	NA
NCIH209	NA	NA	NA	1.00483	NA	NA
NCIH211	NA	NA	NA	1.04325	NA	NA
NCIH2110	NA	NA	NA	0.873981	NA	0.0313432
NCIH2122	NA	NA	NA	0.447066	NA	-0.707905
NCIH2126	NA	NA	NA	NA	NA	-0.24703
NCIH2135	NA	NA	NA	0.668275	NA	NA
NCIH2141	NA	NA	NA	1.73114	NA	NA
NCIH2170	NA	NA	NA	0.876171	NA	-0.32867
NCIH2171	NA	NA	NA	1.42237	NA	NA
NCIH2172	NA	NA	NA	0.451356	NA	-0.481697
NCIH2227	NA	NA	NA	1.04345	NA	NA
NCIH2228	NA	NA	NA	-0.0942004	NA	-0.605576
NCIH226	NA	6.98614	15.3402	0.0104029	16.4951	-0.618921
NCIH2286	NA	NA	NA	NA	NA	0.296218
NCIH2291	NA	NA	NA	1.11435	NA	0.28554
NCIH23	NA	7.62536	15.2836	0.842856	17.0141	0.1739
NCIH2342	NA	NA	NA	0.947093	NA	NA
NCIH2347	NA	NA	NA	0.202264	NA	NA
NCIH2369	NA	NA	NA	0.870948	NA	NA
NCIH2373	NA	NA	NA	0.367034	NA	NA
NCIH2405	NA	NA	NA	0.382468	NA	NA
NCIH2444	NA	NA	NA	0.84956	NA	NA
NCIH2452	NA	NA	NA	0.695987	NA	NA
NCIH2461	NA	NA	NA	0.420814	NA	NA
NCIH250	NA	NA	NA	1.13596	NA	NA
NCIH2591	NA	NA	NA	0.839025	NA	NA
NCIH2595	NA	NA	NA	0.669819	NA	NA
NCIH2722	NA	NA	NA	-0.294033	NA	NA
NCIH2731	NA	NA	NA	0.837295	NA	NA
NCIH2795	NA	NA	NA	0.239006	NA	NA
NCIH28	NA	NA	NA	0.726251	NA	NA
NCIH2803	NA	NA	NA	-0.415771	NA	NA
NCIH2804	NA	NA	NA	0.873053	NA	NA
NCIH2810	NA	NA	NA	-0.209788	NA	NA
NCIH2818	NA	NA	NA	0.571395	NA	NA
NCIH2869	NA	NA	NA	-0.16564	NA	NA
NCIH290	NA	NA	NA	-0.15379	NA	NA
NCIH292	NA	NA	NA	0.506526	NA	-0.0743658
NCIH3118	NA	NA	NA	0.10395	NA	NA
NCIH3122	NA	NA	NA	1.12733	NA	NA
NCIH322M	NA	7.5075	15.4884	-0.204387	16.7562	NA
NCIH3255	NA	NA	NA	NA	NA	-0.0331905
NCIH345	NA	NA	NA	1.48971	NA	NA
NCIH358	NA	NA	NA	0.651184	NA	0.875985
NCIH441	NA	NA	NA	0.938141	NA	-0.547008
NCIH446	NA	NA	NA	0.926485	NA	0.296451
NCIH460	NA	7.47506	16.4065	0.200284	16.6869	-0.518679
NCIH508	NA	NA	NA	1.00263	NA	NA
NCIH510A	NA	NA	NA	0.719723	NA	NA
NCIH513	NA	NA	NA	0.494682	NA	NA
NCIH520	NA	NA	NA	0.95746	NA	-0.36284
NCIH522	NA	7.69182	16.1563	0.305173	17.0535	0.0634009
NCIH524	NA	NA	NA	1.65184	NA	NA
NCIH526	NA	NA	NA	1.34914	NA	NA
NCIH548	7.46736	NA	NA	NA	NA	NA
NCIH596	NA	NA	NA	0.235891	NA	NA
NCIH64	NA	NA	NA	1.64035	NA	NA
NCIH647	NA	NA	NA	0.724077	NA	-0.262174
NCIH650	NA	NA	NA	0.736727	NA	-0.219245
NCIH660	NA	NA	NA	1.18826	NA	NA
NCIH661	NA	NA	NA	0.220617	NA	0.416899
NCIH69	NA	NA	NA	1.47183	NA	NA
NCIH716	7.37836	NA	NA	0.760258	NA	0.288289
NCIH720	NA	NA	NA	1.27665	NA	NA
NCIH727	NA	NA	NA	-0.400147	NA	NA
NCIH740	NA	NA	NA	1.16257	NA	NA
NCIH747	7.44864	NA	NA	0.46646	NA	-0.107352
NCIH748	NA	NA	NA	1.86481	NA	NA
NCIH810	NA	NA	NA	1.13702	NA	NA
NCIH82	NA	NA	NA	1.58986	NA	NA
NCIH838	NA	NA	NA	0.162764	NA	-0.805618
NCIH847	NA	NA	NA	1.43863	NA	NA
NCIH929	NA	NA	NA	1.00883	NA	0.683705
NCIN87	NA	NA	NA	0.501064	NA	-0.338181
NEC8	NA	NA	NA	0.668646	NA	NA
NH12	NA	NA	NA	0.930522	NA	NA
NIHOVCAR3	NA	NA	NA	NA	NA	-0.13655
NK92MI	NA	NA	NA	1.60995	NA	NA
NKM1	NA	NA	NA	0.87654	NA	NA
NMCG1	NA	NA	NA	0.327381	NA	NA
NO10	NA	NA	NA	0.543114	NA	NA
NO11	NA	NA	NA	0.767879	NA	NA
NOMO1	NA	NA	NA	1.03004	NA	NA
NOS1	NA	NA	NA	0.623052	NA	NA
NTERA2CLD1	NA	NA	NA	1.17466	NA	NA
NUDHL1	NA	NA	NA	NA	NA	0.0595206
NUDUL1	NA	NA	NA	0.864986	NA	NA
NUGC3	NA	NA	NA	0.112112	NA	0.225702
NUGC4	NA	NA	NA	0.277001	NA	NA
NY	NA	NA	NA	0.628836	NA	NA
OACM51	NA	NA	NA	1.10443	NA	NA
OACP4C	NA	NA	NA	0.418441	NA	NA
OAW28	NA	NA	NA	-0.169892	NA	NA
OAW42	NA	NA	NA	0.908504	NA	NA
OC314	NA	NA	NA	0.76657	NA	NA
OCIAML2	NA	NA	NA	1.55204	NA	NA
OCIAML5	NA	NA	NA	0.976313	NA	0.381846
OCILY19	NA	NA	NA	1.81725	NA	NA
OCILY3	NA	NA	NA	NA	NA	0.0755086
OCILY7	NA	NA	NA	1.59747	NA	NA
OCIM1	NA	NA	NA	0.927179	NA	NA
OCUBM	NA	NA	NA	1.08342	NA	NA
OCUM1	NA	NA	NA	-0.346007	NA	-0.883814
OE19	NA	NA	NA	0.48131	NA	NA
OE21	NA	NA	NA	0.00166767	NA	NA
OE33	NA	NA	NA	0.534556	NA	-0.053231
OMC1	NA	NA	NA	0.0229523	NA	NA
ONS76	NA	NA	NA	0.871093	NA	NA
OPM2	NA	NA	NA	1.35548	NA	0.247805
OSC19	NA	NA	NA	-0.180689	NA	NA
OSC20	NA	NA	NA	0.107368	NA	NA
OSRC2	NA	NA	NA	0.779927	NA	-0.631615
OV17R	NA	NA	NA	-0.481262	NA	NA
OV56	NA	NA	NA	0.554156	NA	-0.0234206
OV7	NA	NA	NA	0.204775	NA	NA
OV90	NA	NA	NA	-0.330595	NA	-0.415231
OVCA420	NA	NA	NA	0.506066	NA	NA
OVCA433	NA	NA	NA	-0.0755297	NA	NA
OVCAR3	NA	7.50932	15.846	0.416816	16.9042	NA
OVCAR4	NA	7.47342	15.6234	0.0473413	16.6364	0.139226
OVCAR5	NA	7.54524	15.5223	0.722215	16.8586	NA
OVCAR8	NA	7.69974	16.2691	0.605364	17.1879	0.0137199
OVISE	NA	NA	NA	-0.0647786	NA	NA
OVK18	NA	NA	NA	1.04264	NA	NA
OVKATE	NA	NA	NA	-0.370294	NA	NA
OVMIU	NA	NA	NA	0.0558489	NA	NA
OVSAHO	NA	NA	NA	NA	NA	-0.598979
OVTOKO	NA	NA	NA	-0.0567825	NA	NA
OXCO1	7.44808	NA	NA	NA	NA	NA
OXCO3	7.44836	NA	NA	NA	NA	NA
P12ICHIKAWA	NA	NA	NA	2.30995	NA	NA
P30OHK	NA	NA	NA	1.78517	NA	NA
P31FUJ	NA	NA	NA	1.36097	NA	NA
P32ISH	NA	NA	NA	1.76459	NA	NA
PA1	NA	NA	NA	-0.256803	NA	NA
PANC0203	NA	NA	NA	0.553315	NA	-0.119235
PANC0327	NA	NA	NA	0.499374	NA	NA
PANC0403	NA	NA	NA	0.0406352	NA	-0.308555
PANC0813	NA	NA	NA	0.767607	NA	NA
PANC1	NA	NA	NA	NA	NA	0.219542
PANC1005	NA	NA	NA	1.22987	NA	NA
PATU8902	NA	NA	NA	0.923035	NA	NA
PATU8988T	NA	NA	NA	1.29041	NA	0.209646
PC14	NA	NA	NA	0.595537	NA	-0.0375949
PC3	NA	7.3767	15.7243	0.355401	16.7853	-0.127381
PC3JPC3	NA	NA	NA	0.767368	NA	NA
PCI15A	NA	NA	NA	0.637831	NA	NA
PCI30	NA	NA	NA	0.209328	NA	NA
PCI4B	NA	NA	NA	0.229977	NA	NA
PCI6A	NA	NA	NA	1.41433	NA	NA
PCJW	7.3584	NA	NA	NA	NA	NA
PECAPJ15	NA	NA	NA	0.725846	NA	NA
PECAPJ34CLONEC12	NA	NA	NA	NA	NA	0.303713
PEO1	NA	NA	NA	0.0609584	NA	NA
PF382	NA	NA	NA	1.85365	NA	NA
PFSK1	NA	NA	NA	0.629333	NA	NA
PL21	NA	NA	NA	0.942764	NA	NA
PL4	NA	NA	NA	-0.22593	NA	NA
PL45	NA	NA	NA	NA	NA	-0.117503
PSN1	NA	NA	NA	0.720321	NA	NA
PWR1E	NA	NA	NA	1.23488	NA	NA
QGP1	NA	NA	NA	-0.462198	NA	-0.6878
QIMRWIL	NA	NA	NA	1.05083	NA	NA
RAJI	NA	NA	NA	1.44891	NA	NA
RAMOS2G64C10	NA	NA	NA	1.38683	NA	NA
RCC10RGB	NA	NA	NA	0.433395	NA	NA
RCCAB	NA	NA	NA	0.631154	NA	NA
RCCER	NA	NA	NA	0.270486	NA	NA
RCCFG2	NA	NA	NA	0.560639	NA	NA
RCCJF	NA	NA	NA	0.525614	NA	NA
RCCJW	NA	NA	NA	0.857629	NA	NA
RCCMF	NA	NA	NA	-0.243982	NA	NA
RCHACV	NA	NA	NA	1.68441	NA	-0.509377
RCM1	7.49908	NA	NA	0.577148	NA	NA
RD	NA	NA	NA	0.84008	NA	-0.321717
REC1	NA	NA	NA	NA	NA	0.146076
REH	NA	NA	NA	1.48492	NA	0.964568
RERFGC1B	NA	NA	NA	0.468357	NA	NA
RERFLCKJ	NA	NA	NA	-0.00417029	NA	NA
RERFLCMS	NA	NA	NA	0.17075	NA	-0.042454
RERFLCSQ1	NA	NA	NA	0.633213	NA	-0.224947
RF48	NA	NA	NA	1.31559	NA	NA
RH1	NA	NA	NA	1.65303	NA	NA
RH18	NA	NA	NA	-0.251886	NA	NA
RH30	NA	NA	NA	NA	NA	-0.159217
RH41	NA	NA	NA	1.28379	NA	0.298807
RKN	NA	NA	NA	0.218772	NA	NA
RKO	7.45012	NA	NA	0.592847	NA	0.423577
RL	NA	NA	NA	1.14443	NA	0.0703296
RL952	NA	NA	NA	0.697695	NA	NA
RMGI	NA	NA	NA	-0.00398508	NA	NA
RMUGS	NA	NA	NA	NA	NA	-0.394433
RO82W1	NA	NA	NA	-0.0373246	NA	NA
ROS50	NA	NA	NA	1.41806	NA	NA
RPMI6666	NA	NA	NA	1.33134	NA	NA
RPMI7951	NA	NA	NA	0.15848	NA	0.0739001
RPMI8226	NA	7.793	16.4441	0.92822	17.393	0.345875
RPMI8402	NA	NA	NA	2.33297	NA	NA
RPMI8866	NA	NA	NA	1.45678	NA	NA
RS411	NA	NA	NA	1.18566	NA	NA
RT112	NA	NA	NA	0.544487	NA	-0.150131
RT4	NA	NA	NA	0.253911	NA	-0.678912
RVH421	NA	NA	NA	0.318325	NA	-0.481058
RXF393	NA	7.38968	15.314	0.276656	16.712	NA
SAOS2	NA	NA	NA	0.548379	NA	-0.101643
SAS	NA	NA	NA	0.980943	NA	NA
SAT	NA	NA	NA	0.877629	NA	NA
SBC1	NA	NA	NA	1.12914	NA	NA
SBC3	NA	NA	NA	1.35799	NA	NA
SBC5	NA	NA	NA	1.24662	NA	-0.0762572
SC1	NA	NA	NA	1.78142	NA	NA
SCC15	NA	NA	NA	0.542307	NA	NA
SCC25	NA	NA	NA	0.445782	NA	0.0508036
SCC3	NA	NA	NA	0.856871	NA	NA
SCC4	NA	NA	NA	-0.0825669	NA	NA
SCC9	NA	NA	NA	-0.476111	NA	NA
SCC90	NA	NA	NA	0.936677	NA	NA
SCH	NA	NA	NA	0.581505	NA	NA
SEM	NA	NA	NA	NA	NA	0.805751
SF126	NA	NA	NA	0.886722	NA	NA
SF268	NA	7.64732	15.7513	-0.0677675	NA	NA
SF295	NA	7.51382	14.532	0.402567	NA	-0.840943
SF539	NA	7.52708	15.2033	0.0623865	NA	NA
SH4	NA	NA	NA	0.529506	NA	-0.142023
SHP77	NA	NA	NA	0.6519	NA	-0.205054
SIGM5	NA	NA	NA	0.793603	NA	NA
SIHA	NA	NA	NA	0.591739	NA	NA
SIMA	NA	NA	NA	1.18116	NA	NA
SISO	NA	NA	NA	0.724372	NA	NA
SJRH30	NA	NA	NA	1.24639	NA	NA
SJSA1	NA	NA	NA	0.763869	NA	-0.205573
SKCO1	7.2504	NA	NA	-0.0608406	NA	-0.65499
SKES1	NA	NA	NA	1.7147	NA	0.29533
SKGIIIA	NA	NA	NA	0.703434	NA	NA
SKGT2	NA	NA	NA	0.462178	NA	NA
SKGT4	NA	NA	NA	0.444436	NA	NA
SKHEP1	NA	NA	NA	0.559839	NA	-0.589205
SKLMS1	NA	NA	NA	0.84868	NA	NA
SKLU1	NA	NA	NA	-0.153328	NA	-0.182576
SKM1	NA	NA	NA	1.27489	NA	NA
SKMEL1	NA	NA	NA	0.695334	NA	NA
SKMEL2	NA	7.43042	15.9315	0.591821	16.8533	0.0386866
SKMEL24	NA	NA	NA	0.130663	NA	NA
SKMEL28	NA	7.53776	15.5772	-0.0430896	16.7472	-0.19968
SKMEL3	NA	NA	NA	0.622251	NA	-0.110303
SKMEL30	NA	NA	NA	0.710438	NA	-0.438844
SKMEL5	NA	7.38986	15.4221	0.195202	16.5097	-0.469045
SKMES1	NA	NA	NA	0.303505	NA	NA
SKMG1	NA	NA	NA	1.04222	NA	NA
SKMM2	NA	NA	NA	1.28382	NA	NA
SKN	NA	NA	NA	0.521056	NA	NA
SKN3	NA	NA	NA	0.19248	NA	NA
SKNAS	NA	NA	NA	0.965545	NA	-0.216686
SKNDZ	NA	NA	NA	1.23227	NA	NA
SKNFI	NA	NA	NA	0.76037	NA	NA
SKNMC	NA	NA	NA	NA	NA	0.415719
SKNSH	NA	NA	NA	1.75069	NA	NA
SKOV3	NA	7.21178	14.8274	0.629959	16.5023	NA
SKPNDW	NA	NA	NA	1.52202	NA	NA
SKUT1	NA	NA	NA	1.12187	NA	NA
SLVL	NA	NA	NA	1.30609	NA	NA
SN12C	NA	7.55826	16.0553	1.23641	17.3805	NA
SNB19	NA	7.71034	15.8353	NA	NA	-0.888054
SNB75	NA	7.46496	15.4456	-0.278048	NA	NA
SNGM	NA	NA	NA	-0.261672	NA	-0.637846
SNU1	NA	NA	NA	1.39149	NA	0.132262
SNU1079	NA	NA	NA	NA	NA	-0.0238179
SNU1105	NA	NA	NA	NA	NA	-0.399267
SNU119	NA	NA	NA	NA	NA	0.142517
SNU16	NA	NA	NA	0.629046	NA	NA
SNU175	NA	NA	NA	0.936083	NA	NA
SNU283	NA	NA	NA	0.106121	NA	NA
SNU387	NA	NA	NA	0.0185442	NA	NA
SNU398	NA	NA	NA	1.20475	NA	NA
SNU407	NA	NA	NA	0.813766	NA	NA
SNU423	NA	NA	NA	0.885125	NA	-0.0521835
SNU449	NA	NA	NA	0.58024	NA	0.344244
SNU475	NA	NA	NA	-0.0580727	NA	NA
SNU5	NA	NA	NA	0.438229	NA	NA
SNU61	NA	NA	NA	-0.422792	NA	-0.255243
SNU685	NA	NA	NA	NA	NA	0.00245178
SNU719	NA	NA	NA	NA	NA	-0.54814
SNU81	NA	NA	NA	-0.107045	NA	NA
SNUC1	NA	NA	NA	0.617849	NA	-0.428265
SNUC2A	NA	NA	NA	NA	NA	0.313579
SNUC2B	7.37308	NA	NA	0.668462	NA	NA
SNUC5	NA	NA	NA	0.592819	NA	-0.247672
SQ1	NA	NA	NA	NA	NA	0.196475
SR	NA	7.63412	15.8752	1.28747	17.4015	NA
STS0421	NA	NA	NA	0.54464	NA	NA
SU8686	NA	NA	NA	-0.312985	NA	-0.545418
SUDHL1	NA	NA	NA	1.0334	NA	NA
SUDHL10	NA	NA	NA	1.7062	NA	NA
SUDHL16	NA	NA	NA	0.663909	NA	NA
SUDHL4	NA	NA	NA	1.62814	NA	0.103449
SUDHL6	NA	NA	NA	1.81093	NA	0.744756
SUDHL8	NA	NA	NA	0.885194	NA	NA
SUIT2	NA	NA	NA	0.34099	NA	-0.801045
SUPB15	NA	NA	NA	1.3328	NA	NA
SUPB8	NA	NA	NA	1.90313	NA	NA
SUPHD1	NA	NA	NA	1.06375	NA	NA
SUPM2	NA	NA	NA	0.805355	NA	NA
SUPT1	NA	NA	NA	2.05497	NA	NA
SW1088	NA	NA	NA	0.094395	NA	NA
SW1116	7.4008	NA	NA	-0.0736841	NA	NA
SW1271	NA	NA	NA	0.576008	NA	0.0653769
SW13	NA	NA	NA	0.293483	NA	NA
SW1417	7.31968	NA	NA	0.0929735	NA	-0.0226749
SW1463	NA	NA	NA	0.169732	NA	NA
SW156	NA	NA	NA	0.550434	NA	NA
SW1573	NA	NA	NA	0.97175	NA	0.403837
SW1710	NA	NA	NA	0.572915	NA	NA
SW1783	NA	NA	NA	0.334465	NA	-0.374251
SW1990	NA	NA	NA	0.194894	NA	-0.122464
SW403	7.32708	NA	NA	NA	NA	0.00504136
SW48	7.55632	NA	NA	0.712424	NA	0.409276
SW480	7.6062	NA	NA	NA	NA	0.327206
SW620	7.59816	7.7367	16.0829	0.957456	17.3499	0.374967
SW626	NA	NA	NA	0.354313	NA	NA
SW684	NA	NA	NA	0.110988	NA	NA
SW756	NA	NA	NA	1.10895	NA	NA
SW780	NA	NA	NA	0.475351	NA	NA
SW837	7.5118	NA	NA	0.582344	NA	-0.230161
SW872	NA	NA	NA	1.27629	NA	NA
SW948	7.47492	NA	NA	0.910603	NA	-0.437163
SW954	NA	NA	NA	0.797224	NA	NA
SW962	NA	NA	NA	-0.0497834	NA	NA
SW982	NA	NA	NA	0.410985	NA	NA
T24	NA	NA	NA	0.795679	NA	0.412615
T47D	NA	7.57188	15.8229	0.632047	16.8476	0.164926
T84	7.44936	NA	NA	0.207716	NA	NA
T98G	NA	NA	NA	0.842431	NA	NA
TALL1	NA	NA	NA	1.84517	NA	NA
TC71	NA	NA	NA	0.599843	NA	-0.320799
TCCPAN2	NA	NA	NA	NA	NA	-0.176403
TCCSUP	NA	NA	NA	0.147893	NA	0.0578491
TE1	NA	NA	NA	0.712171	NA	0.160372
TE10	NA	NA	NA	0.299283	NA	-0.0629044
TE11	NA	NA	NA	0.390025	NA	0.202781
TE12	NA	NA	NA	1.03181	NA	NA
TE14	NA	NA	NA	NA	NA	0.698944
TE15	NA	NA	NA	0.521218	NA	NA
TE4	NA	NA	NA	0.791543	NA	-0.465362
TE441T	NA	NA	NA	1.29431	NA	NA
TE5	NA	NA	NA	0.723939	NA	NA
TE6	NA	NA	NA	0.521413	NA	-0.0970328
TE8	NA	NA	NA	0.687941	NA	NA
TE9	NA	NA	NA	-0.0492418	NA	NA
TF1	NA	NA	NA	NA	NA	-0.114914
TGBC11TKB	NA	NA	NA	0.867069	NA	NA
TGBC1TKB	NA	NA	NA	0.824316	NA	NA
TGBC24TKB	NA	NA	NA	0.786526	NA	NA
TGW	NA	NA	NA	1.06799	NA	NA
THP1	NA	NA	NA	0.964989	NA	0.28043
TK	NA	NA	NA	1.39411	NA	NA
TK10	NA	7.1775	15.7728	0.956139	17.0015	NA
TMK1	NA	NA	NA	0.513345	NA	NA
TOV112D	NA	NA	NA	1.14761	NA	NA
TOV21G	NA	NA	NA	0.0930321	NA	NA
TT2609C02	NA	NA	NA	0.806618	NA	NA
TUHR4TKB	NA	NA	NA	NA	NA	-0.416986
TUR	NA	NA	NA	1.12112	NA	NA
TYKNU	NA	NA	NA	0.929991	NA	0.453042
U031	NA	7.5314	NA	0.610084	NA	NA
U118MG	NA	NA	NA	0.567669	NA	-0.262515
U251	NA	7.63664	NA	0.847135	NA	NA
U251MG	NA	NA	16.1135	NA	NA	NA
U266	NA	NA	NA	1.13971	NA	NA
U2OS	NA	NA	NA	0.579755	NA	0.593894
U698M	NA	NA	NA	1.81959	NA	NA
U87MG	NA	NA	NA	NA	NA	-0.524615
U937	NA	NA	NA	NA	NA	0.568094
UACC257	NA	7.48702	15.1116	0.0754837	16.5832	-0.0615992
UACC62	NA	7.24198	15.2119	0.472192	16.7321	-0.192643
UACC812	NA	NA	NA	-0.00155496	NA	NA
UACC893	NA	NA	NA	0.353023	NA	NA
UBLC1	NA	NA	NA	NA	NA	0.129007
UCH2	NA	NA	NA	0.0154511	NA	NA
UMC11	NA	NA	NA	0.261842	NA	NA
UMUC3	NA	NA	NA	1.06664	NA	-0.371132
UO31	NA	NA	15.0326	NA	16.6054	NA
UWB1289	NA	NA	NA	0.569829	NA	NA
VACO4A	7.2288	NA	NA	NA	NA	NA
VAESBJ	NA	NA	NA	0.403506	NA	NA
VAL	NA	NA	NA	1.03541	NA	NA
VCAP	NA	NA	NA	1.27386	NA	-0.145077
VMRCLCD	NA	NA	NA	0.829629	NA	NA
VMRCMELG	NA	NA	NA	-0.307213	NA	NA
VMRCRCW	NA	NA	NA	0.300381	NA	-0.0125859
VMRCRCZ	NA	NA	NA	0.953226	NA	NA
WIL2NS	NA	NA	NA	1.4717	NA	NA
WM115	NA	NA	NA	-0.101001	NA	-0.234614
WM1552C	NA	NA	NA	1.02178	NA	NA
WM1799	NA	NA	NA	NA	NA	-0.279554
WM2664	NA	NA	NA	NA	NA	-0.225484
WM278	NA	NA	NA	0.522407	NA	NA
WM35	NA	NA	NA	0.540318	NA	NA
WM793	NA	NA	NA	NA	NA	-0.110396
WM793B	NA	NA	NA	0.640702	NA	NA
WM88	NA	NA	NA	NA	NA	0.129682
WSUDLCL2	NA	NA	NA	1.33413	NA	NA
WSUNHL	NA	NA	NA	1.38001	NA	NA
X201T	NA	NA	NA	0.847267	NA	NA
X22RV1	NA	NA	NA	0.942174	NA	-0.118074
X2313287	NA	NA	NA	0.0337762	NA	NA
X42MGBA	NA	NA	NA	0.517584	NA	NA
X451LU	NA	NA	NA	0.724328	NA	NA
X5637	NA	NA	NA	-0.420949	NA	NA
X639V	NA	NA	NA	1.20439	NA	NA
X647V	NA	NA	NA	-0.109202	NA	NA
X697	NA	NA	NA	1.63323	NA	0.784094
X769P	NA	NA	NA	0.480939	NA	-0.533595
X7860	NA	7.48174	NA	0.387012	16.8302	-0.208036
X8305C	NA	NA	NA	0.642684	NA	-0.198023
X8505C	NA	NA	NA	0.837522	NA	-0.0793701
X8MGBA	NA	NA	NA	0.127926	NA	NA
YAPC	NA	NA	NA	0.631027	NA	NA
YH13	NA	NA	NA	0.375663	NA	NA
YKG1	NA	NA	NA	0.627051	NA	NA
YMB1E	NA	NA	NA	0.277974	NA	NA
YT	NA	NA	NA	1.35184	NA	NA
ZR751	NA	NA	NA	NA	NA	-0.0664405
ZR7530	NA	NA	NA	0.100791	NA	NA

## Sheet: Transcriptomics Ghandi
cell.depMapID	CCLE_ID	cell.line	psi.rseq.ccle
ACH-000001	NIHOVCAR3_OVARY	NIHOVCAR3	5.76151
ACH-000002	HL60_HAEMATOPOIETIC_AND_LYMPHOID_TISSUE	HL60	5.34928
ACH-000003	CACO2_LARGE_INTESTINE	CACO2	5.78815
ACH-000004	HEL_HAEMATOPOIETIC_AND_LYMPHOID_TISSUE	HEL	6.04585
ACH-000005	HEL9217_HAEMATOPOIETIC_AND_LYMPHOID_TISSUE	HEL9217	6.698
ACH-000006	MONOMAC6_HAEMATOPOIETIC_AND_LYMPHOID_TISSUE	MONOMAC6	6.48991
ACH-000007	LS513_LARGE_INTESTINE	LS513	5.49206
ACH-000008	A101D_SKIN	A101D	5.884
ACH-000009	C2BBE1_LARGE_INTESTINE	C2BBE1	6.33597
ACH-000011	253J_URINARY_TRACT	253J	5.17045
ACH-000012	HCC827_LUNG	HCC827	5.84761
ACH-000013	ONCODG1_OVARY	ONCODG1	5.6175
ACH-000014	HS294T_SKIN	HS294T	5.49624
ACH-000015	NCIH1581_LUNG	NCIH1581	6.17477
ACH-000016	SLR21_KIDNEY	SLR21	5.00923
ACH-000017	SKBR3_BREAST	SKBR3	5.55645
ACH-000018	T24_URINARY_TRACT	T24	6.48264
ACH-000019	MCF7_BREAST	MCF7	5.68272
ACH-000020	MHHCALL2_HAEMATOPOIETIC_AND_LYMPHOID_TISSUE	MHHCALL2	6.78966
ACH-000021	NCIH1693_LUNG	NCIH1693	5.59328
ACH-000022	PATU8988S_PANCREAS	PATU8988S	5.77464
ACH-000023	PATU8988T_PANCREAS	PATU8988T	6.61735
ACH-000024	OPM2_HAEMATOPOIETIC_AND_LYMPHOID_TISSUE	OPM2	5.43927
ACH-000025	CH157MN_CENTRAL_NERVOUS_SYSTEM	CH157MN	5.99313
ACH-000026	253JBV_URINARY_TRACT	253JBV	6.00747
ACH-000027	GOS3_CENTRAL_NERVOUS_SYSTEM	GOS3	5.66537
ACH-000028	KPL1_BREAST	KPL1	5.88372
ACH-000029	HCC827GR5_LUNG	HCC827GR5	5.53546
ACH-000030	PC14_LUNG	PC14	5.61253
ACH-000031	PANC0213_PANCREAS	PANC0213	4.92436
ACH-000032	MHHCALL3_HAEMATOPOIETIC_AND_LYMPHOID_TISSUE	MHHCALL3	6.83329
ACH-000033	NCIH1819_LUNG	NCIH1819	5.7635
ACH-000034	PLB985_HAEMATOPOIETIC_AND_LYMPHOID_TISSUE	PLB985	5.04328
ACH-000035	NCIH1650_LUNG	NCIH1650	5.88152
ACH-000036	U343_CENTRAL_NERVOUS_SYSTEM	U343	5.12381
ACH-000037	S117_THYROID	S117	5.83011
ACH-000038	EHEB_HAEMATOPOIETIC_AND_LYMPHOID_TISSUE	EHEB	5.17972
ACH-000039	SKNMC_BONE	SKNMC	6.76666
ACH-000040	U118MG_CENTRAL_NERVOUS_SYSTEM	U118MG	6.35722
ACH-000041	RDES_BONE	RDES	6.66356
ACH-000042	PANC0203_PANCREAS	PANC0203	5.06704
ACH-000043	HS895T_FIBROBLAST	HS895T	4.46902
ACH-000044	MDAMB134VI_BREAST	MDAMB134VI	5.42403
ACH-000045	MV411_HAEMATOPOIETIC_AND_LYMPHOID_TISSUE	MV411	5.87174
ACH-000046	ACHN_KIDNEY	ACHN	5.87633
ACH-000048	TOV112D_OVARY	TOV112D	6.29132
ACH-000049	HEKTE_KIDNEY	HEKTE	5.99737
ACH-000050	NCIH929_HAEMATOPOIETIC_AND_LYMPHOID_TISSUE	NCIH929	5.22551
ACH-000051	TE617T_SOFT_TISSUE	TE617T	5.96869
ACH-000052	A673_BONE	A673	6.75845
ACH-000053	KARPAS299_HAEMATOPOIETIC_AND_LYMPHOID_TISSUE	KARPAS299	6.07165
ACH-000054	HT1080_SOFT_TISSUE	HT1080	6.16678
ACH-000055	D283MED_CENTRAL_NERVOUS_SYSTEM	D283MED	6.20566
ACH-000056	DOHH2_HAEMATOPOIETIC_AND_LYMPHOID_TISSUE	DOHH2	6.11026
ACH-000057	OPM1_HAEMATOPOIETIC_AND_LYMPHOID_TISSUE	OPM1	5.72528
ACH-000058	ML1_THYROID	ML1	5.28664
ACH-000059	SUPB15_HAEMATOPOIETIC_AND_LYMPHOID_TISSUE	SUPB15	6.77786
ACH-000060	PANC1005_PANCREAS	PANC1005	6.41045
ACH-000061	HH_HAEMATOPOIETIC_AND_LYMPHOID_TISSUE	HH	6.70786
ACH-000062	RERFLCMS_LUNG	RERFLCMS	5.62835
ACH-000063	HS616T_FIBROBLAST	HS616T	4.30811
ACH-000064	SALE_LUNG	SALE	5.55154
ACH-000065	OCIAML5_HAEMATOPOIETIC_AND_LYMPHOID_TISSUE	OCIAML5	5.83807
ACH-000066	HCC4006_LUNG	HCC4006	6.12837
ACH-000067	HS683_CENTRAL_NERVOUS_SYSTEM	HS683	5.96739
ACH-000068	REC1_HAEMATOPOIETIC_AND_LYMPHOID_TISSUE	REC1	5.85298
ACH-000069	HS611T_HAEMATOPOIETIC_AND_LYMPHOID_TISSUE	HS611T	6.62778
ACH-000070	697_HAEMATOPOIETIC_AND_LYMPHOID_TISSUE	697	6.44194
ACH-000071	HS706T_BONE	HS706T	5.42883
ACH-000072	MEG01_HAEMATOPOIETIC_AND_LYMPHOID_TISSUE	MEG01	5.7118
ACH-000073	GRANTA519_HAEMATOPOIETIC_AND_LYMPHOID_TISSUE	GRANTA519	6.04338
ACH-000074	KU812_HAEMATOPOIETIC_AND_LYMPHOID_TISSUE	KU812	5.93063
ACH-000075	U87MG_CENTRAL_NERVOUS_SYSTEM	U87MG	6.02993
ACH-000076	NCO2_HAEMATOPOIETIC_AND_LYMPHOID_TISSUE	NCO2	6.17021
ACH-000077	MJ_HAEMATOPOIETIC_AND_LYMPHOID_TISSUE	MJ	6.66137
ACH-000078	MHHNB11_AUTONOMIC_GANGLIA	MHHNB11	5.15529
ACH-000079	TE125T_FIBROBLAST	TE125T	4.79008
ACH-000080	BDCM_HAEMATOPOIETIC_AND_LYMPHOID_TISSUE	BDCM	6.00439
ACH-000081	GDM1_HAEMATOPOIETIC_AND_LYMPHOID_TISSUE	GDM1	6.15556
ACH-000082	G292CLONEA141B1_BONE	G292CLONEA141B1	6.49463
ACH-000083	HS281T_FIBROBLAST	HS281T	5.12784
ACH-000084	MUTZ3_HAEMATOPOIETIC_AND_LYMPHOID_TISSUE	MUTZ3	5.49287
ACH-000085	T3M4_PANCREAS	T3M4	5.94862
ACH-000086	ACCMESO1_PLEURA	ACCMESO1	5.48838
ACH-000087	SKES1_BONE	SKES1	6.92228
ACH-000088	HS172T_FIBROBLAST	HS172T	4.77728
ACH-000089	NCIH684_LIVER	NCIH684	6.03289
ACH-000090	PC3_PROSTATE	PC3	5.39235
ACH-000091	OV56_OVARY	OV56	4.52601
ACH-000092	NCIH2452_PLEURA	NCIH2452	6.1935
ACH-000093	PANC0504_PANCREAS	PANC0504	5.81668
ACH-000094	HPAFII_PANCREAS	HPAFII	5.35387
ACH-000095	D341MED_CENTRAL_NERVOUS_SYSTEM	D341MED	6.2873
ACH-000096	G401_SOFT_TISSUE	G401	6.71209
ACH-000097	ZR751_BREAST	ZR751	5.4874
ACH-000098	GAMG_CENTRAL_NERVOUS_SYSTEM	GAMG	6.41903
ACH-000099	SIMA_AUTONOMIC_GANGLIA	SIMA	5.84799
ACH-000100	RH41_SOFT_TISSUE	RH41	6.06845
ACH-000101	KE37_HAEMATOPOIETIC_AND_LYMPHOID_TISSUE	KE37	6.87669
ACH-000102	GMS10_CENTRAL_NERVOUS_SYSTEM	GMS10	6.16469
ACH-000103	CAOV4_OVARY	CAOV4	4.95698
ACH-000104	LOUCY_HAEMATOPOIETIC_AND_LYMPHOID_TISSUE	LOUCY	6.76911
ACH-000105	ALLSIL_HAEMATOPOIETIC_AND_LYMPHOID_TISSUE	ALLSIL	6.97663
ACH-000106	JVM2_HAEMATOPOIETIC_AND_LYMPHOID_TISSUE	JVM2	5.28207
ACH-000107	CAPAN2_PANCREAS	CAPAN2	6.1422
ACH-000108	KP3_PANCREAS	KP3	5.50797
ACH-000109	NCIH3255_LUNG	NCIH3255	5.97851
ACH-000110	NCCSTCK140_STOMACH	NCCSTCK140	4.9368
ACH-000111	HCC1187_BREAST	HCC1187	5.88011
ACH-000112	SIGM5_HAEMATOPOIETIC_AND_LYMPHOID_TISSUE	SIGM5	6.11404
ACH-000113	OCIAML2_HAEMATOPOIETIC_AND_LYMPHOID_TISSUE	OCIAML2	6.12566
ACH-000114	SU8686_PANCREAS	SU8686	4.0316
ACH-000115	VCAP_PROSTATE	VCAP	5.76262
ACH-000116	OAW28_OVARY	OAW28	6.0731
ACH-000117	EFM192A_BREAST	EFM192A	5.82491
ACH-000118	HUPT3_PANCREAS	HUPT3	5.56312
ACH-000119	HS863T_FIBROBLAST	HS863T	5.20266
ACH-000120	CHP212_AUTONOMIC_GANGLIA	CHP212	6.02377
ACH-000121	NCIH2405_LUNG	NCIH2405	5.87418
ACH-000122	SUPT11_HAEMATOPOIETIC_AND_LYMPHOID_TISSUE	SUPT11	6.5437
ACH-000123	COV434_OVARY	COV434	5.9798
ACH-000124	OCILY19_HAEMATOPOIETIC_AND_LYMPHOID_TISSUE	OCILY19	5.92103
ACH-000125	TO175T_FIBROBLAST	TO175T	5.45171
ACH-000126	KG1C_CENTRAL_NERVOUS_SYSTEM	KG1C	4.9912
ACH-000127	SLR20_KIDNEY	SLR20	5.82197
ACH-000128	LN319_CENTRAL_NERVOUS_SYSTEM	LN319	6.39337
ACH-000129	NCIH1341_LUNG	NCIH1341	6.91331
ACH-000130	NALM19_HAEMATOPOIETIC_AND_LYMPHOID_TISSUE	NALM19	6.89352
ACH-000131	HS229T_FIBROBLAST	HS229T	5.89706
ACH-000132	JHOS2_OVARY	JHOS2	5.4805
ACH-000133	HS729_SOFT_TISSUE	HS729	6.07424
ACH-000134	HS274T_FIBROBLAST	HS274T	5.29668
ACH-000135	HS940T_FIBROBLAST	HS940T	4.55763
ACH-000136	CHP126_AUTONOMIC_GANGLIA	CHP126	6.16151
ACH-000137	8MGBA_CENTRAL_NERVOUS_SYSTEM	8MGBA	5.87879
ACH-000138	CFPAC1_PANCREAS	CFPAC1	4.9372
ACH-000139	PANC0327_PANCREAS	PANC0327	5.52921
ACH-000140	PFEIFFER_HAEMATOPOIETIC_AND_LYMPHOID_TISSUE	PFEIFFER	6.48447
ACH-000141	SNU308_BILIARY_TRACT	SNU308	6.00684
ACH-000142	CAL29_URINARY_TRACT	CAL29	6.02265
ACH-000143	HCC2429_LUNG	HCC2429	6.25287
ACH-000144	RERFGC1B_STOMACH	RERFGC1B	5.91574
ACH-000145	SKLMS1_SOFT_TISSUE	SKLMS1	5.67371
ACH-000146	THP1_HAEMATOPOIETIC_AND_LYMPHOID_TISSUE	THP1	6.09183
ACH-000147	T47D_BREAST	T47D	5.98495
ACH-000148	HS578T_BREAST	HS578T	5.08129
ACH-000149	SKNSH_AUTONOMIC_GANGLIA	SKNSH	6.18183
ACH-000150	HCC2935_LUNG	HCC2935	6.0542
ACH-000151	JM1_HAEMATOPOIETIC_AND_LYMPHOID_TISSUE	JM1	7.01282
ACH-000152	M059K_CENTRAL_NERVOUS_SYSTEM	M059K	6.15678
ACH-000153	NCIH2052_PLEURA	NCIH2052	6.03025
ACH-000154	HS888T_FIBROBLAST	HS888T	5.30682
ACH-000155	SW1990_PANCREAS	SW1990	5.53194
ACH-000156	MHHCALL4_HAEMATOPOIETIC_AND_LYMPHOID_TISSUE	MHHCALL4	6.57731
ACH-000157	A4FUK_HAEMATOPOIETIC_AND_LYMPHOID_TISSUE	A4FUK	6.25827
ACH-000158	OCILY3_HAEMATOPOIETIC_AND_LYMPHOID_TISSUE	OCILY3	6.13147
ACH-000159	OSRC2_KIDNEY	OSRC2	5.63573
ACH-000160	BT12_SOFT_TISSUE	BT12	5.70525
ACH-000161	CORL105_LUNG	CORL105	5.51852
ACH-000162	GA10_HAEMATOPOIETIC_AND_LYMPHOID_TISSUE	GA10	6.85231
ACH-000163	SW579_THYROID	SW579	6.08753
ACH-000164	PANC1_PANCREAS	PANC1	6.31345
ACH-000165	HS751T_FIBROBLAST	HS751T	5.43461
ACH-000166	KASUMI6_HAEMATOPOIETIC_AND_LYMPHOID_TISSUE	KASUMI6	5.65092
ACH-000167	KE97_HAEMATOPOIETIC_AND_LYMPHOID_TISSUE	KE97	6.33083
ACH-000168	NOMO1_HAEMATOPOIETIC_AND_LYMPHOID_TISSUE	NOMO1	6.03655
ACH-000169	RD_SOFT_TISSUE	RD	6.45212
ACH-000170	PRECLH_PROSTATE	PRECLH	5.19311
ACH-000171	VMRCRCZ_KIDNEY	VMRCRCZ	5.56816
ACH-000172	TM87_SOFT_TISSUE	TM87	5.83548
ACH-000173	JHUEM3_ENDOMETRIUM	JHUEM3	5.56854
ACH-000174	CAL62_THYROID	CAL62	6.29537
ACH-000175	TE159T_FIBROBLAST	TE159T	4.87144
ACH-000176	LOUNH91_LUNG	LOUNH91	5.78123
ACH-000177	NCIH660_PROSTATE	NCIH660	6.6698
ACH-000178	HS766T_PANCREAS	HS766T	5.83665
ACH-000179	NCIH1618_LUNG	NCIH1618	6.84492
ACH-000180	HS839T_FIBROBLAST	HS839T	5.51692
ACH-000181	SCC9_UPPER_AERODIGESTIVE_TRACT	SCC9	4.97968
ACH-000182	SNU869_BILIARY_TRACT	SNU869	5.46046
ACH-000183	L363_HAEMATOPOIETIC_AND_LYMPHOID_TISSUE	L363	6.21603
ACH-000184	HS343T_FIBROBLAST	HS343T	5.58845
ACH-000185	HS737T_FIBROBLAST	HS737T	3.96067
ACH-000186	NCIH2444_LUNG	NCIH2444	5.4269
ACH-000187	CORL311_LUNG	CORL311	6.53438
ACH-000188	SCC25_UPPER_AERODIGESTIVE_TRACT	SCC25	4.84495
ACH-000189	RCC10RGB_KIDNEY	RCC10RGB	5.06752
ACH-000190	HDMYZ_HAEMATOPOIETIC_AND_LYMPHOID_TISSUE	HDMYZ	5.69139
ACH-000191	BHT101_THYROID	BHT101	5.00671
ACH-000192	MFE280_ENDOMETRIUM	MFE280	6.04551
ACH-000193	KARPAS620_HAEMATOPOIETIC_AND_LYMPHOID_TISSUE	KARPAS620	6.1178
ACH-000194	HS934T_FIBROBLAST	HS934T	5.55404
ACH-000195	SET2_HAEMATOPOIETIC_AND_LYMPHOID_TISSUE	SET2	6.15037
ACH-000196	HCC1599_BREAST	HCC1599	5.38561
ACH-000197	TALL1_HAEMATOPOIETIC_AND_LYMPHOID_TISSUE	TALL1	6.92303
ACH-000198	EOL1_HAEMATOPOIETIC_AND_LYMPHOID_TISSUE	EOL1	5.84088
ACH-000199	HS255T_FIBROBLAST	HS255T	3.26311
ACH-000200	NMCG1_CENTRAL_NERVOUS_SYSTEM	NMCG1	6.25395
ACH-000201	A204_SOFT_TISSUE	A204	6.0302
ACH-000202	COLO320_LARGE_INTESTINE	COLO320	6.30736
ACH-000203	NH6_AUTONOMIC_GANGLIA	NH6	6.45594
ACH-000204	LP1_HAEMATOPOIETIC_AND_LYMPHOID_TISSUE	LP1	4.65142
ACH-000205	PK59_PANCREAS	PK59	4.92324
ACH-000206	C8166_HAEMATOPOIETIC_AND_LYMPHOID_TISSUE	C8166	6.28282
ACH-000207	DETROIT562_UPPER_AERODIGESTIVE_TRACT	DETROIT562	5.83252
ACH-000208	U178_CENTRAL_NERVOUS_SYSTEM	U178	5.73413
ACH-000209	SNU1079_BILIARY_TRACT	SNU1079	4.9273
ACH-000210	CADOES1_BONE	CADOES1	5.70562
ACH-000211	DAOY_CENTRAL_NERVOUS_SYSTEM	DAOY	6.54685
ACH-000212	CAL120_BREAST	CAL120	5.43646
ACH-000213	HUPT4_PANCREAS	HUPT4	5.56574
ACH-000214	HS675T_FIBROBLAST	HS675T	4.66312
ACH-000215	LN382_CENTRAL_NERVOUS_SYSTEM	LN382	6.04052
ACH-000216	JHESOAD1_OESOPHAGUS	JHESOAD1	5.78812
ACH-000217	JHH6_LIVER	JHH6	5.65509
ACH-000218	PL21_HAEMATOPOIETIC_AND_LYMPHOID_TISSUE	PL21	6.11864
ACH-000219	A375_SKIN	A375	6.23882
ACH-000220	MINO_HAEMATOPOIETIC_AND_LYMPHOID_TISSUE	MINO	6.72053
ACH-000221	SNU398_LIVER	SNU398	6.59013
ACH-000222	ASPC1_PANCREAS	ASPC1	4.47452
ACH-000223	HCC1937_BREAST	HCC1937	6.36131
ACH-000224	HS819T_FIBROBLAST	HS819T	3.83068
ACH-000225	ECC12_STOMACH	ECC12	6.17489
ACH-000226	SUPM2_HAEMATOPOIETIC_AND_LYMPHOID_TISSUE	SUPM2	5.9194
ACH-000227	KPNYN_AUTONOMIC_GANGLIA	KPNYN	6.39144
ACH-000228	BICR31_UPPER_AERODIGESTIVE_TRACT	BICR31	5.12552
ACH-000229	HS822T_FIBROBLAST	HS822T	3.47478
ACH-000230	HS742T_FIBROBLAST	HS742T	3.02766
ACH-000231	KALS1_CENTRAL_NERVOUS_SYSTEM	KALS1	5.94412
ACH-000232	U251MG_CENTRAL_NERVOUS_SYSTEM	U251MG	5.47575
ACH-000233	DEL_HAEMATOPOIETIC_AND_LYMPHOID_TISSUE	DEL	5.33902
ACH-000234	CAKI2_KIDNEY	CAKI2	5.89637
ACH-000235	PANC0403_PANCREAS	PANC0403	5.81598
ACH-000236	SW1417_LARGE_INTESTINE	SW1417	6.01393
ACH-000237	JHOM1_OVARY	JHOM1	5.10085
ACH-000238	SCC4_UPPER_AERODIGESTIVE_TRACT	SCC4	5.45031
ACH-000239	HUG1N_STOMACH	HUG1N	6.30052
ACH-000240	HS600T_FIBROBLAST	HS600T	5.0316
ACH-000241	JK1_HAEMATOPOIETIC_AND_LYMPHOID_TISSUE	JK1	5.34306
ACH-000242	RT4_URINARY_TRACT	RT4	6.16837
ACH-000243	DANG_PANCREAS	DANG	6.10994
ACH-000244	DKMG_CENTRAL_NERVOUS_SYSTEM	DKMG	5.51696
ACH-000245	BL41_HAEMATOPOIETIC_AND_LYMPHOID_TISSUE	BL41	6.81429
ACH-000246	SLR23_KIDNEY	SLR23	5.54974
ACH-000247	OCUM1_STOMACH	OCUM1	5.60763
ACH-000248	AU565_BREAST	AU565	5.77044
ACH-000249	CL11_LARGE_INTESTINE	CL11	5.83048
ACH-000250	KMRC20_KIDNEY	KMRC20	6.0549
ACH-000251	NCIH2887_LUNG	NCIH2887	5.92133
ACH-000252	LS1034_LARGE_INTESTINE	LS1034	5.64474
ACH-000253	COLO201_LARGE_INTESTINE	COLO201	6.55702
ACH-000254	SCC15_UPPER_AERODIGESTIVE_TRACT	SCC15	4.86464
ACH-000255	LMSU_STOMACH	LMSU	6.45552
ACH-000256	COV318_OVARY	COV318	4.9002
ACH-000257	CORL279_LUNG	CORL279	6.60506
ACH-000258	DU4475_BREAST	DU4475	6.41595
ACH-000259	KELLY_AUTONOMIC_GANGLIA	KELLY	6.45134
ACH-000260	SKNAS_AUTONOMIC_GANGLIA	SKNAS	5.67591
ACH-000261	RERFLCAI_LUNG	RERFLCAI	6.47884
ACH-000262	UOK101_KIDNEY	UOK101	6.00486
ACH-000263	KASUMI1_HAEMATOPOIETIC_AND_LYMPHOID_TISSUE	KASUMI1	5.88766
ACH-000264	CALU6_LUNG	CALU6	5.94648
ACH-000265	KP4_PANCREAS	KP4	6.10115
ACH-000266	SNU213_PANCREAS	SNU213	5.45314
ACH-000267	HDLM2_HAEMATOPOIETIC_AND_LYMPHOID_TISSUE	HDLM2	6.39485
ACH-000268	SNU245_BILIARY_TRACT	SNU245	5.84584
ACH-000269	AM38_CENTRAL_NERVOUS_SYSTEM	AM38	6.43155
ACH-000270	HPAC_PANCREAS	HPAC	4.68502
ACH-000271	SUDHL10_HAEMATOPOIETIC_AND_LYMPHOID_TISSUE	SUDHL10	6.74494
ACH-000272	SLR24_KIDNEY	SLR24	5.11711
ACH-000273	SF539_CENTRAL_NERVOUS_SYSTEM	SF539	5.84861
ACH-000274	HS852T_SKIN	HS852T	5.89658
ACH-000275	HS834T_FIBROBLAST	HS834T	4.60778
ACH-000276	HCC38_BREAST	HCC38	6.03539
ACH-000277	HCC1419_BREAST	HCC1419	5.76379
ACH-000278	COV362_OVARY	COV362	5.76393
ACH-000279	EWS502_BONE	EWS502	6.6922
ACH-000280	SNU840_OVARY	SNU840	5.7474
ACH-000281	KP2_PANCREAS	KP2	5.96231
ACH-000282	NCIH1755_LUNG	NCIH1755	6.26819
ACH-000283	A1207_CENTRAL_NERVOUS_SYSTEM	A1207	6.17198
ACH-000284	HS840T_FIBROBLAST	HS840T	5.35641
ACH-000285	TOLEDO_HAEMATOPOIETIC_AND_LYMPHOID_TISSUE	TOLEDO	7.02314
ACH-000286	SNU1033_LARGE_INTESTINE	SNU1033	5.32757
ACH-000287	NUDUL1_HAEMATOPOIETIC_AND_LYMPHOID_TISSUE	NUDUL1	6.42105
ACH-000288	BT549_BREAST	BT549	6.322
ACH-000289	SNU466_CENTRAL_NERVOUS_SYSTEM	SNU466	4.97857
ACH-000290	NCIH209_LUNG	NCIH209	6.83206
ACH-000291	OV90_OVARY	OV90	5.34622
ACH-000292	NCIH841_LUNG	NCIH841	6.25648
ACH-000293	KLE_ENDOMETRIUM	KLE	5.41601
ACH-000294	NB4_HAEMATOPOIETIC_AND_LYMPHOID_TISSUE	NB4	6.56871
ACH-000295	EM2_HAEMATOPOIETIC_AND_LYMPHOID_TISSUE	EM2	6.30643
ACH-000296	OUMS23_LARGE_INTESTINE	OUMS23	5.29802
ACH-000297	NCIH889_LUNG	NCIH889	6.38012
ACH-000298	NCIH2029_LUNG	NCIH2029	6.50614
ACH-000299	HNT34_HAEMATOPOIETIC_AND_LYMPHOID_TISSUE	HNT34	6.0408
ACH-000300	SLR25_KIDNEY	SLR25	6.25844
ACH-000301	LAMA84_HAEMATOPOIETIC_AND_LYMPHOID_TISSUE	LAMA84	5.69815
ACH-000302	SNU1077_ENDOMETRIUM	SNU1077	4.43841
ACH-000303	SNU5_STOMACH	SNU5	6.14074
ACH-000304	WM115_SKIN	WM115	5.57345
ACH-000305	ECGI10_OESOPHAGUS	ECGI10	4.24907
ACH-000306	HS688AT_FIBROBLAST	HS688AT	4.41332
ACH-000307	PK1_PANCREAS	PK1	6.13348
ACH-000308	EFO21_OVARY	EFO21	5.14126
ACH-000310	IMR32_AUTONOMIC_GANGLIA	IMR32	6.42007
ACH-000311	NCIH2122_LUNG	NCIH2122	5.35725
ACH-000312	SKNBE2_AUTONOMIC_GANGLIA	SKNBE2	6.31704
ACH-000313	KMRC3_KIDNEY	KMRC3	4.87661
ACH-000314	HCC2108_LUNG	HCC2108	6.18023
ACH-000315	KARPAS422_HAEMATOPOIETIC_AND_LYMPHOID_TISSUE	KARPAS422	6.13409
ACH-000316	SNU886_LIVER	SNU886	6.03725
ACH-000317	TUHR14TKB_KIDNEY	TUHR14TKB	4.74949
ACH-000318	TE10_OESOPHAGUS	TE10	5.63138
ACH-000319	MPP89_PLEURA	MPP89	5.90946
ACH-000320	PSN1_PANCREAS	PSN1	5.71708
ACH-000321	MOLM6_HAEMATOPOIETIC_AND_LYMPHOID_TISSUE	MOLM6	5.57797
ACH-000322	HT144_SKIN	HT144	6.02224
ACH-000323	42MGBA_CENTRAL_NERVOUS_SYSTEM	42MGBA	5.73465
ACH-000324	JHOC5_OVARY	JHOC5	5.90798
ACH-000325	SNU620_STOMACH	SNU620	5.8267
ACH-000326	JURLMK1_HAEMATOPOIETIC_AND_LYMPHOID_TISSUE	JURLMK1	5.81584
ACH-000327	NCIH1395_LUNG	NCIH1395	4.6268
ACH-000328	LN215_CENTRAL_NERVOUS_SYSTEM	LN215	6.31859
ACH-000329	CCFSTTG1_CENTRAL_NERVOUS_SYSTEM	CCFSTTG1	6.51155
ACH-000330	EFM19_BREAST	EFM19	5.94291
ACH-000331	ISTMES2_PLEURA	ISTMES2	6.13093
ACH-000332	YAPC_PANCREAS	YAPC	6.13739
ACH-000333	JHOM2B_OVARY	JHOM2B	6.00959
ACH-000334	DB_HAEMATOPOIETIC_AND_LYMPHOID_TISSUE	DB	6.63735
ACH-000335	MSTO211H_PLEURA	MSTO211H	6.01716
ACH-000336	OCIAML3_HAEMATOPOIETIC_AND_LYMPHOID_TISSUE	OCIAML3	5.42842
ACH-000337	NCIH3122_LUNG	NCIH3122	5.94904
ACH-000338	SR786_HAEMATOPOIETIC_AND_LYMPHOID_TISSUE	SR786	6.10075
ACH-000339	HCC461_LUNG	HCC461	6.17352
ACH-000340	HS870T_FIBROBLAST	HS870T	5.51981
ACH-000341	SKNFI_AUTONOMIC_GANGLIA	SKNFI	6.56205
ACH-000342	CL14_LARGE_INTESTINE	CL14	5.2979
ACH-000343	NCIH522_LUNG	NCIH522	6.01572
ACH-000344	SNU668_STOMACH	SNU668	5.61512
ACH-000345	KPNRTBM1_AUTONOMIC_GANGLIA	KPNRTBM1	6.38544
ACH-000346	JVM3_HAEMATOPOIETIC_AND_LYMPHOID_TISSUE	JVM3	5.30773
ACH-000347	QGP1_PANCREAS	QGP1	5.48538
ACH-000348	RPMI7951_SKIN	RPMI7951	5.47488
ACH-000349	HCC1500_BREAST	HCC1500	5.52646
ACH-000350	COLO678_LARGE_INTESTINE	COLO678	5.95166
ACH-000351	MKN1_STOMACH	MKN1	5.88382
ACH-000352	HCC1428_BREAST	HCC1428	6.14449
ACH-000353	TE15_OESOPHAGUS	TE15	6.06358
ACH-000354	CAPAN1_PANCREAS	CAPAN1	5.68878
ACH-000355	NCIH82_LUNG	NCIH82	6.91819
ACH-000356	MKN45_STOMACH	MKN45	6.2793
ACH-000357	JEKO1_HAEMATOPOIETIC_AND_LYMPHOID_TISSUE	JEKO1	6.38612
ACH-000358	NCIH69_LUNG	NCIH69	6.87238
ACH-000359	MG63_BONE	MG63	6.15193
ACH-000360	NCIH508_LARGE_INTESTINE	NCIH508	4.25894
ACH-000361	SKHEP1_LIVER	SKHEP1	5.56908
ACH-000362	MOLM13_HAEMATOPOIETIC_AND_LYMPHOID_TISSUE	MOLM13	6.10999
ACH-000363	SKMM2_HAEMATOPOIETIC_AND_LYMPHOID_TISSUE	SKMM2	5.68759
ACH-000364	U2OS_BONE	U2OS	6.5956
ACH-000365	SUDHL4_HAEMATOPOIETIC_AND_LYMPHOID_TISSUE	SUDHL4	6.07801
ACH-000366	SKNDZ_AUTONOMIC_GANGLIA	SKNDZ	6.95816
ACH-000367	NCIH226_LUNG	NCIH226	5.76831
ACH-000368	SNU1105_CENTRAL_NERVOUS_SYSTEM	SNU1105	5.93918
ACH-000369	MOLM16_HAEMATOPOIETIC_AND_LYMPHOID_TISSUE	MOLM16	6.10827
ACH-000370	SNU626_CENTRAL_NERVOUS_SYSTEM	SNU626	6.0027
ACH-000371	RL_HAEMATOPOIETIC_AND_LYMPHOID_TISSUE	RL	6.74909
ACH-000372	P12ICHIKAWA_HAEMATOPOIETIC_AND_LYMPHOID_TISSUE	P12ICHIKAWA	6.93706
ACH-000373	SKM1_HAEMATOPOIETIC_AND_LYMPHOID_TISSUE	SKM1	6.10657
ACH-000374	HCC1143_BREAST	HCC1143	6.10887
ACH-000375	G402_SOFT_TISSUE	G402	5.76439
ACH-000376	SF295_CENTRAL_NERVOUS_SYSTEM	SF295	6.1676
ACH-000377	SNU478_BILIARY_TRACT	SNU478	6.05212
ACH-000378	NCIH647_LUNG	NCIH647	5.8977
ACH-000379	NCIH1781_LUNG	NCIH1781	6.2097
ACH-000380	KMS12BM_HAEMATOPOIETIC_AND_LYMPHOID_TISSUE	KMS12BM	6.38895
ACH-000381	T84_LARGE_INTESTINE	T84	5.9012
ACH-000382	CORL24_LUNG	CORL24	6.74493
ACH-000383	OE33_OESOPHAGUS	OE33	6.14708
ACH-000384	SW780_URINARY_TRACT	SW780	5.89281
ACH-000385	SKRC20_KIDNEY	SKRC20	5.48171
ACH-000386	KG1_HAEMATOPOIETIC_AND_LYMPHOID_TISSUE	KG1	6.58538
ACH-000387	TF1_HAEMATOPOIETIC_AND_LYMPHOID_TISSUE	TF1	6.17617
ACH-000388	NUDHL1_HAEMATOPOIETIC_AND_LYMPHOID_TISSUE	NUDHL1	4.98482
ACH-000389	H4_CENTRAL_NERVOUS_SYSTEM	H4	5.71252
ACH-000390	LUDLU1_LUNG	LUDLU1	6.03951
ACH-000391	MHHES1_BONE	MHHES1	5.69021
ACH-000392	CALU3_LUNG	CALU3	5.02822
ACH-000393	HLF_LIVER	HLF	6.31531
ACH-000394	NCIH2081_LUNG	NCIH2081	6.63071
ACH-000395	NCIH520_LUNG	NCIH520	6.4187
ACH-000396	J82_URINARY_TRACT	J82	6.22089
ACH-000397	TEN_ENDOMETRIUM	TEN	6.07384
ACH-000398	RI1_HAEMATOPOIETIC_AND_LYMPHOID_TISSUE	RI1	6.54604
ACH-000399	NCIH2196_LUNG	NCIH2196	6.56886
ACH-000400	SKCO1_LARGE_INTESTINE	SKCO1	5.27307
ACH-000401	COLO800_SKIN	COLO800	6.06054
ACH-000402	BL70_HAEMATOPOIETIC_AND_LYMPHOID_TISSUE	BL70	6.82858
ACH-000403	NCIH747_LARGE_INTESTINE	NCIH747	6.33516
ACH-000404	K029AX_SKIN	K029AX	5.53905
ACH-000405	MEC1_HAEMATOPOIETIC_AND_LYMPHOID_TISSUE	MEC1	6.46269
ACH-000406	U937_HAEMATOPOIETIC_AND_LYMPHOID_TISSUE	U937	6.33574
ACH-000407	SNU685_ENDOMETRIUM	SNU685	5.35008
ACH-000408	TE5_OESOPHAGUS	TE5	5.552
ACH-000409	OVSAHO_OVARY	OVSAHO	5.47814
ACH-000410	SAOS2_BONE	SAOS2	6.42896
ACH-000411	769P_KIDNEY	769P	5.93234
ACH-000412	SNU1197_LARGE_INTESTINE	SNU1197	5.31698
ACH-000413	HS739T_FIBROBLAST	HS739T	4.51333
ACH-000414	NCIH1944_LUNG	NCIH1944	5.70256
ACH-000415	BICR6_UPPER_AERODIGESTIVE_TRACT	BICR6	4.06305
ACH-000416	NCIH838_LUNG	NCIH838	5.92879
ACH-000417	PANC0813_PANCREAS	PANC0813	5.98447
ACH-000418	SW1353_BONE	SW1353	5.55955
ACH-000419	KMS28BM_HAEMATOPOIETIC_AND_LYMPHOID_TISSUE	KMS28BM	5.76157
ACH-000420	SNU449_LIVER	SNU449	5.83791
ACH-000421	SW837_LARGE_INTESTINE	SW837	6.1871
ACH-000422	SNU475_LIVER	SNU475	5.8057
ACH-000423	SKMEL3_SKIN	SKMEL3	5.89166
ACH-000424	TC71_BONE	TC71	6.61188
ACH-000425	UACC62_SKIN	UACC62	5.60381
ACH-000427	NCIN87_STOMACH	NCIN87	5.82971
ACH-000428	UO31_KIDNEY	UO31	5.55952
ACH-000429	A704_KIDNEY	A704	4.35086
ACH-000430	TYKNU_OVARY	TYKNU	6.15075
ACH-000431	NCIH1694_LUNG	NCIH1694	6.84832
ACH-000432	BV173_HAEMATOPOIETIC_AND_LYMPHOID_TISSUE	BV173	6.12605
ACH-000433	CAKI1_KIDNEY	CAKI1	4.91276
ACH-000434	NCIH1915_LUNG	NCIH1915	5.57934
ACH-000435	EFE184_ENDOMETRIUM	EFE184	4.57055
ACH-000436	OCIMY7_HAEMATOPOIETIC_AND_LYMPHOID_TISSUE	OCIMY7	4.43372
ACH-000437	SW1088_CENTRAL_NERVOUS_SYSTEM	SW1088	6.35872
ACH-000438	LU65_LUNG	LU65	6.25461
ACH-000439	ME1_HAEMATOPOIETIC_AND_LYMPHOID_TISSUE	ME1	5.51805
ACH-000440	CA46_HAEMATOPOIETIC_AND_LYMPHOID_TISSUE	CA46	5.74418
ACH-000441	SH4_SKIN	SH4	5.69191
ACH-000442	RERFLCSQ1_LUNG	RERFLCSQ1	6.05421
ACH-000443	OVKATE_OVARY	OVKATE	5.25121
ACH-000444	LU99_LUNG	LU99	6.39041
ACH-000445	KNS60_CENTRAL_NERVOUS_SYSTEM	KNS60	5.97586
ACH-000446	KPNSI9S_AUTONOMIC_GANGLIA	KPNSI9S	5.40421
ACH-000447	NCIH2228_LUNG	NCIH2228	5.46789
ACH-000448	NCIH1666_LUNG	NCIH1666	4.85712
ACH-000449	MESSA_SOFT_TISSUE	MESSA	5.8183
ACH-000450	MELHO_SKIN	MELHO	5.86322
ACH-000451	NCIH2085_LUNG	NCIH2085	5.84998
ACH-000452	TE8_OESOPHAGUS	TE8	5.9983
ACH-000453	MOLP2_HAEMATOPOIETIC_AND_LYMPHOID_TISSUE	MOLP2	4.18796
ACH-000454	HCC95_LUNG	HCC95	6.19756
ACH-000455	LN428_CENTRAL_NERVOUS_SYSTEM	LN428	5.32501
ACH-000456	BCPAP_THYROID	BCPAP	4.17273
ACH-000457	CAL54_KIDNEY	CAL54	4.75743
ACH-000458	CJM_SKIN	CJM	4.86155
ACH-000459	TUHR10TKB_KIDNEY	TUHR10TKB	6.09736
ACH-000460	SNU8_OVARY	SNU8	5.37937
ACH-000461	SNU1196_BILIARY_TRACT	SNU1196	6.14361
ACH-000462	NALM1_HAEMATOPOIETIC_AND_LYMPHOID_TISSUE	NALM1	6.16631
ACH-000463	NCIH460_LUNG	NCIH460	6.24642
ACH-000464	CAS1_CENTRAL_NERVOUS_SYSTEM	CAS1	5.00305
ACH-000465	SKMEL1_SKIN	SKMEL1	6.16287
ACH-000466	SNU216_STOMACH	SNU216	5.39448
ACH-000467	HCC56_LARGE_INTESTINE	HCC56	5.36642
ACH-000468	PK45H_PANCREAS	PK45H	6.07394
ACH-000469	YH13_CENTRAL_NERVOUS_SYSTEM	YH13	5.58377
ACH-000470	SW1463_LARGE_INTESTINE	SW1463	5.79919
ACH-000471	LI7_LIVER	LI7	6.08687
ACH-000472	HSC2_UPPER_AERODIGESTIVE_TRACT	HSC2	4.84789
ACH-000473	RT112_URINARY_TRACT	RT112	6.17796
ACH-000475	HUH1_LIVER	HUH1	5.34305
ACH-000476	JHH4_LIVER	JHH4	5.74226
ACH-000477	MALME3M_SKIN	MALME3M	5.68549
ACH-000478	SNU387_LIVER	SNU387	6.16166
ACH-000479	KNS81_CENTRAL_NERVOUS_SYSTEM	KNS81	5.78705
ACH-000480	HUH7_LIVER	HUH7	6.08097
ACH-000481	NCIH2170_LUNG	NCIH2170	5.9034
ACH-000482	RERFLCKJ_LUNG	RERFLCKJ	5.53993
ACH-000483	SNU182_LIVER	SNU182	5.78558
ACH-000484	VMRCRCW_KIDNEY	VMRCRCW	4.8497
ACH-000485	GSU_STOMACH	GSU	5.24582
ACH-000486	KU1919_URINARY_TRACT	KU1919	5.68058
ACH-000487	F36P_HAEMATOPOIETIC_AND_LYMPHOID_TISSUE	F36P	5.48904
ACH-000488	TE11_OESOPHAGUS	TE11	5.85958
ACH-000489	SW1116_LARGE_INTESTINE	SW1116	4.96543
ACH-000490	SF767_CERVIX	SF767	6.1989
ACH-000491	NCIH716_LARGE_INTESTINE	NCIH716	6.34418
ACH-000492	MUTZ5_HAEMATOPOIETIC_AND_LYMPHOID_TISSUE	MUTZ5	6.40675
ACH-000493	SNU423_LIVER	SNU423	6.332
ACH-000494	OELE_OVARY	OELE	6.30016
ACH-000495	TUHR4TKB_KIDNEY	TUHR4TKB	5.33618
ACH-000496	NCIH1792_LUNG	NCIH1792	5.98583
ACH-000498	KO52_HAEMATOPOIETIC_AND_LYMPHOID_TISSUE	KO52	5.9078
ACH-000499	EW8_BONE	EW8	6.3754
ACH-000500	SNU46_UPPER_AERODIGESTIVE_TRACT	SNU46	6.19888
ACH-000501	LS123_LARGE_INTESTINE	LS123	5.49564
ACH-000502	TCCPAN2_PANCREAS	TCCPAN2	5.32842
ACH-000503	BICR16_UPPER_AERODIGESTIVE_TRACT	BICR16	4.88266
ACH-000504	SNB75_CENTRAL_NERVOUS_SYSTEM	SNB75	6.16753
ACH-000505	RKN_SOFT_TISSUE	RKN	5.65616
ACH-000506	NCIH146_LUNG	NCIH146	6.92268
ACH-000507	KE39_STOMACH	KE39	5.9087
ACH-000508	CORL88_LUNG	CORL88	6.81385
ACH-000509	HUT78_HAEMATOPOIETIC_AND_LYMPHOID_TISSUE	HUT78	6.97369
ACH-000510	NCIH1299_LUNG	NCIH1299	6.13213
ACH-000511	CALU1_LUNG	CALU1	6.41438
ACH-000512	INA6_HAEMATOPOIETIC_AND_LYMPHOID_TISSUE	INA6	6.16556
ACH-000513	SNU1272_KIDNEY	SNU1272	5.11397
ACH-000514	NCIH1092_LUNG	NCIH1092	6.87851
ACH-000515	HCC33_LUNG	HCC33	7.1175
ACH-000516	CAL78_BONE	CAL78	6.38822
ACH-000517	SNU410_PANCREAS	SNU410	5.54354
ACH-000518	CAL33_UPPER_AERODIGESTIVE_TRACT	CAL33	5.53824
ACH-000519	PEER_HAEMATOPOIETIC_AND_LYMPHOID_TISSUE	PEER	6.9037
ACH-000520	59M_OVARY	59M	4.86166
ACH-000521	NCIH2030_LUNG	NCIH2030	5.80557
ACH-000522	UMUC3_URINARY_TRACT	UMUC3	6.27166
ACH-000523	NCIH1184_LUNG	NCIH1184	6.7494
ACH-000524	KURAMOCHI_OVARY	KURAMOCHI	4.76955
ACH-000525	NCIH2171_LUNG	NCIH2171	6.59175
ACH-000526	HS821T_FIBROBLAST	HS821T	4.89179
ACH-000527	OVISE_OVARY	OVISE	4.81336
ACH-000528	ABC1_LUNG	ABC1	6.31911
ACH-000529	T173_FIBROBLAST	T173	5.19075
ACH-000530	DMS114_LUNG	DMS114	6.58672
ACH-000531	RS5_FIBROBLAST	RS5	3.90646
ACH-000532	SNU61_LARGE_INTESTINE	SNU61	5.60844
ACH-000533	NCIH2004RT_SOFT_TISSUE	NCIH2004RT	5.61506
ACH-000534	WSUDLCL2_HAEMATOPOIETIC_AND_LYMPHOID_TISSUE	WSUDLCL2	6.25505
ACH-000535	BXPC3_PANCREAS	BXPC3	5.92745
ACH-000536	BT20_BREAST	BT20	6.13276
ACH-000537	SNU761_LIVER	SNU761	5.10663
ACH-000538	HUTU80_SMALL_INTESTINE	HUTU80	5.91536
ACH-000539	HS618T_FIBROBLAST	HS618T	5.4006
ACH-000540	HS606T_FIBROBLAST	HS606T	4.37507
ACH-000541	KMS34_HAEMATOPOIETIC_AND_LYMPHOID_TISSUE	KMS34	6.31426
ACH-000542	HEYA8_OVARY	HEYA8	5.97431
ACH-000543	SNU489_CENTRAL_NERVOUS_SYSTEM	SNU489	4.50665
ACH-000544	OE21_OESOPHAGUS	OE21	5.05467
ACH-000545	VMCUB1_URINARY_TRACT	VMCUB1	5.63602
ACH-000546	HSC4_UPPER_AERODIGESTIVE_TRACT	HSC4	5.37976
ACH-000547	HT1197_URINARY_TRACT	HT1197	5.63822
ACH-000548	BHY_UPPER_AERODIGESTIVE_TRACT	BHY	5.3433
ACH-000549	SNU1076_UPPER_AERODIGESTIVE_TRACT	SNU1076	4.62753
ACH-000550	IGR39_SKIN	IGR39	5.91308
ACH-000551	K562_HAEMATOPOIETIC_AND_LYMPHOID_TISSUE	K562	6.33468
ACH-000552	HT29_LARGE_INTESTINE	HT29	5.94934
ACH-000553	SQ1_LUNG	SQ1	5.94492
ACH-000554	UACC893_BREAST	UACC893	5.65706
ACH-000555	A498_KIDNEY	A498	5.26224
ACH-000556	SIHA_CERVIX	SIHA	6.19423
ACH-000557	AML193_HAEMATOPOIETIC_AND_LYMPHOID_TISSUE	AML193	6.29832
ACH-000558	A172_CENTRAL_NERVOUS_SYSTEM	A172	6.1323
ACH-000559	NCIH1836_LUNG	NCIH1836	6.79368
ACH-000560	ECC10_STOMACH	ECC10	6.12426
ACH-000561	TT_OESOPHAGUS	TT	5.31087
ACH-000562	HCC78_LUNG	HCC78	5.76761
ACH-000563	EBC1_LUNG	EBC1	6.97079
ACH-000564	KHM1B_HAEMATOPOIETIC_AND_LYMPHOID_TISSUE	KHM1B	5.5111
ACH-000565	RCM1_LARGE_INTESTINE	RCM1	5.23802
ACH-000566	SW1710_URINARY_TRACT	SW1710	5.44688
ACH-000567	ST486_HAEMATOPOIETIC_AND_LYMPHOID_TISSUE	ST486	7.05144
ACH-000568	UACC812_BREAST	UACC812	4.77335
ACH-000569	ISTMES1_PLEURA	ISTMES1	5.65154
ACH-000570	YKG1_CENTRAL_NERVOUS_SYSTEM	YKG1	5.87539
ACH-000571	T98G_CENTRAL_NERVOUS_SYSTEM	T98G	5.90739
ACH-000572	G361_SKIN	G361	6.18979
ACH-000573	MDAMB436_BREAST	MDAMB436	6.19367
ACH-000574	FUOV1_OVARY	FUOV1	6.02702
ACH-000575	HCC364_LUNG	HCC364	6.12575
ACH-000576	KMS27_HAEMATOPOIETIC_AND_LYMPHOID_TISSUE	KMS27	5.62679
ACH-000577	JHH2_LIVER	JHH2	5.15782
ACH-000578	HCC1171_LUNG	HCC1171	5.83193
ACH-000579	UACC257_SKIN	UACC257	5.96767
ACH-000580	C32_SKIN	C32	5.95886
ACH-000581	SNU16_STOMACH	SNU16	6.01352
ACH-000582	COLO741_SKIN	COLO741	5.86818
ACH-000583	MC116_HAEMATOPOIETIC_AND_LYMPHOID_TISSUE	MC116	6.7093
ACH-000584	JHOS4_OVARY	JHOS4	6.03361
ACH-000585	EPLC272H_LUNG	EPLC272H	6.23592
ACH-000586	NCIH1876_LUNG	NCIH1876	6.79766
ACH-000587	NCIH1975_LUNG	NCIH1975	6.12065
ACH-000588	KMS26_HAEMATOPOIETIC_AND_LYMPHOID_TISSUE	KMS26	6.37117
ACH-000589	NCIH1437_LUNG	NCIH1437	5.56583
ACH-000590	NCIH2073_LUNG	NCIH2073	5.22031
ACH-000591	LN235_CENTRAL_NERVOUS_SYSTEM	LN235	6.15477
ACH-000592	TM31_CENTRAL_NERVOUS_SYSTEM	TM31	6.12224
ACH-000593	BC3C_URINARY_TRACT	BC3C	6.19482
ACH-000594	DMS153_LUNG	DMS153	7.00563
ACH-000595	LN229_CENTRAL_NERVOUS_SYSTEM	LN229	6.64664
ACH-000596	LCLC97TM1_LUNG	LCLC97TM1	5.45827
ACH-000597	TTC709_SOFT_TISSUE	TTC709	6.15667
ACH-000598	KMS21BM_HAEMATOPOIETIC_AND_LYMPHOID_TISSUE	KMS21BM	5.06927
ACH-000599	PATU8902_PANCREAS	PATU8902	6.3241
ACH-000600	SLR26_KIDNEY	SLR26	5.95695
ACH-000601	MIAPACA2_PANCREAS	MIAPACA2	5.77012
ACH-000602	M07E_HAEMATOPOIETIC_AND_LYMPHOID_TISSUE	M07E	6.19368
ACH-000603	BEN_LUNG	BEN	4.78129
ACH-000604	KYO1_HAEMATOPOIETIC_AND_LYMPHOID_TISSUE	KYO1	5.67563
ACH-000605	TE6_OESOPHAGUS	TE6	5.8448
ACH-000606	PECAPJ34CLONEC12_UPPER_AERODIGESTIVE_TRACT	PECAPJ34CLONEC12	5.90251
ACH-000607	KYM1_SOFT_TISSUE	KYM1	6.05298
ACH-000608	COV644_OVARY	COV644	5.77415
ACH-000609	SF126_CENTRAL_NERVOUS_SYSTEM	SF126	6.10652
ACH-000610	NCIH2227_LUNG	NCIH2227	6.60077
ACH-000611	SUDHL6_HAEMATOPOIETIC_AND_LYMPHOID_TISSUE	SUDHL6	6.91427
ACH-000612	HUT102_HAEMATOPOIETIC_AND_LYMPHOID_TISSUE	HUT102	6.10609
ACH-000613	HOS_BONE	HOS	6.18988
ACH-000614	RVH421_SKIN	RVH421	5.17544
ACH-000615	SKMEL28_SKIN	SKMEL28	5.61923
ACH-000616	HS746T_STOMACH	HS746T	6.49961
ACH-000617	OVCAR4_OVARY	OVCAR4	5.3872
ACH-000618	SNU1041_UPPER_AERODIGESTIVE_TRACT	SNU1041	5.75748
ACH-000619	PECAPJ15_UPPER_AERODIGESTIVE_TRACT	PECAPJ15	5.57035
ACH-000620	JHH1_LIVER	JHH1	5.26654
ACH-000621	MDAMB157_BREAST	MDAMB157	6.02839
ACH-000622	KNS42_CENTRAL_NERVOUS_SYSTEM	KNS42	6.47095
ACH-000623	SNU201_CENTRAL_NERVOUS_SYSTEM	SNU201	5.48185
ACH-000624	HCC1806_BREAST	HCC1806	4.95811
ACH-000625	HEP3B217_LIVER	HEP3B217	6.18948
ACH-000626	U266B1_HAEMATOPOIETIC_AND_LYMPHOID_TISSUE	U266B1	6.42413
ACH-000627	LCLC103H_LUNG	LCLC103H	5.60662
ACH-000628	NCIH596_LUNG	NCIH596	5.8948
ACH-000629	IOMMLEE_CENTRAL_NERVOUS_SYSTEM	IOMMLEE	6.36126
ACH-000630	YD8_UPPER_AERODIGESTIVE_TRACT	YD8	5.52259
ACH-000631	KS1_CENTRAL_NERVOUS_SYSTEM	KS1	6.02943
ACH-000632	HS944T_SKIN	HS944T	6.21787
ACH-000633	FU97_STOMACH	FU97	6.07737
ACH-000634	LN340_CENTRAL_NERVOUS_SYSTEM	LN340	6.30718
ACH-000635	SNU119_OVARY	SNU119	5.83763
ACH-000636	RPMI8402_HAEMATOPOIETIC_AND_LYMPHOID_TISSUE	RPMI8402	6.63802
ACH-000637	KYSE520_OESOPHAGUS	KYSE520	5.51654
ACH-000638	NCIH441_LUNG	NCIH441	6.16165
ACH-000639	NCIH211_LUNG	NCIH211	6.26214
ACH-000640	SKMEL31_SKIN	SKMEL31	5.60064
ACH-000641	CMK_HAEMATOPOIETIC_AND_LYMPHOID_TISSUE	CMK	6.16261
ACH-000642	HMEL_BREAST	HMEL	5.17258
ACH-000643	HDQP1_BREAST	HDQP1	4.88408
ACH-000644	COLO829_SKIN	COLO829	4.89601
ACH-000645	JL1_PLEURA	JL1	5.2726
ACH-000646	OVMANA_OVARY	OVMANA	3.58766
ACH-000647	TE1_OESOPHAGUS	TE1	6.12906
ACH-000648	NCIH28_PLEURA	NCIH28	6.02772
ACH-000649	786O_KIDNEY	786O	6.38318
ACH-000650	IGR37_SKIN	IGR37	6.20159
ACH-000651	SW620_LARGE_INTESTINE	SW620	6.64422
ACH-000652	SUIT2_PANCREAS	SUIT2	6.23857
ACH-000653	JJN3_HAEMATOPOIETIC_AND_LYMPHOID_TISSUE	JJN3	6.4652
ACH-000654	RAJI_HAEMATOPOIETIC_AND_LYMPHOID_TISSUE	RAJI	6.53589
ACH-000655	SF268_CENTRAL_NERVOUS_SYSTEM	SF268	6.20163
ACH-000656	SUDHL8_HAEMATOPOIETIC_AND_LYMPHOID_TISSUE	SUDHL8	6.79727
ACH-000657	A2780_OVARY	A2780	6.43986
ACH-000659	SCLC21H_LUNG	SCLC21H	6.15728
ACH-000660	SUDHL5_HAEMATOPOIETIC_AND_LYMPHOID_TISSUE	SUDHL5	7.07151
ACH-000661	WM1799_SKIN	WM1799	6.19982
ACH-000662	CORL23_LUNG	CORL23	5.675
ACH-000663	OVTOKO_OVARY	OVTOKO	5.54531
ACH-000664	SUDHL1_HAEMATOPOIETIC_AND_LYMPHOID_TISSUE	SUDHL1	6.1325
ACH-000665	SKMES1_LUNG	SKMES1	5.47293
ACH-000666	NCIH1355_LUNG	NCIH1355	6.0696
ACH-000667	HCC44_LUNG	HCC44	4.8488
ACH-000668	HCC70_BREAST	HCC70	6.19156
ACH-000669	SW900_LUNG	SW900	5.84387
ACH-000670	SBC5_LUNG	SBC5	5.64316
ACH-000671	HUH6_LIVER	HUH6	5.72719
ACH-000672	IALM_LUNG	IALM	5.43061
ACH-000673	LN443_CENTRAL_NERVOUS_SYSTEM	LN443	6.21213
ACH-000674	NUGC4_STOMACH	NUGC4	5.01916
ACH-000675	NCIH1734_LUNG	NCIH1734	6.39479
ACH-000676	LN464_CENTRAL_NERVOUS_SYSTEM	LN464	5.84376
ACH-000677	SW1573_LUNG	SW1573	6.16927
ACH-000678	MKN7_STOMACH	MKN7	5.57154
ACH-000679	OE19_OESOPHAGUS	OE19	5.46367
ACH-000680	SW948_LARGE_INTESTINE	SW948	5.70691
ACH-000681	A549_LUNG	A549	5.99249
ACH-000682	SNU1066_UPPER_AERODIGESTIVE_TRACT	SNU1066	5.57768
ACH-000683	SNU503_LARGE_INTESTINE	SNU503	5.63906
ACH-000684	KMRC1_KIDNEY	KMRC1	5.35801
ACH-000685	L33_PANCREAS	L33	5.78668
ACH-000686	SNU878_LIVER	SNU878	5.84405
ACH-000687	CI1_HAEMATOPOIETIC_AND_LYMPHOID_TISSUE	CI1	6.8248
ACH-000688	OV7_OVARY	OV7	5.82082
ACH-000689	RH18_SOFT_TISSUE	RH18	4.25379
ACH-000690	HCC2814_LUNG	HCC2814	6.16901
ACH-000691	HCC2157_BREAST	HCC2157	5.65521
ACH-000692	SNU899_UPPER_AERODIGESTIVE_TRACT	SNU899	5.50487
ACH-000693	KYSE180_OESOPHAGUS	KYSE180	6.2671
ACH-000694	TE9_OESOPHAGUS	TE9	5.99296
ACH-000695	CORL47_LUNG	CORL47	6.68108
ACH-000696	OVCAR8_OVARY	OVCAR8	6.27475
ACH-000697	A3KAW_HAEMATOPOIETIC_AND_LYMPHOID_TISSUE	A3KAW	4.4361
ACH-000698	DMS53_LUNG	DMS53	6.36768
ACH-000699	HCC1395_BREAST	HCC1395	6.15624
ACH-000700	NCIH2882_LUNG	NCIH2882	6.14691
ACH-000701	RMUGS_OVARY	RMUGS	5.933
ACH-000702	L1236_HAEMATOPOIETIC_AND_LYMPHOID_TISSUE	L1236	6.12745
ACH-000703	DMS79_LUNG	DMS79	6.92503
ACH-000704	OAW42_OVARY	OAW42	5.91985
ACH-000705	LC1F_LUNG	LC1F	5.8527
ACH-000706	EKVX_LUNG	EKVX	5.31729
ACH-000707	P3HR1_HAEMATOPOIETIC_AND_LYMPHOID_TISSUE	P3HR1	6.89358
ACH-000708	SNU283_LARGE_INTESTINE	SNU283	6.02145
ACH-000709	KMRC2_KIDNEY	KMRC2	5.21227
ACH-000710	NCIH854_LUNG	NCIH854	4.98548
ACH-000711	JIMT1_BREAST	JIMT1	5.94177
ACH-000712	HCC1833_LUNG	HCC1833	6.2467
ACH-000713	CAOV3_OVARY	CAOV3	6.0058
ACH-000714	KMS11_HAEMATOPOIETIC_AND_LYMPHOID_TISSUE	KMS11	6.4646
ACH-000715	SNU1214_UPPER_AERODIGESTIVE_TRACT	SNU1214	5.8177
ACH-000716	TT2609C02_THYROID	TT2609C02	6.28642
ACH-000717	COLO680N_OESOPHAGUS	COLO680N	5.2085
ACH-000718	NCIH2291_LUNG	NCIH2291	5.98575
ACH-000719	RMGI_OVARY	RMGI	3.8266
ACH-000720	TCCSUP_URINARY_TRACT	TCCSUP	5.79902
ACH-000721	HMC18_BREAST	HMC18	5.60776
ACH-000722	SNUC1_LARGE_INTESTINE	SNUC1	5.79584
ACH-000723	YD10B_UPPER_AERODIGESTIVE_TRACT	YD10B	5.36686
ACH-000724	HT1376_URINARY_TRACT	HT1376	6.28552
ACH-000725	HCC202_BREAST	HCC202	6.11128
ACH-000726	TE14_OESOPHAGUS	TE14	5.80453
ACH-000728	KASUMI2_HAEMATOPOIETIC_AND_LYMPHOID_TISSUE	KASUMI2	6.48164
ACH-000729	NCIH1963_LUNG	NCIH1963	6.83592
ACH-000730	SKMEL5_SKIN	SKMEL5	5.78927
ACH-000731	HCC2279_LUNG	HCC2279	5.21418
ACH-000732	PECAPJ41CLONED2_UPPER_AERODIGESTIVE_TRACT	PECAPJ41CLONED2	4.47445
ACH-000733	NCIH1838_LUNG	NCIH1838	6.02676
ACH-000734	JHH5_LIVER	JHH5	5.81864
ACH-000735	PECAPJ49_UPPER_AERODIGESTIVE_TRACT	PECAPJ49	5.45318
ACH-000736	SNU601_STOMACH	SNU601	6.03938
ACH-000737	NCIH1385_LUNG	NCIH1385	5.4536
ACH-000738	GB1_CENTRAL_NERVOUS_SYSTEM	GB1	6.76851
ACH-000739	HEPG2_LIVER	HEPG2	5.37304
ACH-000740	A253_SALIVARY_GLAND	A253	6.22688
ACH-000741	UBLC1_URINARY_TRACT	UBLC1	5.32769
ACH-000742	DM3_FIBROBLAST	DM3	3.9896
ACH-000743	CORL95_LUNG	CORL95	6.65749
ACH-000744	NCIH1623_LUNG	NCIH1623	5.67319
ACH-000745	MOLP8_HAEMATOPOIETIC_AND_LYMPHOID_TISSUE	MOLP8	5.06793
ACH-000746	GSS_STOMACH	GSS	5.75658
ACH-000747	NCIH1703_LUNG	NCIH1703	6.25812
ACH-000748	SJSA1_BONE	SJSA1	6.32806
ACH-000749	DMS273_LUNG	DMS273	6.12418
ACH-000750	LOXIMVI_SKIN	LOXIMVI	5.65346
ACH-000751	OCIM1_HAEMATOPOIETIC_AND_LYMPHOID_TISSUE	OCIM1	5.83918
ACH-000752	NCIH196_LUNG	NCIH196	6.45981
ACH-000753	JMSU1_URINARY_TRACT	JMSU1	6.47625
ACH-000754	L428_HAEMATOPOIETIC_AND_LYMPHOID_TISSUE	L428	6.45943
ACH-000755	HCC2218_BREAST	HCC2218	4.69598
ACH-000756	GI1_CENTRAL_NERVOUS_SYSTEM	GI1	6.20165
ACH-000757	A427_LUNG	A427	6.14976
ACH-000758	MKN74_STOMACH	MKN74	5.30274
ACH-000759	MDAMB175VII_BREAST	MDAMB175VII	5.17465
ACH-000760	LNZ308_CENTRAL_NERVOUS_SYSTEM	LNZ308	6.43866
ACH-000761	NUGC2_STOMACH	NUGC2	5.99545
ACH-000762	YD38_UPPER_AERODIGESTIVE_TRACT	YD38	5.78709
ACH-000763	MM1S_HAEMATOPOIETIC_AND_LYMPHOID_TISSUE	MM1S	6.60652
ACH-000764	SH10TC_STOMACH	SH10TC	5.95083
ACH-000765	WM983B_SKIN	WM983B	6.36761
ACH-000766	NCIH1648_LUNG	NCIH1648	5.66341
ACH-000767	NCIH526_LUNG	NCIH526	6.91523
ACH-000768	MDAMB231_BREAST	MDAMB231	6.29439
ACH-000769	LK2_LUNG	LK2	6.40489
ACH-000770	P31FUJ_HAEMATOPOIETIC_AND_LYMPHOID_TISSUE	P31FUJ	6.5355
ACH-000771	BICR56_UPPER_AERODIGESTIVE_TRACT	BICR56	2.8227
ACH-000772	TE441T_SOFT_TISSUE	TE441T	6.27543
ACH-000773	KIJK_HAEMATOPOIETIC_AND_LYMPHOID_TISSUE	KIJK	6.28298
ACH-000774	RERFLCAD2_LUNG	RERFLCAD2	5.4612
ACH-000775	NCIH727_LUNG	NCIH727	6.29681
ACH-000776	ONS76_CENTRAL_NERVOUS_SYSTEM	ONS76	5.32923
ACH-000777	KYSE30_OESOPHAGUS	KYSE30	4.06776
ACH-000778	HSC3_UPPER_AERODIGESTIVE_TRACT	HSC3	6.3532
ACH-000779	PC9_LUNG	PC9	5.74
ACH-000780	NCIH1105_LUNG	NCIH1105	6.94532
ACH-000781	NCIH2023_LUNG	NCIH2023	6.03404
ACH-000782	SEM_HAEMATOPOIETIC_AND_LYMPHOID_TISSUE	SEM	6.78214
ACH-000783	CAMA1_BREAST	CAMA1	5.8967
ACH-000784	KYSE70_OESOPHAGUS	KYSE70	4.6619
ACH-000785	NCIH2126_LUNG	NCIH2126	5.03894
ACH-000786	DAUDI_HAEMATOPOIETIC_AND_LYMPHOID_TISSUE	DAUDI	6.2218
ACH-000787	LXF289_LUNG	LXF289	5.02055
ACH-000788	A2058_SKIN	A2058	6.29022
ACH-000789	NCIH810_LUNG	NCIH810	6.33606
ACH-000790	SHP77_LUNG	SHP77	6.37473
ACH-000791	RERFLCAD1_LUNG	RERFLCAD1	6.03723
ACH-000792	BFTC909_KIDNEY	BFTC909	5.56352
ACH-000793	KATOIII_STOMACH	KATOIII	6.52573
ACH-000794	BICR22_UPPER_AERODIGESTIVE_TRACT	BICR22	3.33767
ACH-000796	MCAS_OVARY	MCAS	5.9842
ACH-000797	HLFA_FIBROBLAST	HLFA	4.73912
ACH-000798	CL40_LARGE_INTESTINE	CL40	4.91584
ACH-000799	HS695T_SKIN	HS695T	5.89522
ACH-000800	NCIH446_LUNG	NCIH446	6.44762
ACH-000801	HS936T_SKIN	HS936T	6.13422
ACH-000802	BFTC905_URINARY_TRACT	BFTC905	5.64002
ACH-000803	COLO668_LUNG	COLO668	6.47591
ACH-000804	NB1_AUTONOMIC_GANGLIA	NB1	6.46873
ACH-000805	COLO679_SKIN	COLO679	5.94742
ACH-000806	L540_HAEMATOPOIETIC_AND_LYMPHOID_TISSUE	L540	6.11223
ACH-000807	SNU738_CENTRAL_NERVOUS_SYSTEM	SNU738	5.91761
ACH-000808	HUH28_BILIARY_TRACT	HUH28	5.59732
ACH-000809	KYSE410_OESOPHAGUS	KYSE410	6.04454
ACH-000810	SKMEL30_SKIN	SKMEL30	6.15842
ACH-000811	SKOV3_OVARY	SKOV3	5.94657
ACH-000812	COLO783_SKIN	COLO783	5.74539
ACH-000813	T3M10_LUNG	T3M10	5.95625
ACH-000814	HS939T_SKIN	HS939T	6.09977
ACH-000815	KMH2_HAEMATOPOIETIC_AND_LYMPHOID_TISSUE	KMH2	5.99304
ACH-000816	NCIH524_LUNG	NCIH524	6.58249
ACH-000817	RPMI8226_HAEMATOPOIETIC_AND_LYMPHOID_TISSUE	RPMI8226	6.11138
ACH-000818	BT483_BREAST	BT483	5.23512
ACH-000819	LN18_CENTRAL_NERVOUS_SYSTEM	LN18	6.50409
ACH-000820	SW403_LARGE_INTESTINE	SW403	6.16206
ACH-000821	EJM_HAEMATOPOIETIC_AND_LYMPHOID_TISSUE	EJM	5.91277
ACH-000822	SKMEL24_SKIN	SKMEL24	5.43775
ACH-000823	KYSE140_OESOPHAGUS	KYSE140	6.05381
ACH-000824	KYSE510_OESOPHAGUS	KYSE510	6.0931
ACH-000825	HOP92_LUNG	HOP92	4.98928
ACH-000826	CAL12T_LUNG	CAL12T	5.98322
ACH-000827	WM793_SKIN	WM793	5.92904
ACH-000828	ZR7530_BREAST	ZR7530	5.41415
ACH-000829	HUNS1_HAEMATOPOIETIC_AND_LYMPHOID_TISSUE	HUNS1	6.49843
ACH-000830	NCIH1436_LUNG	NCIH1436	6.97421
ACH-000831	HEC50B_ENDOMETRIUM	HEC50B	5.99584
ACH-000832	CAL27_UPPER_AERODIGESTIVE_TRACT	CAL27	5.621
ACH-000833	RH30_SOFT_TISSUE	RH30	6.31527
ACH-000834	UMUC1_URINARY_TRACT	UMUC1	5.04195
ACH-000835	GCT_SOFT_TISSUE	GCT	6.31031
ACH-000836	YD15_SALIVARY_GLAND	YD15	6.33745
ACH-000837	NCIH322_LUNG	NCIH322	5.83591
ACH-000838	AMO1_HAEMATOPOIETIC_AND_LYMPHOID_TISSUE	AMO1	6.28334
ACH-000839	SCABER_URINARY_TRACT	SCABER	5.08106
ACH-000840	HCC366_LUNG	HCC366	6.34925
ACH-000841	NCIH2087_LUNG	NCIH2087	6.10581
ACH-000842	SW480_LARGE_INTESTINE	SW480	5.84745
ACH-000843	HARA_LUNG	HARA	6.61529
ACH-000844	DMS454_LUNG	DMS454	6.39112
ACH-000845	NCIH1373_LUNG	NCIH1373	5.71189
ACH-000846	FADU_UPPER_AERODIGESTIVE_TRACT	FADU	6.26885
ACH-000847	HGC27_STOMACH	HGC27	6.33416
ACH-000848	JHH7_LIVER	JHH7	6.55498
ACH-000849	MDAMB468_BREAST	MDAMB468	6.03725
ACH-000850	HS698T_FIBROBLAST	HS698T	5.00003
ACH-000851	MORCPR_LUNG	MORCPR	5.60504
ACH-000852	NCIH1435_LUNG	NCIH1435	6.46325
ACH-000853	NCIH661_LUNG	NCIH661	6.31531
ACH-000854	OCIMY5_HAEMATOPOIETIC_AND_LYMPHOID_TISSUE	OCIMY5	5.34563
ACH-000855	KYSE150_OESOPHAGUS	KYSE150	5.91152
ACH-000856	CAL51_BREAST	CAL51	6.51818
ACH-000857	CAL851_BREAST	CAL851	5.27907
ACH-000858	KNS62_LUNG	KNS62	4.99413
ACH-000859	HCC1954_BREAST	HCC1954	6.33035
ACH-000860	NCIH358_LUNG	NCIH358	6.2671
ACH-000861	HOP62_LUNG	HOP62	6.02047
ACH-000862	KMBC2_URINARY_TRACT	KMBC2	5.83819
ACH-000863	DBTRG05MG_CENTRAL_NERVOUS_SYSTEM	DBTRG05MG	5.57985
ACH-000864	COLO684_ENDOMETRIUM	COLO684	6.59143
ACH-000865	KYSE450_OESOPHAGUS	KYSE450	5.56379
ACH-000866	NCIH1048_LUNG	NCIH1048	6.51275
ACH-000867	CHAGOK1_LUNG	CHAGOK1	5.58699
ACH-000868	HCC1195_LUNG	HCC1195	5.60285
ACH-000869	NCIH1568_LUNG	NCIH1568	6.49919
ACH-000870	NCIH1930_LUNG	NCIH1930	7.02362
ACH-000871	NCIH510_LUNG	NCIH510	6.48093
ACH-000872	HCC515_LUNG	HCC515	5.51447
ACH-000873	KYSE270_OESOPHAGUS	KYSE270	5.37751
ACH-000874	RS411_HAEMATOPOIETIC_AND_LYMPHOID_TISSUE	RS411	5.60061
ACH-000875	NCIH2347_LUNG	NCIH2347	6.0438
ACH-000876	MDAMB415_BREAST	MDAMB415	5.38858
ACH-000877	EB1_HAEMATOPOIETIC_AND_LYMPHOID_TISSUE	EB1	5.73509
ACH-000878	HCC15_LUNG	HCC15	6.52885
ACH-000879	MFE296_ENDOMETRIUM	MFE296	6.33099
ACH-000880	AGS_STOMACH	AGS	6.18105
ACH-000881	MELJUSO_SKIN	MELJUSO	6.25473
ACH-000882	IGR1_SKIN	IGR1	5.7012
ACH-000883	SW1783_CENTRAL_NERVOUS_SYSTEM	SW1783	5.94577
ACH-000884	MDAMB435S_SKIN	MDAMB435S	5.8547
ACH-000885	TOV21G_OVARY	TOV21G	5.624
ACH-000886	NCIH2009_LUNG	NCIH2009	5.96474
ACH-000887	SF172_CENTRAL_NERVOUS_SYSTEM	SF172	5.92324
ACH-000888	NCIH1793_LUNG	NCIH1793	5.46485
ACH-000889	KMM1_HAEMATOPOIETIC_AND_LYMPHOID_TISSUE	KMM1	6.65951
ACH-000890	SW1271_LUNG	SW1271	6.39577
ACH-000891	HCC1438_LUNG	HCC1438	6.19929
ACH-000892	NCIH1563_LUNG	NCIH1563	5.35588
ACH-000893	NCIH1651_LUNG	NCIH1651	6.28408
ACH-000894	NCIH1869_LUNG	NCIH1869	5.5432
ACH-000895	CL34_LARGE_INTESTINE	CL34	5.88684
ACH-000896	647V_URINARY_TRACT	647V	6.05151
ACH-000897	FTC238_THYROID	FTC238	6.42869
ACH-000898	SNU719_STOMACH	SNU719	5.58945
ACH-000899	WM88_SKIN	WM88	5.89345
ACH-000900	NCIH23_LUNG	NCIH23	6.01928
ACH-000901	HCC1359_LUNG	HCC1359	6.2873
ACH-000902	CAL148_BREAST	CAL148	6.04473
ACH-000903	FTC133_THYROID	FTC133	5.75012
ACH-000904	NCIH2106_LUNG	NCIH2106	6.85929
ACH-000905	5637_URINARY_TRACT	5637	6.00115
ACH-000906	ES2_OVARY	ES2	5.76944
ACH-000907	SNU349_KIDNEY	SNU349	4.99107
ACH-000908	SNU520_STOMACH	SNU520	5.96229
ACH-000909	JHUEM2_ENDOMETRIUM	JHUEM2	6.28403
ACH-000910	MDAMB453_BREAST	MDAMB453	6.23274
ACH-000911	NUGC3_STOMACH	NUGC3	6.15028
ACH-000912	NCIH2286_LUNG	NCIH2286	6.23049
ACH-000913	ESS1_ENDOMETRIUM	ESS1	6.4963
ACH-000914	HT_HAEMATOPOIETIC_AND_LYMPHOID_TISSUE	HT	6.64505
ACH-000915	IPC298_SKIN	IPC298	5.96031
ACH-000916	NCIH1573_LUNG	NCIH1573	5.52204
ACH-000917	TE4_OESOPHAGUS	TE4	5.91527
ACH-000918	MOLT16_HAEMATOPOIETIC_AND_LYMPHOID_TISSUE	MOLT16	6.22891
ACH-000919	IM95_STOMACH	IM95	5.98902
ACH-000920	CMLT1_HAEMATOPOIETIC_AND_LYMPHOID_TISSUE	CMLT1	6.15933
ACH-000921	NCIH1339_LUNG	NCIH1339	6.21514
ACH-000922	RCHACV_HAEMATOPOIETIC_AND_LYMPHOID_TISSUE	RCHACV	6.5354
ACH-000923	BCP1_HAEMATOPOIETIC_AND_LYMPHOID_TISSUE	BCP1	6.23596
ACH-000924	NCIH2172_LUNG	NCIH2172	5.9815
ACH-000925	DV90_LUNG	DV90	5.8345
ACH-000926	HT55_LARGE_INTESTINE	HT55	5.36582
ACH-000927	BT474_BREAST	BT474	5.8452
ACH-000928	JHUEM1_ENDOMETRIUM	JHUEM1	5.23415
ACH-000929	NCIH2110_LUNG	NCIH2110	5.9309
ACH-000930	HCC1569_BREAST	HCC1569	6.04125
ACH-000931	HMCB_SKIN	HMCB	6.14508
ACH-000932	SNU1_STOMACH	SNU1	6.33079
ACH-000933	SNU324_PANCREAS	SNU324	5.63429
ACH-000934	MDAMB361_BREAST	MDAMB361	6.1174
ACH-000935	MDST8_LARGE_INTESTINE	MDST8	5.84926
ACH-000936	EFO27_OVARY	EFO27	5.54666
ACH-000937	PF382_HAEMATOPOIETIC_AND_LYMPHOID_TISSUE	PF382	7.0591
ACH-000938	NALM6_HAEMATOPOIETIC_AND_LYMPHOID_TISSUE	NALM6	6.62328
ACH-000939	SKUT1_SOFT_TISSUE	SKUT1	6.62048
ACH-000940	AN3CA_ENDOMETRIUM	AN3CA	6.25541
ACH-000941	HEC1B_ENDOMETRIUM	HEC1B	5.74132
ACH-000942	HPBALL_HAEMATOPOIETIC_AND_LYMPHOID_TISSUE	HPBALL	6.7723
ACH-000943	RKO_LARGE_INTESTINE	RKO	5.40668
ACH-000944	NAMALWA_HAEMATOPOIETIC_AND_LYMPHOID_TISSUE	NAMALWA	6.41659
ACH-000945	NCIH650_LUNG	NCIH650	5.05641
ACH-000946	HEC265_ENDOMETRIUM	HEC265	6.19667
ACH-000947	OVK18_OVARY	OVK18	6.07921
ACH-000948	2313287_STOMACH	2313287	5.43107
ACH-000949	TGBC11TKB_STOMACH	TGBC11TKB	5.36058
ACH-000950	LOVO_LARGE_INTESTINE	LOVO	5.89495
ACH-000951	NCIH2342_LUNG	NCIH2342	5.8038
ACH-000952	MDAPCA2B_PROSTATE	MDAPCA2B	5.68799
ACH-000953	SUPT1_HAEMATOPOIETIC_AND_LYMPHOID_TISSUE	SUPT1	7.2587
ACH-000954	HEC1A_ENDOMETRIUM	HEC1A	6.54125
ACH-000955	SNU407_LARGE_INTESTINE	SNU407	6.07634
ACH-000956	22RV1_PROSTATE	22RV1	6.60895
ACH-000957	LS180_LARGE_INTESTINE	LS180	5.79698
ACH-000958	SW48_LARGE_INTESTINE	SW48	5.90635
ACH-000959	SNUC4_LARGE_INTESTINE	SNUC4	6.13526
ACH-000960	REH_HAEMATOPOIETIC_AND_LYMPHOID_TISSUE	REH	6.95322
ACH-000961	ISHIKAWAHERAKLIO02ER_ENDOMETRIUM	ISHIKAWAHERAKLIO02ER	5.8882
ACH-000962	OC314_OVARY	OC314	5.99293
ACH-000963	CCK81_LARGE_INTESTINE	CCK81	6.36977
ACH-000964	MOLT3_HAEMATOPOIETIC_AND_LYMPHOID_TISSUE	MOLT3	6.58633
ACH-000965	RL952_ENDOMETRIUM	RL952	6.07244
ACH-000966	IGROV1_OVARY	IGROV1	6.16164
ACH-000967	SNUC2A_LARGE_INTESTINE	SNUC2A	6.26353
ACH-000968	COLO792_SKIN	COLO792	5.62231
ACH-000969	KM12_LARGE_INTESTINE	KM12	5.3718
ACH-000970	SNUC5_LARGE_INTESTINE	SNUC5	5.9837
ACH-000971	HCT116_LARGE_INTESTINE	HCT116	6.79201
ACH-000972	HEC151_ENDOMETRIUM	HEC151	5.84071
ACH-000973	639V_URINARY_TRACT	639V	6.51787
ACH-000974	SNGM_ENDOMETRIUM	SNGM	4.44571
ACH-000975	HCC2450_LUNG	HCC2450	5.76902
ACH-000976	HUCCT1_BILIARY_TRACT	HUCCT1	5.48721
ACH-000977	LNCAPCLONEFGC_PROSTATE	LNCAPCLONEFGC	5.51381
ACH-000978	EN_ENDOMETRIUM	EN	5.95059
ACH-000980	NCIH1155_LUNG	NCIH1155	7.14125
ACH-000981	DND41_HAEMATOPOIETIC_AND_LYMPHOID_TISSUE	DND41	6.90181
ACH-000982	GP2D_LARGE_INTESTINE	GP2D	6.26298
ACH-000983	KCL22_HAEMATOPOIETIC_AND_LYMPHOID_TISSUE	KCL22	6.4961
ACH-000984	HEC6_ENDOMETRIUM	HEC6	6.45083
ACH-000985	LS411N_LARGE_INTESTINE	LS411N	6.22398
ACH-000986	HT115_LARGE_INTESTINE	HT115	5.85391
ACH-000987	MEWO_SKIN	MEWO	6.02819
ACH-000988	MFE319_ENDOMETRIUM	MFE319	5.78814
ACH-000989	SNU175_LARGE_INTESTINE	SNU175	5.97498
ACH-000990	HEC108_ENDOMETRIUM	HEC108	5.3821
ACH-000991	SNU81_LARGE_INTESTINE	SNU81	5.31002
ACH-000993	JHUEM7_ENDOMETRIUM	JHUEM7	5.08222
ACH-000994	HEC59_ENDOMETRIUM	HEC59	6.45716
ACH-000995	JURKAT_HAEMATOPOIETIC_AND_LYMPHOID_TISSUE	JURKAT	6.48339
ACH-000996	HEC251_ENDOMETRIUM	HEC251	5.80463
ACH-000997	HCT15_LARGE_INTESTINE	HCT15	6.74955
ACH-000998	CW2_LARGE_INTESTINE	CW2	5.9658
ACH-000999	SNU1040_LARGE_INTESTINE	SNU1040	5.83193
ACH-001001	143B_BONE	143B	6.26221
ACH-001016	BECKER_CENTRAL_NERVOUS_SYSTEM	BECKER	5.39943
ACH-001036	CMK115_HAEMATOPOIETIC_AND_LYMPHOID_TISSUE	CMK115	5.883
ACH-001041	COLO699_LUNG	COLO699	5.97669
ACH-001048	COV504_OVARY	COV504	5.8368
ACH-001061	DLD1_LARGE_INTESTINE	DLD1	6.06389
ACH-001067	F5_CENTRAL_NERVOUS_SYSTEM	F5	5.84228
ACH-001075	NCIH292_LUNG	NCIH292	5.467
ACH-001086	HELA_CERVIX	HELA	6.34559
ACH-001098	KCIMOH1_PANCREAS	KCIMOH1	5.21864
ACH-001099	KD_SOFT_TISSUE	KD	5.31996
ACH-001106	KOPN8_HAEMATOPOIETIC_AND_LYMPHOID_TISSUE	KOPN8	6.83478
ACH-001109	KPMRTRY_SOFT_TISSUE	KPMRTRY	5.88846
ACH-001113	LC1SQSF_LUNG	LC1SQSF	5.89022
ACH-001128	MON_SOFT_TISSUE	MON	6.12849
ACH-001129	MONOMAC1_HAEMATOPOIETIC_AND_LYMPHOID_TISSUE	MONOMAC1	5.99543
ACH-001142	NHAHTDD_CENTRAL_NERVOUS_SYSTEM	NHAHTDD	4.96395
ACH-001145	OC316_OVARY	OC316	6.68868
ACH-001151	OVCAR5_OVARY	OVCAR5	5.69022
ACH-001183	RT11284_URINARY_TRACT	RT11284	6.17568
ACH-001188	SHSY5Y_AUTONOMIC_GANGLIA	SHSY5Y	6.11139
ACH-001190	SKMEL2_SKIN	SKMEL2	6.183
ACH-001192	SKNEP1_BONE	SKNEP1	6.74835
ACH-001193	SKPNDW_BONE	SKPNDW	6.78889
ACH-001194	SKRC31_KIDNEY	SKRC31	5.9624
ACH-001200	STM9101_SOFT_TISSUE	STM9101	5.37132
ACH-001207	TIG3TD_FIBROBLAST	TIG3TD	5.34325
ACH-001210	TTC1240_SOFT_TISSUE	TTC1240	6.01081
ACH-001211	TTC549_SOFT_TISSUE	TTC549	6.19191
ACH-001239	WM2664_SKIN	WM2664	6.12434
ACH-001306	8305C_THYROID	8305C	5.85715
ACH-001307	8505C_THYROID	8505C	6.4007
ACH-001318	PLCPRF5_LIVER	PLCPRF5	5.81719
ACH-001321	TT_THYROID	TT	5.64004
ACH-001656	SKNO1_HAEMATOPOIETIC_AND_LYMPHOID_TISSUE	SKNO1	6.27468

## Sheet: Trans. Reinhold and Pfister
cell.line	psi.affy	psi.rseq
A498	8.11615	4.10986
A549	9.19475	4.25144
ACHN	8.073	4.32757
BT549	9.27736	4.29737
CAKI1	8.15646	4.32795
CCRFCEM	10.3377	5.80079
COLO205	9.74771	5.35636
DU145	8.49553	3.88872
EKVX	8.40787	3.95996
HCC2998	9.46161	4.61833
HCT116	9.11823	4.8455
HCT15	9.06579	4.4804
HL60	9.93986	5.22889
HOP62	8.61863	4.4267
HOP92	8.20918	3.92583
HS578T	8.11809	3.12016
HT29	8.08965	4.67162
IGROV1	9.01273	4.68631
K562	9.60898	4.8551
KM12	9.54945	5.21563
LOXIMVI	9.11378	5.01785
M14	9.58308	4.30321
MALME3M	8.92474	4.04996
MCF7	9.00488	4.56611
MDAMB231	9.47079	5.36608
MDAMB435	8.76947	4.70773
MOLT4	9.9954	4.7858
NCIADRRES	8.78604	4.79008
NCIH226	8.26655	4.04036
NCIH23	9.41532	4.77551
NCIH322M	8.72687	4.07429
NCIH460	9.74021	3.75198
NCIH522	9.70014	4.63166
OVCAR3	9.17774	4.07859
OVCAR4	9.02723	3.89645
OVCAR5	8.97666	4.19857
OVCAR8	8.5402	4.06496
PC3	7.53921	4.452
RPMI8226	9.16685	2.93885
RXF393	8.98681	3.93849
SF268	9.35854	4.21992
SF295	8.85987	4.75198
SF539	9.25852	4.28368
SKMEL2	9.60789	4.09554
SKMEL28	9.31908	4.46672
SKMEL5	9.44448	4.54285
SKOV3	8.41002	4.08983
SN12C	7.98776	4.42343
SNB19	9.386	3.03278
SNB75	9.30944	4.21686
SR	8.25451	4.60203
SW620	9.30325	5.41831
T47D	7.99198	4.22025
TK10	8.28436	4.44127
U031	8.07794	4.88675
U251	8.65726	4.60793
UACC257	8.66774	4.41056
UACC62	8.1871	4.36986
X7860	8.60272	4.54476
