# Supplementary material for: Identifying the genes impacted by cell proliferation in proteomics and transcriptomics studies
Source: PLoS Comput Biol. 2022 Oct 6;18(10):e1010604. doi: 10.1371/journal.pcbi.1010604 (PMC9578628; doi:10.1371/journal.pcbi.1010604)
Supplement: S3 Table — Gene and protein Pearson correlation to pseudo-proliferation indexes in each data set, mean across data sets and associated FDR. This table contains the final list of signature genes (TRUE values in the column “Signature gene”). (XLSX) [file pcbi.1010604.s008.xlsx]

## Sheet: Header description
Locard-Paulet et al., 2022 - Supplementary Table S3: Gene/protein correlations to pseudo-proliferation indexes
Header	Description
Uniprot	Uniprot accession	PROTEOME
Pearson_FrejnoCRC65	Pearson correlations to pseudo-proliferation index in the 6 proteomics data sets
Pearson_FrejnoNCI60
Pearson_Gholami
Pearson_Goncalves
Pearson_Guo
Pearson_Nusinow
n_FrejnoCRC65	Number of values used for correlation calculation in each data sets (proteins with less than 10 were not considered)
n_FrejnoNCI60
n_Gholami
n_Goncalves
n_Guo
n_Nusinow
meanPearson	Mean Pearson correlation to pseudo-proliferation index in the proteomics analysis
absmeanPearson	Absolute value of the mean Pearson correlation
pvalues	p-values of absolute mean Pearson correlation to pseudo-proliferation index
FDR	BH-corected p-values
n_dataset	Number of data sets where the Pearson correlation was calculated
ProteinSignatureHit_HighConf	TRUE = above the high-confidence threshold in the proteome
matchedToTrans	TRUE = protein matched to corresponding gene in the transcriptome	TRANSCRIPTOME
ID	Identifier in the transcriptomic analysis
gene.name	Gene name
uniprotswissprot	Uniprot accession
cor.psi.affy	Pearson correlations to pseudo-proliferation index in Pfister et al., 2009
cor.psi.rseq	Pearson correlations to pseudo-proliferation index in Reinhold et al., 2019
cor.psi.ccle.rseq	Pearson correlations to pseudo-proliferation index in Ghandi et al., 2019
no.datasets	Number of data sets where the Pearson correlation was calculated
avg.cor	Mean Pearson correlation to pseudo-proliferation index in the transcriptomics analysis
TranscriptomeSignatureHit_HighConf	TRUE = above the high-confidence threshold in the transcriptome
Signature gene	High-confidence signature gene	COMBINED

## Sheet: Supplementary Table S3
Uniprot	Pearson_FrejnoCRC65	Pearson_FrejnoNCI60	Pearson_Gholami	Pearson_Goncalves	Pearson_Guo	Pearson_Nusinow	n_FrejnoCRC65	n_FrejnoNCI60	n_Gholami	n_Goncalves	n_Guo	n_Nusinow	meanPearson	absmeanPearson	qvalues	FDR	n_dataset	ProteinSignatureHit_HighConf	matchedToTrans	ID	gene.name	uniprotswissprot	cor.psi.affy	cor.psi.rseq	cor.psi.ccle.rseq	no.datasets	avg.cor	TranscriptomeSignatureHit_HighConf	Signature gene
P25205	0.8043	0.881253	0.612177	0.93956	0.882592	0.806327	65	60	57	944	60	375	0.821035	0.821035	0	0	6	TRUE	TRUE	ENSG00000112118	MCM3	P25205	0.898516	0.888873	0.852616	3	0.880002	TRUE	TRUE
P49736	0.807722	0.857839	0.531053	0.938346	0.871454	0.86967	65	60	57	942	60	375	0.812681	0.812681	0	0	6	TRUE	TRUE	ENSG00000073111	MCM2	P49736	0.856839	0.687468	0.845694	3	0.770415	TRUE	TRUE
P33993	0.798344	0.879551	0.483193	0.934789	0.89745	0.842962	65	60	57	944	60	375	0.806048	0.806048	0	0	6	TRUE	TRUE	ENSG00000166508	MCM7	P33993	0.818874	0.432636	0.898997	3	0.681474	TRUE	TRUE
P33991	0.81292	0.870468	0.648421	0.937199	0.708007	0.843427	65	60	57	943	60	375	0.803407	0.803407	0	0	6	TRUE	TRUE	ENSG00000104738	MCM4	P33991	0.869496	0.723919	0.826362	3	0.799416	TRUE	TRUE
P33992	0.750445	0.845654	0.579627	0.904367	0.745693	0.817745	65	60	57	941	60	375	0.773922	0.773922	0	0	6	TRUE	TRUE	ENSG00000100297	MCM5	P33992	0.861994	0.499512	0.884621	3	0.723169	TRUE	TRUE
Q14566	0.816201	0.872292	0.666238	0.937154	0.452286	0.850407	65	60	57	945	60	375	0.765763	0.765763	0	0	6	TRUE	TRUE	ENSG00000076003	MCM6	Q14566	0.858713	0.886645	0.849398	3	0.862305	TRUE	TRUE
P35250	0.731103	0.811974	0.501508	0.837795	0.716357	0.801458	65	60	50	943	60	375	0.733366	0.733366	0	0	6	TRUE	TRUE	ENSG00000049541	RFC2	P35250	0.727633	0.511155	0.783126	3	0.670587	TRUE	TRUE
P35249	0.868315	0.813264	0.377494	0.835084	0.554902	0.683025	65	60	55	945	60	375	0.688681	0.688681	0	0	6	TRUE	TRUE	ENSG00000163918	RFC4	P35249	0.831269	0.764574	0.775874	3	0.790154	TRUE	TRUE
Q9NTJ3	0.754923	0.627634	0.534005	0.822314	0.490629	0.75747	65	60	57	924	60	375	0.664496	0.664496	0	0	6	TRUE	TRUE	ENSG00000113810	SMC4	Q9NTJ3	0.661159	0.699839	0.689754	3	0.683584	TRUE	TRUE
O95347	0.70879	0.537789	0.69396	0.826705	0.227553	0.746913	65	60	57	937	60	375	0.623618	0.623618	0	0	6	TRUE	TRUE	ENSG00000136824	SMC2	O95347	0.751935	0.787168	0.764662	3	0.765771	TRUE	TRUE
P06493	0.551192	0.718081	0.43403	0.70993	0.620713	0.701969	65	60	57	920	60	375	0.622653	0.622653	0	0	6	TRUE	TRUE	ENSG00000170312	CDK1	P06493	0.816987	0.762652	0.732223	3	0.77062	TRUE	TRUE
P40938	0.789268	0.836418	0.281555	0.613166	0.482129	0.727674	65	60	46	894	60	375	0.621702	0.621702	0	0	6	TRUE	TRUE	ENSG00000133119	RFC3	P40938	0.857959	0.914829	0.781962	3	0.851583	TRUE	TRUE
P52732	0.611172	0.721775	0.531595	0.493301		0.709323	65	60	49	744		375	0.613433	0.613433	0	0	5	TRUE	TRUE	ENSG00000138160	KIF11	P52732	0.836325	0.851917	0.823954	3	0.837398	TRUE	TRUE
P23921	0.584611	0.716189	0.599366	0.540386	0.658138	0.54905	65	60	57	812	60	375	0.607956	0.607956	0	0	6	TRUE	TRUE	ENSG00000167325	RRM1	P23921	0.836393	0.911143	0.796469	3	0.847989	TRUE	TRUE
P28340	0.643588	0.625173	0.543773	0.549188	0.540374	0.657788	65	60	56	858	60	375	0.593314	0.593314	0	0	6	TRUE	TRUE	ENSG00000062822	POLD1	P28340		0.267955	0.716147	2	0.492051	FALSE	FALSE
Q15021	0.717406	0.625245	0.538015	0.554006	0.405006	0.680326	65	60	56	864	60	375	0.586667	0.586667	0	0	6	TRUE	TRUE	ENSG00000010292	NCAPD2	Q15021	0.723757	0.738169	0.728335	3	0.730084	TRUE	TRUE
P27694	0.59407	0.706564	0.360725	0.787142	0.402074	0.657089	65	60	57	937	60	375	0.584611	0.584611	0	0	6	TRUE	TRUE	ENSG00000132383	RPA1	P27694	0.494878	0.815586	0.652853	3	0.654439	TRUE	TRUE
P40937	0.839177	0.65553	0.256116	0.503921	0.498556	0.747638	65	60	52	877	60	375	0.58349	0.58349	0	0	6	TRUE	TRUE	ENSG00000111445	RFC5	P40937	0.829238	0.921158	0.822838	3	0.854926	TRUE	TRUE
P12004	0.447168	0.73087	0.353238	0.845262	0.602281	0.500744	65	60	57	945	60	375	0.579927	0.579927	0	0	6	TRUE	TRUE	ENSG00000132646	PCNA	P12004	0.823999	0.86542	0.793599	3	0.82659	TRUE	TRUE
O43683	0.65948	0.662991				0.417143	65	60				348	0.579871	0.579871	0	0	3	TRUE	TRUE	ENSG00000169679	BUB1	O43683	0.784179	0.851981	0.745145	3	0.778174	TRUE	TRUE
Q15003	0.683763	0.520349	0.542801	0.727689	0.440724	0.550646	65	60	44	852	60	375	0.577662	0.577662	0	0	6	TRUE	TRUE	ENSG00000121152	NCAPH	Q15003	0.865226	0.775298	0.843835	3	0.82812	TRUE	TRUE
P18858	0.595816	0.73207	0.565161	0.436811	0.460217	0.639095	65	60	55	681	60	375	0.571528	0.571528	0	0	6	TRUE	TRUE	ENSG00000105486	LIG1	P18858	0.881197	0.539374	0.752694	3	0.700063	TRUE	TRUE
Q9NPD8	0.645832	0.708746	0.643401	0.316515		0.53575	65	60	37	599		375	0.570049	0.570049	0	0	5	TRUE	TRUE	ENSG00000077152	UBE2T	Q9NPD8	0.873993	0.782283	0.733197	3	0.795806	TRUE	TRUE
P49321	0.590999	0.610676	0.310315	0.848846	0.646108	0.407977	65	60	57	944	60	375	0.569153	0.569153	0	0	6	TRUE	TRUE	ENSG00000132780	NASP	P49321	0.841487	0.842817	0.815494	3	0.83302	TRUE	TRUE
Q13112	0.518388	0.750698		0.472787	0.440865	0.661836	65	60		868	60	375	0.568915	0.568915	0	0	5	TRUE	TRUE	ENSG00000159259	CHAF1B	Q13112	0.724515	0.833726	0.794146	3	0.783929	TRUE	TRUE
Q9BPX3	0.64173	0.601785	0.484342	0.424713	0.512586	0.664048	65	60	54	787	60	375	0.554867	0.554867	0	0	6	TRUE	TRUE	ENSG00000109805	NCAPG	Q9BPX3	0.853982	0.848959	0.776937	3	0.826329	TRUE	TRUE
Q99661	0.715189	0.639047	0.499234	0.35283	0.427537	0.686776	65	60	32	689	60	375	0.553435	0.553435	0	0	6	TRUE	TRUE	ENSG00000142945	KIF2C	Q99661	0.745131	0.727881	0.737513	3	0.736841	TRUE	TRUE
P39748	0.21002	0.6415	0.432114	0.830284	0.624329	0.569774	65	60	55	941	60	375	0.551337	0.551337	0	0	6	TRUE	TRUE	ENSG00000168496	FEN1	P39748	0.857813	0.842669	0.84519	3	0.848557	TRUE	TRUE
Q9BRT9	0.739126	0.659805	0.50896	0.230824		0.582594	65	59	40	674		375	0.544262	0.544262	0	0	5	TRUE	TRUE	ENSG00000147536	GINS4	Q9BRT9	0.728222	0.761967	0.661229	3	0.71714	TRUE	TRUE
Q9NRZ9	0.664229	0.75965	0.512632	0.143348		0.640053	65	60	36	631		375	0.543983	0.543983	0	0	5	TRUE	TRUE	ENSG00000119969	HELLS	Q9NRZ9	0.799359	0.852475	0.864595	3	0.819431	TRUE	TRUE
Q96BD8	0.575545	0.62353				0.431324	64	60				339	0.543466	0.543466	0	0	3	TRUE	TRUE	ENSG00000154839	SKA1	Q96BD8		0.313121	0.664367	2	0.482699	FALSE	FALSE
Q96T88	0.642477	0.809542	0.488454	0.565728	0.15688	0.581484	65	60	53	911	60	375	0.540761	0.540761	0	0	6	TRUE	TRUE	ENSG00000276043	UHRF1	Q96T88		0.738486	0.767139	2	0.752812	TRUE	TRUE
P31350	0.39252	0.699404	0.486233	0.49893	0.564384	0.558799	65	60	45	757	60	375	0.533378	0.533378	0	0	6	TRUE	TRUE	ENSG00000171848	RRM2	P31350	0.87337	0.843323	0.761263	3	0.803975	TRUE	TRUE
Q15022	0.520495	0.799645		0.201882		0.596833	65	60		726		375	0.529714	0.529714	0	0	4	TRUE	TRUE	ENSG00000178691	SUZ12	Q15022	0.445187	0.751417	0.657594	3	0.618066	TRUE	TRUE
Q14807	0.477045	0.652897		0.380019		0.606618	65	59		844		375	0.529145	0.529145	0	0	4	TRUE	TRUE	ENSG00000079616	KIF22	Q14807	0.875349	0.556251	0.783574	3	0.715787	TRUE	TRUE
P16949	0.675645	0.439469	0.400758	0.785547	0.463852	0.404387	65	60	57	941	60	375	0.528276	0.528276	0	0	6	TRUE	TRUE	ENSG00000117632	STMN1	P16949	0.736966	0.718442	0.692445	3	0.715951	TRUE	TRUE
P33316	0.354781	0.565006	0.461409	0.7945	0.631316	0.319975	65	60	57	941	60	375	0.521164	0.521164	0	0	6	TRUE	TRUE	ENSG00000128951	DUT	P33316	0.575929	0.673645	0.626885	3	0.625486	TRUE	TRUE
P35244	0.428188	0.615295	0.137189	0.795772	0.607229	0.472114	65	60	48	861	60	375	0.509298	0.509298	0	0	6	TRUE	TRUE	ENSG00000106399	RPA3	P35244	0.575449	0.718882	0.533936	3	0.603758	TRUE	TRUE
P35251	0.699248	0.207183		0.617386		0.506834	65	60		920		375	0.507663	0.507663	0	0	4	TRUE	TRUE	ENSG00000035928	RFC1	P35251	0.413292	0.851933	0.615387	3	0.626871	TRUE	TRUE
O14929	0.64323	0.651459	0.161958	0.22393	0.707466	0.638755	65	60	54	667	60	375	0.504466	0.504466	0	0	6	TRUE	TRUE	ENSG00000128708	HAT1	O14929	0.744259	0.779351	0.651679	3	0.707949	TRUE	TRUE
P26358	0.432353	0.412471	0.467655	0.775387	0.268254	0.661819	65	60	57	913	60	375	0.50299	0.50299	0	0	6	TRUE	TRUE	ENSG00000130816	DNMT1	P26358	0.846542	0.838526	0.774175	3	0.815211	TRUE	TRUE
Q9BXS6	0.65052	0.553731		0.274522		0.532852	65	60		690		375	0.502906	0.502906	0	0	4	TRUE	TRUE	ENSG00000137804	NUSAP1	Q9BXS6		0.811883	0.819562	2	0.815722	TRUE	TRUE
P15927	0.432378	0.67371	0.14862	0.803416	0.432365	0.517367	65	60	54	933	60	375	0.501309	0.501309	0	0	6	TRUE	TRUE	ENSG00000117748	RPA2	P15927	0.595951	0.739698	0.731198	3	0.67959	TRUE	TRUE
P43246	0.326155	0.564325	0.355227	0.75624	0.430586	0.568604	65	60	57	902	60	375	0.50019	0.50019	0	0	6	TRUE	TRUE	ENSG00000095002	MSH2	P43246	0.721118	0.876868	0.721646	3	0.77115	TRUE	TRUE
Q99615	0.656893	0.436126	0.316388	0.742409	0.485607	0.350682	65	60	56	904	60	375	0.498018	0.498018	0	0	6	TRUE	TRUE	ENSG00000168259	DNAJC7	Q99615	0.385417	0.864877	0.429668	3	0.559987	FALSE	FALSE
O75419	0.545631	0.65578				0.289495	65	56				277	0.496969	0.496969	0	0	3	TRUE	TRUE	ENSG00000093009	CDC45	O75419	0.857263	0.769136	0.836619	3	0.810018	TRUE	TRUE
P49642	0.823215	0.767539		-0.217502	0.423318	0.684148	65	60		511	60	366	0.496144	0.496144	0	0	5	TRUE	TRUE	ENSG00000198056	PRIM1	P49642		0.833376	0.786458	2	0.809917	TRUE	TRUE
Q9Y266	0.682518	0.438231	0.201665	0.73601	0.565268	0.348789	65	60	56	943	60	375	0.495413	0.495413	0	0	6	TRUE	TRUE	ENSG00000090273	NUDC	Q9Y266	0.465989	0.484834	0.54516	3	0.496864	FALSE	FALSE
P04183	0.473625	0.491296	0.434929	0.406814	0.53844	0.618914	65	60	50	680	60	375	0.494003	0.494003	0	0	6	TRUE	TRUE	ENSG00000167900	TK1	P04183	0.697556	0.293543	0.415783	3	0.466669	FALSE	FALSE
Q9NRF9	0.419538	0.749289	0.325511	0.527165		0.412966	65	60	48	738		367	0.486894	0.486894	0	0	5	TRUE	TRUE	ENSG00000148229	POLE3	Q9NRF9	0.564483	0.839936	0.69679	3	0.697422	TRUE	TRUE
Q9BRX5	0.724566	0.509845	0.466485	0.243292		0.488715	65	60	38	658		375	0.486581	0.486581	0	0	5	TRUE	TRUE	ENSG00000181938	GINS3	Q9BRX5	0.752312	0.817128	0.72879	3	0.766076	TRUE	TRUE
Q29RF7	0.488278	0.570428	0.308641	0.650251	0.449687	0.44945	65	60	57	926	60	375	0.486123	0.486123	0	0	6	TRUE	TRUE	ENSG00000121892	PDS5A	Q29RF7	0.358954	0.818975	0.633445	3	0.593758	TRUE	TRUE
P55060	0.596593	0.347148	0.447552	0.624976	0.517731	0.359689	65	60	57	942	60	375	0.482281	0.482281	0	0	6	TRUE	TRUE	ENSG00000124207	CSE1L	P55060	0.532527	0.816753	0.514614	3	0.62114	TRUE	TRUE
Q16763	0.62644	0.636091	0.525893	0.445413	0.211768	0.439923	65	60	47	731	60	366	0.480922	0.480922	0	0	6	TRUE	TRUE	ENSG00000108106	UBE2S	Q16763		0.171428	0.533978	2	0.352061	FALSE	FALSE
Q15910	0.608597	0.834717		-0.103718		0.573883	65	60		557		375	0.47837	0.47837	0	0	4	TRUE	TRUE	ENSG00000106462	EZH2	Q15910	0.747726	0.834919	0.751311	3	0.774998	TRUE	TRUE
P22234	0.269307	0.527212	0.272162	0.784388	0.657133	0.337174	65	60	57	944	60	375	0.474563	0.474563	0	0	6	TRUE	TRUE	ENSG00000128050	PAICS	P22234	0.651833	0.854642	0.687949	3	0.715925	TRUE	TRUE
Q14493	0.588068	0.496014		0.27436		0.532876	65	59		237		375	0.47283	0.47283	0	0	4	TRUE	TRUE	ENSG00000163950	SLBP	Q14493	0.54338	0.853664	0.745637	3	0.700533	TRUE	TRUE
P11388	0.552323	0.385163		0.330446		0.622847	65	60		942		375	0.472695	0.472695	0	0	4	TRUE	TRUE	ENSG00000131747	TOP2A	P11388	0.719693	0.759596	0.743515	3	0.740935	TRUE	TRUE
Q6P2H3	0.502672	0.597074				0.311908	65	60				358	0.470551	0.470551	0	0	3	TRUE	TRUE	ENSG00000130695	CEP85	Q6P2H3	0.749829	0.571688	0.673426	3	0.664981	TRUE	TRUE
Q9UNS1	0.710652	0.731384	0.566265	-0.360765		0.692596	65	60	40	372		375	0.468026	0.468026	0	0	5	TRUE	TRUE	ENSG00000111602	TIMELESS	Q9UNS1	0.738636	0.696324	0.838314	3	0.746264	TRUE	TRUE
Q9P258	0.366293	0.569138	0.380988	0.775498	0.237002	0.465486	65	60	57	936	60	375	0.465734	0.465734	0	0	6	TRUE	TRUE	ENSG00000281540	RCC2	Q9P258	0.495273	0.497466		2	0.453497	FALSE	FALSE
P00374	0.223665	0.627648	0.621177	0.372212	0.579305	0.362218	65	60	47	521	60	375	0.464371	0.464371	0	0	6	TRUE	TRUE	ENSG00000228716	DHFR	P00374		0.866178	0.745922	2	0.80605	TRUE	TRUE
Q8WXX5	0.410541	0.439276	0.292926	0.743353	0.505227	0.388958	65	60	37	925	60	375	0.46338	0.46338	0	0	6	TRUE	TRUE	ENSG00000213551	DNAJC9	Q8WXX5	0.646338	0.826237	0.765347	3	0.726358	TRUE	TRUE
Q9BW19	0.380383	0.686076	0.465915	0.297049	0.328918	0.619545	65	60	38	760	60	375	0.462981	0.462981	0	0	6	TRUE	TRUE	ENSG00000237649	KIFC1	Q9BW19		0.774894	0.813997	2	0.445743	FALSE	FALSE
P52292	0.67897	0.463193	0.29433	0.516564	0.252589	0.568935	65	60	57	944	60	375	0.46243	0.46243	0	0	6	TRUE	TRUE	ENSG00000182481	KPNA2	P52292	0.577369	0.783966	0.595167	3	0.650858	TRUE	TRUE
Q14181	0.698498	0.60744		-0.0467761	0.341746	0.703019	65	60		542	60	375	0.460785	0.460785	0	0	5	TRUE	TRUE	ENSG00000014138	POLA2	Q14181	0.472462	0.696615	0.899973	3	0.659691	TRUE	TRUE
Q96ER3	0.638168	0.533018		0.248406		0.422813	65	60		615		375	0.460601	0.460601	0	0	4	TRUE	TRUE	ENSG00000166788	SAAL1	Q96ER3	0.578859	0.812997	0.639635	3	0.677164	TRUE	TRUE
Q9Y248	0.686459	0.59348		0.29854		0.262029	65	60		354		296	0.460127	0.460127	0	0	4	TRUE	TRUE	ENSG00000131153	GINS2	Q9Y248	0.819742	0.75682	0.794572	3	0.790372	TRUE	TRUE
Q53HL2	0.311798	0.594213		0.359229		0.570651	65	58		829		375	0.458973	0.458973	0	0	4	TRUE	TRUE	ENSG00000134690	CDCA8	Q53HL2	0.772292	0.673185	0.773197	3	0.73944	TRUE	TRUE
Q9NS87	0.466475	0.744758	0.400727	0.0606175		0.615224	65	60	32	98		375	0.45756	0.45756	0	0	5	TRUE	TRUE	ENSG00000280610	KIF15	Q9NS87	0.897945	0.854965		2	0.876455	TRUE	TRUE
P04818	0.706574	0.533932	0.439784	0.0460959	0.450358	0.554234	65	60	49	423	60	375	0.455163	0.455163	0	0	6	TRUE	TRUE	ENSG00000176890	TYMS	P04818	0.675194	0.743751	0.79228	3	0.709321	TRUE	TRUE
P52701	0.38125	0.39469	0.22117	0.739061	0.456224	0.533114	65	60	57	902	60	375	0.454252	0.454252	0	0	6	TRUE	TRUE	ENSG00000116062	MSH6	P52701	0.433938	0.693774	0.686639	3	0.604784	TRUE	TRUE
Q6PIW4	0.487598	0.483151				0.384742	64	55				366	0.45183	0.45183	0	0	3	TRUE	TRUE	ENSG00000132436	FIGNL1	Q6PIW4	0.494851	0.772939	0.585413	3	0.616713	TRUE	TRUE
Q08945	0.205715	0.541991		0.607094	0.414585	0.488934	65	60		945	60	375	0.451664	0.451664	0	0	5	TRUE	TRUE	ENSG00000149136	SSRP1	Q08945	0.288762	0.697842	0.753268	3	0.579957	TRUE	TRUE
P49643	0.815803	0.709718	0.516994	-0.303488	0.200638	0.750901	65	60	45	498	60	375	0.448427	0.448427	0	0	6	TRUE	TRUE	ENSG00000146143	PRIM2	P49643	0.713989	0.799249	0.593534	3	0.702245	TRUE	TRUE
Q9BTE3		0.19358	0.519265	0.399101	0.489318	0.636106		60	50	807	60	375	0.447474	0.447474	0	0	5	TRUE	TRUE	ENSG00000197771	MCMBP	Q9BTE3	0.615127	0.846393	0.683468	3	0.710458	TRUE	TRUE
Q9H9A7	0.379585	0.633881				0.327907	63	57				340	0.447124	0.447124	0	0	3	TRUE	TRUE	ENSG00000178966	RMI1	Q9H9A7	0.768924	0.863689	0.742498	3	0.791528	TRUE	TRUE
P30876	0.507439	0.558195	0.236013	0.621319	0.330752	0.41827	65	60	56	945	60	375	0.445331	0.445331	0	0	6	TRUE	TRUE	ENSG00000047315	POLR2B	P30876	0.274274	0.788685	0.494154	3	0.519038	FALSE	FALSE
P49915	0.573575	0.44505	0.189818	0.766183	0.223424	0.470771	65	60	56	943	60	375	0.444803	0.444803	0	0	6	TRUE	TRUE	ENSG00000163655	GMPS	P49915	0.494613	0.78896	0.536438	3	0.60667	TRUE	TRUE
Q9UBU8	0.440954	0.574173		0.390971		0.370515	65	60		740		375	0.444153	0.444153	0	0	4	TRUE	TRUE	ENSG00000185787	MORF4L1	Q9UBU8	-0.335398	0.743678	0.258937	3	0.323025	FALSE	FALSE
O95239	0.471231	0.257127	0.437249	0.407418		0.64073	65	60	56	824		375	0.442751	0.442751	0	0	5	TRUE	TRUE	ENSG00000090889	KIF4A	O95239	0.725733	0.757866	0.719885	3	0.732135	TRUE	TRUE
Q9H081	0.386576	0.581727				0.359431	65	60				375	0.442578	0.442578	0	0	3	TRUE	TRUE	ENSG00000167842	MIS12	Q9H081	0.424185	0.777384	0.459879	3	0.552535	FALSE	FALSE
O75717	0.466479	0.761122	0.344322	0.194804	0.315057	0.565751	65	60	49	629	60	375	0.441256	0.441256	0	0	6	TRUE	TRUE	ENSG00000198554	WDHD1	O75717	0.816368	0.843631	0.722696	3	0.794232	TRUE	TRUE
Q9NVI1	0.421966	0.487078	0.467428	0.00859499	0.586919	0.65968	65	60	54	620	60	375	0.438611	0.438611	0	0	6	TRUE	TRUE	ENSG00000140525	FANCI	Q9NVI1	0.842775	0.86835	0.851741	3	0.854276	TRUE	TRUE
E9PAV3				0.698215		0.175292				938		375	0.436754	0.436754	0	0	2	TRUE	TRUE	ENSG00000196531	NACA	E9PAV3	0.224651	0.711748	0.261517	3	0.33191	FALSE	FALSE
P27708	0.299557	0.212572	0.51993	0.710713	0.510706	0.365546	65	60	57	940	60	375	0.436504	0.436504	0	0	6	TRUE	TRUE	ENSG00000084774	CAD	P27708	0.442548	0.285889	0.565795	3	0.431408	FALSE	FALSE
Q15004	0.373776	0.676814		0.311772	0.355675	0.461493	65	59		441	60	358	0.435906	0.435906	0	0	5	TRUE	TRUE	ENSG00000166803	PCLAF	Q15004	0.873784	0.727119	0.652226	3	0.72884	TRUE	TRUE
Q96GD4	0.566734	0.710834		-0.167859		0.631147	65	59		593		375	0.435214	0.435214	0	0	4	TRUE	TRUE	ENSG00000178999	AURKB	Q96GD4	0.833778	0.657544	0.71627	3	0.724715	TRUE	TRUE
Q9HAV4	0.447179	0.429914	0.333982	0.497828	0.492936	0.404102	65	60	57	794	60	375	0.434323	0.434323	0	0	6	TRUE	TRUE	ENSG00000124571	XPO5	Q9HAV4	0.248949	0.699943	0.58653	3	0.511347	FALSE	FALSE
Q9UHD1	0.487038	0.286299	0.437818	0.579575	0.495	0.319306	65	60	55	855	60	375	0.434172	0.434172	0	0	6	TRUE	TRUE	ENSG00000285023	CHORDC1	Q9UHD1	0.255739	0.744168		2	0.480078	FALSE	FALSE
Q06546	0.523172	0.456274		0.336449		0.414189	65	60		670		375	0.432521	0.432521	0	0	4	TRUE	TRUE	ENSG00000154727	GABPA	Q06546	0.333685	0.815314	0.498714	3	0.543531	FALSE	FALSE
Q92800		0.416633				0.448389		45				375	0.432511	0.432511	0	0	2	TRUE	TRUE	ENSG00000108799	EZH1	Q92800	-0.137937	0.521411	0.218514	3	0.196606	FALSE	FALSE
P43487	0.237744	0.442552	0.321459	0.772104	0.582417	0.236344	65	60	57	944	60	375	0.432103	0.432103	0	0	6	TRUE	TRUE	ENSG00000099901	RANBP1	P43487	0.646678	0.798619	0.647164	3	0.697487	TRUE	TRUE
P09884	0.575801	0.731956	0.495255	-0.262675	0.327068	0.724629	65	60	49	435	60	375	0.432006	0.432006	0	0	6	TRUE	TRUE	ENSG00000101868	POLA1	P09884	0.767522	0.798526	0.847827	3	0.80236	TRUE	TRUE
P26583	0.065075	0.374703	0.287948	0.809057	0.664971	0.381864	65	60	57	938	60	375	0.430603	0.430603	0	0	6	TRUE	TRUE	ENSG00000164104	HMGB2	P26583	0.723591	0.769935	0.692648	3	0.728725	TRUE	TRUE
Q8N806	0.230132	0.555117		0.491851		0.444464	65	60		617		375	0.430391	0.430391	0	0	4	TRUE	TRUE	ENSG00000012963	UBR7	Q8N806		0.846669	0.782958	2	0.777482	TRUE	TRUE
Q8N806	0.230132	0.555117		0.491851		0.444464	65	60		617		375	0.430391	0.430391	0	0	4	TRUE	TRUE	ENSG00000278787	UBR7	Q8N806	0.718329	0.14888		2	0.356161	FALSE	FALSE
P51610	0.53347	0.58407	0.114423	0.777643	0.324513	0.246696	65	60	57	945	60	375	0.430136	0.430136	0	0	6	TRUE	TRUE	ENSG00000172534	HCFC1	P51610	0.634748	0.533336	0.737544	3	0.635193	TRUE	TRUE
O14777	0.771968	0.525034		-0.207511		0.629736	65	60		492		375	0.429807	0.429807	0	0	4	TRUE	TRUE	ENSG00000080986	NDC80	O14777	0.735352	0.722198	0.662282	3	0.705924	TRUE	TRUE
Q9Y230	0.408541	0.409374	0.104914	0.750513	0.47384	0.423914	65	60	56	945	60	375	0.428516	0.428516	0	0	6	TRUE	TRUE	ENSG00000183207	RUVBL2	Q9Y230	0.45878	0.646189	0.466379	3	0.521148	FALSE	FALSE
P42166	0.276409	0.582743	0.428906	0.525531	0.482215	0.273812	65	60	57	945	60	375	0.428269	0.428269	0	0	6	TRUE	TRUE	ENSG00000120802	TMPO	P42166	0.657899	0.881478	0.838469	3	0.792613	TRUE	TRUE
Q9UPT9	0.55781	0.371969				0.353756	64	60				357	0.427845	0.427845	0	0	3	TRUE	TRUE	ENSG00000124422	USP22	Q9UPT9	0.22353	0.42716	0.363957	3	0.263264	FALSE	FALSE
Q6MZP7	0.367218	0.654531				0.258955	65	60				366	0.426901	0.426901	0	0	3	TRUE	TRUE	ENSG00000189308	LIN54	Q6MZP7	0.656285	0.839371	0.598998	3	0.698187	TRUE	TRUE
Q13257	0.548143	0.23811	0.486313	0.341285	0.338986	0.601675	65	60	52	592	60	375	0.425752	0.425752	0	0	6	TRUE	TRUE	ENSG00000164109	MAD2L1	Q13257	0.846553	0.846996	0.793745	3	0.828799	TRUE	TRUE
Q15024	0.497789	0.69603		0.345235		0.163297	65	60		935		375	0.425588	0.425588	0	0	4	TRUE	TRUE	ENSG00000075914	EXOSC7	Q15024	0.237373	0.739182	0.312685	3	0.425559	FALSE	FALSE
Q8WVK7	0.443964	0.398187				0.434472	61	54				375	0.425541	0.425541	0	0	3	TRUE	TRUE	ENSG00000182628	SKA2	Q8WVK7	0.415455	0.666446	0.478785	3	0.517589	FALSE	FALSE
Q9NZ63	0.573767	0.744946		0.243871	0.220292	0.341636	65	60		451	60	375	0.424902	0.424902	0	0	5	TRUE	TRUE	ENSG00000136819	C9orf78	Q9NZ63	0.331872	0.741774	0.355478	3	0.466555	FALSE	FALSE
Q14498	0.149896	0.662652	0.434113	0.64721	0.335704	0.316732	65	60	57	945	60	375	0.424385	0.424385	0	0	6	TRUE	TRUE	ENSG00000131051	RBM39	Q14498	0.248973	0.767135	0.19436	3	0.40347	FALSE	FALSE
P31153	0.474506	0.306756	0.11419	0.70273	0.603185	0.342865	65	60	57	915	60	375	0.424039	0.424039	0	0	6	TRUE	TRUE	ENSG00000168906	MAT2A	P31153	0.159837	0.861942	0.445374	3	0.470465	FALSE	FALSE
P38398	0.407206	0.462442				0.400665	65	59				375	0.423438	0.423438	0	0	3	TRUE	TRUE	ENSG00000012048	BRCA1	P38398	0.767314	0.75859	0.784577	3	0.77016	TRUE	TRUE
Q8N7H5	0.456343	0.655978		0.472876		0.107019	65	60		934		375	0.423054	0.423054	0	0	4	TRUE	TRUE	ENSG00000006712	PAF1	Q8N7H5	0.175653	0.58428	0.293294	3	0.32325	FALSE	FALSE
Q16576	0.565723	0.504346	0.0675111	0.61739	0.403681	0.368977	65	60	55	926	60	375	0.421271	0.421271	0	0	6	TRUE	TRUE	ENSG00000102054	RBBP7	Q16576	0.344614	0.742724	0.59835	3	0.561895	FALSE	FALSE
P12268	0.550971	0.275188	0.19683	0.658814	0.579068	0.260205	65	60	57	944	60	375	0.420179	0.420179	0	0	6	TRUE	TRUE	ENSG00000178035	IMPDH2	P12268	0.241669	0.716568	0.313532	3	0.423923	FALSE	FALSE
O15355	0.473441	0.572666	0.0970144	0.770848	0.302156	0.30412	65	60	56	933	60	375	0.420041	0.420041	0	0	6	TRUE	TRUE	ENSG00000115241	PPM1G	O15355	0.627112	0.69975	0.645175	3	0.657345	TRUE	TRUE
Q01780	0.693942	0.493841		0.29945		0.192597	65	60		944		375	0.419958	0.419958	0	0	4	TRUE	TRUE	ENSG00000171824	EXOSC10	Q01780	0.526423	0.892957	0.563923	3	0.631258	TRUE	TRUE
Q8IY67	0.173368	0.519304	0.353546	0.699156	0.523711	0.239365	65	60	55	939	60	375	0.418075	0.418075	0	0	6	TRUE	TRUE	ENSG00000161847	RAVER1	Q8IY67		0.129736	0.621267	2	0.374931	FALSE	FALSE
O75940	0.374051	0.513056		0.568072		0.216773	65	60		931		375	0.417988	0.417988	0	0	4	TRUE	TRUE	ENSG00000119953	SMNDC1	O75940		0.822285	0.419878	2	0.61105	TRUE	TRUE
Q92541	0.394147	0.460528	0.303343	0.54701		0.366527	65	60	35	862		375	0.414311	0.414311	0	0	5	TRUE	TRUE	ENSG00000137815	RTF1	Q92541	0.129622	0.758875	0.486387	3	0.455408	FALSE	FALSE
O94782	0.378483	0.583382				0.280766	65	60				322	0.41421	0.41421	0	0	3	TRUE	TRUE	ENSG00000162607	USP1	O94782	0.695638	0.799427	0.766397	3	0.753702	TRUE	TRUE
O75534	0.490946	0.392099	0.328337	0.643303	0.474482	0.153201	65	60	56	941	60	375	0.413728	0.413728	0	0	6	TRUE	TRUE	ENSG00000009307	CSDE1	O75534	-0.944193	0.579594	0.256815	3	0.247152	FALSE	FALSE
P22102	0.304578	0.23595	0.283564	0.747515	0.558479	0.345939	65	60	57	943	60	375	0.412671	0.412671	0	0	6	TRUE	TRUE	ENSG00000159131	GART	P22102	0.426421	0.681329	0.578219	3	0.561975	FALSE	FALSE
P22102	0.304578	0.23595	0.283564	0.747515	0.558479	0.345939	65	60	57	943	60	375	0.412671	0.412671	0	0	6	TRUE	TRUE	ENSG00000262473	GART	P22102	0.194387	0.482985		2	0.337343	FALSE	FALSE
P17707	0.386205	0.436959					49	55					0.411582	0.411582	0	0	2	TRUE	TRUE	ENSG00000123505	AMD1	P17707	0.539597	0.872488	0.426342	3	0.612806	TRUE	TRUE
P14635	0.544183	0.557919		-0.088053		0.630539	65	59		519		375	0.411147	0.411147	0	0	4	TRUE	TRUE	ENSG00000134057	CCNB1	P14635	0.751767	0.835869	0.52322	3	0.686275	TRUE	TRUE
Q13185	0.189259	0.561177	0.478335	0.654792	0.367646	0.214776	65	60	57	945	60	375	0.410997	0.410997	0	0	6	TRUE	TRUE	ENSG00000122565	CBX3	Q13185	0.295551	0.72518	0.599684	3	0.535493	FALSE	FALSE
Q96EX3	0.570386	0.46763				0.193919	59	59				304	0.410645	0.410645	0	0	3	TRUE	TRUE	ENSG00000119333	DYNC2I2	Q96EX3	0.597683	0.239385	0.483913	3	0.410748	FALSE	FALSE
P26196	0.294565	0.421807	0.191352	0.632268	0.579929	0.34336	65	60	57	934	60	375	0.410547	0.410547	0	0	6	TRUE	TRUE	ENSG00000110367	DDX6	P26196	0.771818	0.658164	0.455498	3	0.396929	FALSE	FALSE
Q96J01	0.380205	0.522921		0.512625		0.225331	65	60		926		375	0.41027	0.41027	0	0	4	TRUE	TRUE	ENSG00000051596	THOC3	Q96J01		0.595587	0.386913	2	0.491204	FALSE	FALSE
P11940	0.353217	0.549591	0.254621	0.627304	0.265591		65	60	57	943	60		0.410065	0.410065	0	0	5	TRUE	TRUE	ENSG00000070756	PABPC1	P11940	0.154739	0.742783	0.153958	3	0.350476	FALSE	FALSE
O75792	0.289619	0.589294	0.478732	0.392127	0.291598	0.415214	65	60	32	681	60	375	0.409431	0.409431	0	0	6	TRUE	TRUE	ENSG00000104889	RNASEH2A	O75792		0.618835	0.729498	2	0.670147	TRUE	TRUE
O75446	0.362728	0.500522				0.364886	65	60				375	0.409379	0.409379	0	0	3	TRUE	TRUE	ENSG00000164105	SAP30	O75446	0.444127	0.579719	0.488739	3	0.501277	FALSE	FALSE
P56282	0.385862	0.464874				0.377287	65	45				340	0.409341	0.409341	0	0	3	TRUE	TRUE	ENSG00000100479	POLE2	P56282	0.828285	0.84357	0.727165	3	0.791188	TRUE	TRUE
Q14683	0.191843	0.49952	0.253117	0.596373	0.410741	0.499093	65	60	57	945	60	375	0.408448	0.408448	0	0	6	TRUE	TRUE	ENSG00000072501	SMC1A	Q14683	0.728638	0.827914	0.729324	3	0.761959	TRUE	TRUE
O60610	-0.00066848	0.498794	0.497392	0.549588	0.562012	0.34115	65	60	57	926	60	375	0.408044	0.408044	0	0	6	TRUE	TRUE	ENSG00000131504	DIAPH1	O60610	0.547452	0.571833	0.372234	3	0.497173	FALSE	FALSE
P31689	0.340065	0.55829	0.0581167	0.721882	0.495079	0.264317	65	60	55	943	60	375	0.406292	0.406292	0	0	6	TRUE	TRUE	ENSG00000086061	DNAJA1	P31689	0.241438	0.784269	0.447232	3	0.490959	FALSE	FALSE
Q9Y5B9	0.207181	0.539657		0.585369	0.244469	0.452083	65	60		945	60	375	0.405752	0.405752	0	0	5	TRUE	TRUE	ENSG00000092201	SUPT16H	Q9Y5B9	0.515765	0.838317	0.714966	3	0.688193	TRUE	TRUE
P08238	0.277339	0.41767	0.231887	0.732909	0.365192	0.40821	65	60	57	945	60	375	0.405534	0.405534	0	0	6	TRUE	TRUE	ENSG00000096384	HSP90AB1	P08238	0.141595	0.698329	0.495779	3	0.445234	FALSE	FALSE
Q8TDP1	0.213011	0.381234	0.490631	0.600164		0.340209	64	60	43	688		375	0.40505	0.40505	0	0	5	TRUE	TRUE	ENSG00000172922	RNASEH2C	Q8TDP1	0.245722	0.532427	0.357595	3	0.378582	FALSE	FALSE
Q9NRG0	0.410512	0.48717	0.213224	0.609712	0.395452	0.311346	65	60	32	731	60	357	0.404569	0.404569	0	0	6	TRUE	TRUE	ENSG00000104472	CHRAC1	Q9NRG0		0.726973	0.462852	2	0.594911	TRUE	TRUE
P54105	0.233862	0.383912	0.352103	0.680825	0.487245	0.288587	65	60	45	752	60	375	0.404422	0.404422	0	0	6	TRUE	TRUE	ENSG00000074201	CLNS1A	P54105	0.846757	0.761293	0.338413	3	0.394794	FALSE	FALSE
Q9ULI0		0.37245				0.435627		55				375	0.404039	0.404039	0	0	2	TRUE	TRUE	ENSG00000119778	ATAD2B	Q9ULI0	0.417651	0.619622	0.42163	3	0.479826	FALSE	FALSE
Q8WXI9	0.533083	0.432654		0.623566	0.242651	0.188179	65	60		918	60	375	0.404027	0.404027	0	0	5	TRUE	TRUE	ENSG00000143614	GATAD2B	Q8WXI9		0.137179	0.458624	2	0.294671	FALSE	FALSE
Q9HCS7	0.411053	0.621623		0.219498		0.359257	65	60		939		375	0.402858	0.402858	0	0	4	TRUE	TRUE	ENSG00000076924	XAB2	Q9HCS7	0.818712	0.227967	0.424949	3	0.244928	FALSE	FALSE
P17812	0.521905	0.267091	0.25695	0.676625	0.289863	0.404246	65	60	57	926	60	375	0.40278	0.40278	0	0	6	TRUE	TRUE	ENSG00000171793	CTPS1	P17812	0.393895	0.687179	0.587913	3	0.556329	FALSE	FALSE
Q92688	0.065042	0.454781	0.275372	0.790489	0.52142	0.304258	65	60	57	944	60	375	0.401894	0.401894	0	0	6	TRUE	TRUE	ENSG00000136938	ANP32B	Q92688	0.482775	0.852293	0.591659	3	0.626555	TRUE	TRUE
O60341	0.356799	0.648596	0.360931	0.382764	0.24195	0.420224	65	60	56	906	60	375	0.401877	0.401877	0	0	6	TRUE	TRUE	ENSG00000004487	KDM1A	O60341	0.396861	0.792786	0.551652	3	0.579939	TRUE	TRUE
Q53RE8	0.441189	0.361937					64	59					0.401563	0.401563	0	0	2	TRUE	TRUE	ENSG00000213337	ANKRD39	Q53RE8	0.313477	0.384497	0.332436	3	0.343466	FALSE	FALSE
Q8TEQ6	0.590265	0.466446	0.268091	0.178404	0.552702	0.352087	65	60	56	809	60	375	0.401333	0.401333	0	0	6	TRUE	TRUE	ENSG00000082516	GEMIN5	Q8TEQ6	0.344839	0.759328	0.585238	3	0.561683	FALSE	FALSE
Q14691	0.629399	0.562348		-0.0860178		0.487397	65	60		165		357	0.398281	0.398281	0	0	4	TRUE	TRUE	ENSG00000101003	GINS1	Q14691	0.814588	0.73317	0.782787	3	0.776797	TRUE	TRUE
Q99986	0.246882	0.518244	0.396166	0.465535	0.218311	0.544528	65	60	34	780	60	375	0.398278	0.398278	0	0	6	TRUE	TRUE	ENSG00000100749	VRK1	Q99986	0.823657	0.517857	0.719624	3	0.685839	TRUE	TRUE
P60520	0.260842	0.688857	0.26421	0.521958		0.25125	64	60	37	418		375	0.397423	0.397423	0	0	5	TRUE	TRUE	ENSG00000034713	GABARAPL2	P60520	-0.389417	0.677827	0.137612	3	0.139659	FALSE	FALSE
Q13451	0.190457	0.408926	0.440086	0.590147	0.450966	0.300441	65	60	47	607	60	375	0.396837	0.396837	0	0	6	TRUE	TRUE	ENSG00000096060	FKBP5	Q13451	0.463193	0.668855	0.486762	3	0.513556	FALSE	FALSE
Q92922	0.265586	0.678341	0.277302	0.595306	0.256049	0.308183	65	60	46	924	60	375	0.396795	0.396795	0	0	6	TRUE	TRUE	ENSG00000173473	SMARCC1	Q92922	0.377252	0.593626	0.624796	3	0.523365	FALSE	FALSE
P20248	0.260729	0.647634		0.0123888		0.664034	65	60		231		375	0.396197	0.396197	0	0	4	TRUE	TRUE	ENSG00000145386	CCNA2	P20248		0.866169	0.758535	2	0.812352	TRUE	TRUE
O43422	0.337213	0.453327				0.393613	65	60				375	0.394718	0.394718	0	0	3	TRUE	TRUE	ENSG00000137492	THAP12	O43422		0.671991	0.467866	2	0.569929	TRUE	TRUE
Q9BXJ9	0.357534	0.44367	0.463727	0.687724	0.0910817	0.324509	65	60	57	916	60	375	0.394707	0.394707	0	0	6	TRUE	TRUE	ENSG00000164134	NAA15	Q9BXJ9	0.491919	0.818478	0.584413	3	0.631593	TRUE	TRUE
P0CG13	0.475548	0.584682				0.121713	63	60				234	0.393981	0.393981	0	0	3	TRUE	TRUE	ENSG00000168802	CHTF8	P0CG13		0.324738	0.397749	2	0.36124	FALSE	FALSE
Q9UKF6	0.506624	0.437902	0.275175	0.518523	0.253889	0.369157	65	60	54	945	60	375	0.393545	0.393545	0	0	6	TRUE	TRUE	ENSG00000119203	CPSF3	Q9UKF6	0.585924	0.834818	0.631714	3	0.684148	TRUE	TRUE
Q14839	0.435123	0.435505	0.207319	0.670101	0.217319		65	60	57	944	60		0.393073	0.393073	0	0	5	TRUE	TRUE	ENSG00000111642	CHD4	Q14839	0.353566	0.731771	0.567556	3	0.550965	FALSE	FALSE
O95997	0.538216	0.315981				0.3209	55	59				286	0.391699	0.391699	0	0	3	TRUE	TRUE	ENSG00000164611	PTTG1	O95997		0.724956	0.549726	2	0.637341	TRUE	TRUE
Q9H773	0.0796335	0.44216	0.396496	0.638723	0.593516	0.190602	65	60	56	872	60	375	0.390188	0.390188	0	0	6	TRUE	TRUE	ENSG00000179958	DCTPP1	Q9H773	0.452839	0.751411	0.589422	3	0.597216	TRUE	TRUE
Q14919	0.542948	0.366486	0.267448	0.606597	0.240732	0.315923	65	60	48	913	60	375	0.390022	0.390022	0	0	6	TRUE	TRUE	ENSG00000175550	DRAP1	Q14919	-0.938472	0.185772	-0.664898	3	0.00847844	FALSE	FALSE
Q12972	0.334116	0.37442		0.575563		0.275022	65	60		876		375	0.389781	0.389781	0	0	4	TRUE	TRUE	ENSG00000117751	PPP1R8	Q12972	0.349462	0.888131	0.615786	3	0.617751	TRUE	TRUE
Q06265	0.651746	0.685416		0.314791	0.077841	0.216745	65	60		938	60	375	0.389308	0.389308	0	0	5	TRUE	TRUE	ENSG00000123737	EXOSC9	Q06265	0.778426	0.852127	0.654476	3	0.761677	TRUE	TRUE
Q9Y265	0.465232	0.247033	0.0384914	0.738645	0.495115	0.346371	65	60	57	945	60	375	0.388481	0.388481	0	0	6	TRUE	TRUE	ENSG00000175792	RUVBL1	Q9Y265		0.348184	0.624421	2	0.48262	FALSE	FALSE
Q8NG31	0.362369	0.571417			0.103483	0.514439	65	60			60	375	0.387927	0.387927	0	0	4	TRUE	TRUE	ENSG00000137812	KNL1	Q8NG31	0.853595	0.722197	0.731556	3	0.769115	TRUE	TRUE
Q99471	0.370612	0.0704911	0.361906	0.715455	0.615219	0.193842	65	60	56	915	60	375	0.387921	0.387921	0	0	6	TRUE	TRUE	ENSG00000123349	PFDN5	Q99471	-0.267852	0.575339	-0.172249	3	0.099336	FALSE	FALSE
Q9H3R5	0.571636	0.745869		-0.295888		0.523975	58	60		198		375	0.386398	0.386398	0	0	4	TRUE	TRUE	ENSG00000153044	CENPH	Q9H3R5	0.763575	0.697843	0.711199	3	0.724206	TRUE	TRUE
O95983	0.550936	0.586396		0.262071	0.302015	0.230319	65	60		760	60	375	0.386347	0.386347	0	0	5	TRUE	TRUE	ENSG00000071655	MBD3	O95983	0.453984	0.183485	0.517378	3	0.379069	FALSE	FALSE
O15067	0.3916	0.227229	0.417418	0.642257	0.382231	0.257215	65	60	57	844	60	375	0.386325	0.386325	0	0	6	TRUE	TRUE	ENSG00000178921	PFAS	O15067	0.422473	0.58634	0.589846	3	0.529933	FALSE	FALSE
Q9GZU8	0.415504	0.514308	0.236228	0.495883	0.357128	0.293326	65	60	31	581	60	375	0.385396	0.385396	0	0	6	TRUE	TRUE	ENSG00000172775	PSME3IP1	Q9GZU8	0.125482	0.731523	0.416442	3	0.415024	FALSE	FALSE
Q13868	0.572198	0.628428	0.218579	0.299513		0.207444	65	60	38	943		375	0.385232	0.385232	0	0	5	TRUE	TRUE	ENSG00000130713	EXOSC2	Q13868	0.621139	0.896562	0.718344	3	0.716379	TRUE	TRUE
Q9NZJ0	0.344381	0.327668				0.48249	59	60				358	0.384846	0.384846	0	0	3	TRUE	TRUE	ENSG00000143476	DTL	Q9NZJ0	0.822221	0.832493	0.823417	3	0.826038	TRUE	TRUE
Q9H4H8	0.584421	0.1763				0.392596	64	60				367	0.384439	0.384439	0	0	3	TRUE	TRUE	ENSG00000101447	FAM83D	Q9H4H8	0.586718	0.659434	0.411333	3	0.52647	FALSE	FALSE
Q9BZD4	0.700926	0.54114		-0.33775		0.632653	65	60		495		375	0.384242	0.384242	0	0	4	TRUE	TRUE	ENSG00000143228	NUF2	Q9BZD4	0.752459	0.654834	0.718154	3	0.708465	TRUE	TRUE
P17844	0.280722	0.556679	0.384893	0.537202	0.25027	0.295654	65	60	57	945	60	375	0.384237	0.384237	0	0	6	TRUE	TRUE	ENSG00000108654	DDX5	P17844	0.714628	0.77974	0.319344	3	0.390182	FALSE	FALSE
Q9NZL4	0.656171	0.127808	0.365016	0.560248	0.347542	0.246986	65	60	54	859	60	375	0.383962	0.383962	0	0	6	TRUE	TRUE	ENSG00000133265	HSPBP1	Q9NZL4	0.234515	0.227328	0.355584	3	0.268721	FALSE	FALSE
O14757	0.535525	0.664903		-0.312483		0.645631	65	60		133		366	0.383394	0.383394	0	0	4	TRUE	TRUE	ENSG00000149554	CHEK1	O14757	0.768719	0.823417	0.761336	3	0.784491	TRUE	TRUE
Q92613	0.368928	0.522252				0.258849	64	58				366	0.383343	0.383343	0	0	3	TRUE	TRUE	ENSG00000102221	JADE3	Q92613	0.247548	0.692721	0.421575	3	0.453911	FALSE	FALSE
Q13111	0.470846	0.584084		-0.00938958		0.487429	64	60		638		375	0.383242	0.383242	0	0	4	TRUE	TRUE	ENSG00000167670	CHAF1A	Q13111	0.889897	0.751652	0.842875	3	0.828142	TRUE	TRUE
Q9UQE7	0.249588	0.634454	0.361088	0.590358	-0.00826364	0.47028	65	60	57	945	60	375	0.382917	0.382917	0	0	6	TRUE	TRUE	ENSG00000108055	SMC3	Q9UQE7	0.616353	0.799675	0.789149	3	0.705104	TRUE	TRUE
O14980	0.405778	0.40764	0.153965	0.725063	0.292633	0.312403	65	60	57	943	60	375	0.382914	0.382914	0	0	6	TRUE	TRUE	ENSG00000082898	XPO1	O14980	0.647224	0.832187	0.669752	3	0.716388	TRUE	TRUE
Q6P2E9	0.165628	0.438473	0.275893	0.643891	0.466589	0.306846	65	60	54	940	60	375	0.382887	0.382887	0	0	6	TRUE	TRUE	ENSG00000038358	EDC4	Q6P2E9	0.354786	0.41794	0.559826	3	0.444182	FALSE	FALSE
O43765	0.454147	0.26148	0.110315	0.690918	0.583602	0.196799	65	60	57	909	60	375	0.382877	0.382877	0	0	6	TRUE	TRUE	ENSG00000104969	SGTA	O43765	0.429943	0.388938	0.546291	3	0.451793	FALSE	FALSE
Q92925	0.104919	0.658666		0.392764	0.388211	0.364963	65	60		914	60	375	0.381905	0.381905	0	0	5	TRUE	TRUE	ENSG00000108604	SMARCD2	Q92925	0.892127	0.418136	0.361735	3	0.289684	FALSE	FALSE
Q9GZP4	0.327256	0.20476	0.463915	0.581115		0.328457	65	60	48	729		375	0.3811	0.3811	0	0	5	TRUE	TRUE	ENSG00000057757	PITHD1	Q9GZP4	0.34542	0.722453	0.488422	3	0.518765	FALSE	FALSE
Q92900	0.172798	0.350709	0.290763	0.684774	0.356857	0.429835	65	60	57	944	60	375	0.380956	0.380956	0	0	6	TRUE	TRUE	ENSG00000005007	UPF1	Q92900	0.278522	0.444723	0.492167	3	0.40492	FALSE	FALSE
P15170	0.160142	0.29999	0.330889	0.653463	0.585508	0.253928	65	60	57	932	60	375	0.380653	0.380653	0	0	6	TRUE	TRUE	ENSG00000103342	GSPT1	P15170	0.956641	0.814715	0.433373	3	0.446503	FALSE	FALSE
Q9H0H5	0.518418	0.498929		0.144886		0.359595	65	60		921		375	0.380457	0.380457	0	0	4	TRUE	TRUE	ENSG00000161800	RACGAP1	Q9H0H5	0.789787	0.758646	0.775894	3	0.752007	TRUE	TRUE
Q9H6R7	0.453836	0.410943				0.27608	37	57				339	0.380286	0.380286	0	0	3	TRUE	TRUE	ENSG00000163026	WDCP	Q9H6R7	0.427758	0.751144	0.648743	3	0.606655	TRUE	TRUE
P61758	0.416367	0.201634	0.333187	0.718478	0.419447	0.19205	65	60	57	923	60	375	0.380194	0.380194	0	0	6	TRUE	TRUE	ENSG00000155959	VBP1	P61758	0.599654	0.765485	0.574952	3	0.646499	TRUE	TRUE
P11586	-0.011683	0.205744	0.496723	0.747534	0.489282	0.350501	65	60	57	944	60	375	0.379683	0.379683	0	0	6	TRUE	TRUE	ENSG00000100714	MTHFD1	P11586	0.557122	0.848766	0.6698	3	0.691656	TRUE	TRUE
P63279	0.343738	0.190422	0.413849	0.779087	0.342809	0.200957	65	60	57	933	60	375	0.378477	0.378477	0	0	6	TRUE	TRUE	ENSG00000103275	UBE2I	P63279	0.456354	0.792522	0.531656	3	0.59351	TRUE	TRUE
P49005	0.580251	0.311208	0.313765	0.159152	0.342347	0.561513	65	60	32	775	60	375	0.378039	0.378039	0	0	6	TRUE	TRUE	ENSG00000106628	POLD2	P49005	0.374329	0.284668	0.554728	3	0.404546	FALSE	FALSE
Q12824	0.231565	0.598752		0.51615	0.252158	0.287194	65	60		914	60	375	0.377164	0.377164	0	0	5	TRUE	TRUE	ENSG00000099956	SMARCB1	Q12824	0.153792	0.421148	0.412863	3	0.202289	FALSE	FALSE
Q8TEA1	0.337316	0.55881				0.234529	65	60				366	0.376885	0.376885	0	0	3	TRUE	TRUE	ENSG00000241058	NSUN6	Q8TEA1	0.429213	0.741247	0.394771	3	0.52137	FALSE	FALSE
O94776	0.153864	0.487206	0.145814	0.708724		0.387565	65	60	52	945		375	0.376635	0.376635	0	0	5	TRUE	TRUE	ENSG00000149480	MTA2	O94776	0.327439	0.589744	0.677282	3	0.508291	FALSE	FALSE
O75530	0.413535	0.751508		-0.236558		0.576405	65	60		278		375	0.376223	0.376223	0	0	4	TRUE	TRUE	ENSG00000074266	EED	O75530	0.553434	0.893229	0.626279	3	0.661127	TRUE	TRUE
P27707	0.2822	0.370179	0.220573	0.551216	0.37128	0.461693	65	60	46	692	60	375	0.37619	0.37619	0	0	6	TRUE	TRUE	ENSG00000156136	DCK	P27707	0.772873	0.811375	0.624616	3	0.735002	TRUE	TRUE
Q14152	0.293846	0.470989	0.131376	0.710446	0.397158	0.252617	65	60	57	944	60	375	0.376072	0.376072	0	0	6	TRUE	TRUE	ENSG00000107581	EIF3A	Q14152	0.275551	0.77969	0.374495	3	0.475215	FALSE	FALSE
Q14008	0.456209	0.180064	0.27094	0.677665	0.296596	0.369569	65	60	57	940	60	375	0.375174	0.375174	0	0	6	TRUE	TRUE	ENSG00000175216	CKAP5	Q14008	0.432815	0.766549	0.682959	3	0.627441	TRUE	TRUE
Q96EK4	0.45028	0.570009				0.100876	65	59				313	0.373722	0.373722	0	0	3	TRUE	TRUE	ENSG00000168286	THAP11	Q96EK4	0.191137	0.642875	0.5729	3	0.46868	FALSE	FALSE
Q15637	0.279526	0.543916	0.0575895	0.784875	0.451579	0.124803	65	60	55	945	60	375	0.373715	0.373715	0	0	6	TRUE	TRUE	ENSG00000168066	SF1	Q15637	0.394869	0.881245	0.619247	3	0.607339	TRUE	TRUE
Q9BTT0	0.222239	0.391832	0.172525	0.75022	0.317874	0.382744	65	60	57	906	60	375	0.372906	0.372906	0	0	6	TRUE	TRUE	ENSG00000143401	ANP32E	Q9BTT0	0.596794	0.761795	0.677137	3	0.655191	TRUE	TRUE
P00492	0.191915	0.0972994	0.386958	0.702024	0.556605	0.297924	65	60	57	916	60	375	0.372121	0.372121	0	0	6	TRUE	TRUE	ENSG00000165704	HPRT1	P00492	0.629582	0.764272	0.631486	3	0.655561	TRUE	TRUE
Q9HB71	0.347696	0.160454	0.398111	0.749588	0.236104	0.337551	65	60	57	940	60	375	0.371584	0.371584	2.22025e-06	4.84262e-05	6	TRUE	TRUE	ENSG00000116161	CACYBP	Q9HB71	0.645366	0.734177	0.616127	3	0.665223	TRUE	TRUE
Q12834	0.584788	0.565693		-0.201431		0.535783	65	60		113		375	0.371208	0.371208	2.22025e-06	4.84262e-05	4	TRUE	TRUE	ENSG00000117399	CDC20	Q12834	0.667177	0.516147	0.57542	3	0.579593	TRUE	TRUE
P30566	0.542122	0.363713	0.179098	0.608229	0.235962	0.296806	65	60	56	822	60	375	0.370989	0.370989	2.22025e-06	4.84262e-05	6	TRUE	TRUE	ENSG00000239900	ADSL	P30566		0.796728	0.522233	2	0.659481	TRUE	TRUE
O43542	0.526593	0.446971				0.137913	51	40				206	0.370492	0.370492	2.22025e-06	4.84262e-05	3	TRUE	TRUE	ENSG00000126215	XRCC3	O43542	0.778711	0.433594	0.717836	3	0.64338	TRUE	TRUE
O15212	0.225917	0.303935	0.152501	0.715919	0.668037	0.155505	65	60	51	922	60	375	0.370302	0.370302	2.22025e-06	4.84262e-05	6	TRUE	TRUE	ENSG00000204220	PFDN6	O15212		0.186752	0.416714	2	0.301733	FALSE	FALSE
P61086	0.119217	0.130778	0.445428	0.697443	0.549608	0.278496	65	60	57	904	60	375	0.370162	0.370162	2.22025e-06	4.84262e-05	6	TRUE	TRUE	ENSG00000078140	UBE2K	P61086	0.65563	0.827274	0.248886	3	0.365908	FALSE	FALSE
Q99733	0.279605	0.199152	0.098387	0.726537	0.542272		65	60	56	942	60		0.369191	0.369191	2.22025e-06	4.84262e-05	5	TRUE	TRUE	ENSG00000205531	NAP1L4	Q99733		0.282822	0.563529	2	0.421587	FALSE	FALSE
P31939	-0.0186613	0.31681	0.454885	0.69462	0.507973	0.252685	65	60	57	945	60	375	0.368052	0.368052	2.22025e-06	4.84262e-05	6	TRUE	TRUE	ENSG00000138363	ATIC	P31939	0.339918	0.824724	0.444864	3	0.524229	FALSE	FALSE
Q93045	0.474321	0.42076		0.153282		0.423038	65	60		27		375	0.36785	0.36785	2.22025e-06	4.84262e-05	4	TRUE	TRUE	ENSG00000104435	STMN2	Q93045	0.125836	-0.225499	0.976619	3	0.0665333	FALSE	FALSE
Q9UQ80	0.239648	0.267139	0.191248	0.706936	0.492963	0.308731	65	60	57	945	60	375	0.367777	0.367777	2.22025e-06	4.84262e-05	6	TRUE	TRUE	ENSG00000170515	PA2G4	Q9UQ80		0.836444	0.623766	2	0.730103	TRUE	TRUE
Q8IWS0	0.402062	0.28811		0.582983	0.170121	0.395219	65	60		835	60	375	0.367699	0.367699	2.22025e-06	4.84262e-05	5	TRUE	TRUE	ENSG00000156531	PHF6	Q8IWS0	0.511276	0.744165	0.576411	3	0.610534	TRUE	TRUE
P61077		0.339022	0.337361	0.42624				60	48	190			0.367541	0.367541	2.22025e-06	4.84262e-05	3	TRUE	TRUE	ENSG00000109332	UBE2D3	P61077	0.851938	0.878894	0.362394	3	0.442161	FALSE	FALSE
Q9BQ52	0.577236	0.397569	0.472898	0.288848	0.131613	0.334245	65	60	54	877	60	375	0.367068	0.367068	2.22025e-06	4.84262e-05	6	TRUE	TRUE	ENSG00000006744	ELAC2	Q9BQ52	0.276215	0.738768	0.377253	3	0.461425	FALSE	FALSE
Q96ST3	0.203612	0.670626	0.403686	0.466802	0.225415	0.22968	65	60	54	942	60	375	0.366637	0.366637	2.22025e-06	4.84262e-05	6	TRUE	TRUE	ENSG00000169375	SIN3A	Q96ST3	0.313791	0.766166	0.629716	3	0.568754	TRUE	TRUE
Q02790	0.256497	0.362001	0.324942	0.635568	0.425114	0.188239	65	60	57	943	60	375	0.365394	0.365394	2.22025e-06	4.84262e-05	6	TRUE	TRUE	ENSG00000004478	FKBP4	Q02790	0.182175	0.413234	0.367194	3	0.319801	FALSE	FALSE
Q6ZN18	0.613233	0.438073				0.0448365	58	59				242	0.365381	0.365381	2.22025e-06	4.84262e-05	3	TRUE	TRUE	ENSG00000139154	AEBP2	Q6ZN18	-0.247357	0.776877	0.269259	3	0.340467	FALSE	FALSE
Q5VYV7	0.39948	0.331212					60	49					0.365346	0.365346	2.22025e-06	4.84262e-05	2	TRUE	TRUE	ENSG00000149346	SLX4IP	Q5VYV7		0.698825	0.292379	2	0.495602	FALSE	FALSE
Q9NRN7	0.461298	0.306764	0.0859461	0.611248	0.337729	0.385533	64	60	55	857	60	375	0.364753	0.364753	2.22025e-06	4.84262e-05	6	TRUE	TRUE	ENSG00000149313	AASDHPPT	Q9NRN7	0.172328	0.756962	0.463357	3	0.395321	FALSE	FALSE
Q9UIG0	0.438082	0.33957		0.372001		0.305883	65	60		944		375	0.363884	0.363884	2.22025e-06	4.84262e-05	4	TRUE	TRUE	ENSG00000009954	BAZ1B	Q9UIG0	0.398293	0.746727	0.657123	3	0.600714	TRUE	TRUE
Q5VTR2	0.30351	0.655337	0.147723	0.355561		0.355004	65	60	57	844		375	0.363427	0.363427	2.22025e-06	4.84262e-05	5	TRUE	TRUE	ENSG00000155827	RNF20	Q5VTR2	0.198998	0.672483	0.377644	3	0.416217	FALSE	FALSE
Q5UIP0	0.404998	0.434821	0.34215	0.317008		0.312959	65	60	53	922		375	0.362387	0.362387	2.22025e-06	4.84262e-05	5	TRUE	TRUE	ENSG00000080345	RIF1	Q5UIP0	0.577389	0.745457	0.61158	3	0.643172	TRUE	TRUE
Q9BX63	0.525554	0.416954				0.144551	60	59				242	0.362353	0.362353	2.22025e-06	4.84262e-05	3	TRUE	TRUE	ENSG00000136492	BRIP1	Q9BX63	0.795448	0.646745	0.678137	3	0.706637	TRUE	TRUE
Q9H9A6	0.304419	0.143178	0.396848	0.597013	0.348899	0.383303	65	60	48	877	60	375	0.362277	0.362277	2.22025e-06	4.84262e-05	6	TRUE	TRUE	ENSG00000066557	LRRC40	Q9H9A6	0.32396	0.731983	0.553569	3	0.535909	FALSE	FALSE
Q8NEM2	0.348363	0.316085				0.422377	65	60				375	0.362275	0.362275	2.22025e-06	4.84262e-05	3	TRUE	TRUE	ENSG00000171241	SHCBP1	Q8NEM2	0.654315	0.676774	0.517489	3	0.576866	TRUE	TRUE
Q6JBY9				0.414944		0.309539				139		375	0.362241	0.362241	2.22025e-06	4.84262e-05	2	TRUE	TRUE	ENSG00000198771	RCSD1	Q6JBY9	0.464473	0.238487	0.23415	3	0.293002	FALSE	FALSE
Q6PL18	0.339805	0.691637		0.0261156	0.267559	0.483312	60	60		750	60	375	0.361686	0.361686	2.22025e-06	4.84262e-05	5	TRUE	TRUE	ENSG00000156802	ATAD2	Q6PL18	0.742455	0.767644	0.769518	3	0.738264	TRUE	TRUE
Q86YP4	0.300587	0.466008		0.573383	0.255591	0.212507	65	60		918	60	375	0.361615	0.361615	2.22025e-06	4.84262e-05	5	TRUE	TRUE	ENSG00000167491	GATAD2A	Q86YP4	0.392896	0.549963	0.477236	3	0.445494	FALSE	FALSE
Q15365	-0.0173274	0.262784	0.414178	0.74174	0.543467	0.221767	65	60	57	945	60	375	0.361101	0.361101	2.22025e-06	4.84262e-05	6	TRUE	TRUE	ENSG00000169564	PCBP1	Q15365	0.429648	0.826746	0.449649	3	0.566656	FALSE	FALSE
Q0PNE2	0.411656	0.43408				0.235421	65	60				357	0.360386	0.360386	2.22025e-06	4.84262e-05	3	TRUE	TRUE	ENSG00000163832	ELP6	Q0PNE2	0.412416	0.697427	0.555627	3	0.555008	FALSE	FALSE
O75821	0.330316	0.117756	0.2858	0.688704	0.37894		65	60	56	933	60		0.360303	0.360303	2.22025e-06	4.84262e-05	5	TRUE	TRUE	ENSG00000130811	EIF3G	O75821	0.168759	0.254744	0.286764	3	0.185865	FALSE	FALSE
O95400	0.363524	0.37785		0.588787		0.110611	65	60		941		375	0.360193	0.360193	2.22025e-06	4.84262e-05	4	TRUE	TRUE	ENSG00000169217	CD2BP2	O95400	-0.12523	0.496683	0.234938	3	0.210472	FALSE	FALSE
Q86WP2	0.335186	0.384628					65	38					0.359907	0.359907	2.22025e-06	4.84262e-05	2	TRUE	TRUE	ENSG00000062194	GPBP1	Q86WP2	0.925988	0.732413	0.382887	3	0.374853	FALSE	FALSE
Q9H967	0.485928	0.587735		-0.205038		0.570788	64	54		151		375	0.359853	0.359853	2.22025e-06	4.84262e-05	4	TRUE	TRUE	ENSG00000092470	WDR76	Q9H967	0.871876	0.7167	0.899135	3	0.798724	TRUE	TRUE
Q5RKV6	0.469478	0.47526	0.368567	0.403784	0.315975	0.124431	65	60	36	943	60	375	0.359582	0.359582	2.22025e-06	4.84262e-05	6	TRUE	TRUE	ENSG00000223496	EXOSC6	Q5RKV6	-0.394912	0.678994	0.456431	3	0.368159	FALSE	FALSE
Q9ULX3	0.398354	0.465955		0.410026		0.163062	65	60		828		375	0.359349	0.359349	2.22025e-06	4.84262e-05	4	TRUE	TRUE	ENSG00000141101	NOB1	Q9ULX3		0.78224	0.247525	2	0.474487	FALSE	FALSE
Q9BWU0	0.379048	0.471788		0.317344		0.268833	65	60		775		375	0.359253	0.359253	2.22025e-06	4.84262e-05	4	TRUE	TRUE	ENSG00000163798	SLC4A1AP	Q9BWU0	-0.537321	0.669915	0.352619	3	0.323268	FALSE	FALSE
Q9H2P0	0.468434	0.42864	0.390191	0.401216	0.33508	0.130904	65	60	31	913	60	375	0.359077	0.359077	2.22025e-06	4.84262e-05	6	TRUE	TRUE	ENSG00000101126	ADNP	Q9H2P0	0.235268	0.855444	0.497219	3	0.52931	FALSE	FALSE
Q9UI30	0.283192	0.226295	0.183807	0.71486	0.567302	0.17562	65	60	53	943	60	375	0.358513	0.358513	2.22025e-06	4.84262e-05	6	TRUE	TRUE	ENSG00000173113	TRMT112	Q9UI30	-0.279946	0.583386	0.232675	3	0.178683	FALSE	FALSE
P53041	0.165114	0.183216	0.319325	0.598355	0.554847	0.320595	65	60	57	846	60	375	0.356909	0.356909	2.22025e-06	4.84262e-05	6	TRUE	TRUE	ENSG00000011485	PPP5C	P53041	0.62238	0.453564	0.596454	3	0.555529	FALSE	FALSE
O14744	0.113914	0.376833	0.291995	0.519987	0.47521	0.361754	65	60	54	832	60	375	0.356616	0.356616	2.22025e-06	4.84262e-05	6	TRUE	TRUE	ENSG00000100462	PRMT5	O14744	0.242719	0.745378	0.463213	3	0.481945	FALSE	FALSE
Q96B26	0.589961	0.524369		0.407802	0.169991	0.0895097	65	60		916	60	375	0.356327	0.356327	2.22025e-06	4.84262e-05	5	TRUE	TRUE	ENSG00000120699	EXOSC8	Q96B26	0.632695	0.788874	0.552247	3	0.657939	TRUE	TRUE
Q9UHI6	0.461846	0.290037		0.353917	0.34315	0.330413	65	60		745	60	375	0.355873	0.355873	2.22025e-06	4.84262e-05	5	TRUE	TRUE	ENSG00000064703	DDX20	Q9UHI6	0.438613	0.769925	0.54272	3	0.582659	TRUE	TRUE
O15182	0.618689	0.573237		-0.126344			65	59		21			0.355194	0.355194	2.22025e-06	4.84262e-05	3	TRUE	TRUE	ENSG00000153140	CETN3	O15182	0.139613	0.714116	0.313923	3	0.388939	FALSE	FALSE
P61289	0.512584	0.404851	0.0540113	0.712568	0.149906	0.296406	65	60	57	942	60	375	0.355054	0.355054	2.22025e-06	4.84262e-05	6	TRUE	TRUE	ENSG00000131467	PSME3	P61289	0.181787	0.749612	0.531889	3	0.47817	FALSE	FALSE
Q96EB1	0.459933	0.328812				0.275634	65	60				357	0.354793	0.354793	2.22025e-06	4.84262e-05	3	TRUE	TRUE	ENSG00000109911	ELP4	Q96EB1	0.652149	0.669927	0.499224	3	0.381688	FALSE	FALSE
Q7Z6I6		0.323995		0.38541				47		141			0.354702	0.354702	2.22025e-06	4.84262e-05	2	TRUE	TRUE	ENSG00000186517	ARHGAP30	Q7Z6I6	0.149529	0.318817	0.226188	3	0.231296	FALSE	FALSE
P61221	0.238411	0.381833	0.321753	0.608449	0.254008	0.31964	65	60	57	915	60	375	0.354016	0.354016	2.22025e-06	4.84262e-05	6	TRUE	TRUE	ENSG00000164163	ABCE1	P61221	0.327354	0.766455	0.576382	3	0.533803	FALSE	FALSE
Q9NQS7	0.313394	0.327571		0.251316		0.522133	64	59		790		375	0.353603	0.353603	2.22025e-06	4.84262e-05	4	TRUE	TRUE	ENSG00000149503	INCENP	Q9NQS7	0.713799	0.4183	0.821719	3	0.645783	TRUE	TRUE
Q9Y6A5	0.536216	0.590381		-0.207441		0.494967	65	60		454		375	0.353531	0.353531	2.22025e-06	4.84262e-05	4	TRUE	TRUE	ENSG00000013810	TACC3	Q9Y6A5	0.764489	0.476712	0.719799	3	0.653667	TRUE	TRUE
P49454	0.476288	0.420801	0.291647	0.128055		0.450835	65	60	35	730		375	0.353525	0.353525	2.22025e-06	4.84262e-05	5	TRUE	TRUE	ENSG00000117724	CENPF	P49454	0.591171	0.634734	0.679157	3	0.635002	TRUE	TRUE
Q9NPD3	0.4809	0.518981	0.440721	0.459607	0.092119	0.127711	65	60	46	942	60	375	0.35334	0.35334	2.22025e-06	4.84262e-05	6	TRUE	TRUE	ENSG00000178896	EXOSC4	Q9NPD3	0.181962	0.285568	0.234864	3	0.233811	FALSE	FALSE
Q14974	0.435378	0.268013	0.197824	0.684381	0.157625	0.373794	65	60	57	945	60	375	0.352836	0.352836	2.22025e-06	4.84262e-05	6	TRUE	TRUE	ENSG00000108424	KPNB1	Q14974	0.444224	0.759189	0.59762	3	0.586764	TRUE	TRUE
O60231	0.399369	0.499428	0.14285	0.445253	0.33149	0.298212	65	60	56	918	60	375	0.352767	0.352767	2.22025e-06	4.84262e-05	6	TRUE	TRUE	ENSG00000204560	DHX16	O60231		-0.184717	0.389259	2	0.185368	FALSE	FALSE
Q9NSG2	0.378144	0.327301					64	48					0.352722	0.352722	2.22025e-06	4.84262e-05	2	TRUE	TRUE	ENSG00000000460	C1orf112	Q9NSG2	0.823275	0.818949	0.761296	3	0.800699	TRUE	TRUE
Q8IZQ5	0.517204	0.518966		0.290029		0.0842787	59	59		786		375	0.352619	0.352619	2.22025e-06	4.84262e-05	4	TRUE	TRUE	ENSG00000211450	SELENOH	Q8IZQ5	-0.113464	0.599998	0.221765	3	0.237153	FALSE	FALSE
O43684	0.297594	0.363115	0.126616	0.824486	0.328735	0.16848	65	60	56	945	60	375	0.351504	0.351504	2.22025e-06	4.84262e-05	6	TRUE	TRUE	ENSG00000154473	BUB3	O43684	0.651978	0.827826	0.636543	3	0.703486	TRUE	TRUE
Q9Y5N6	0.60922	0.667941		-0.3064		0.435047	59	51		113		312	0.351452	0.351452	2.22025e-06	4.84262e-05	4	TRUE	TRUE	ENSG00000091651	ORC6	Q9Y5N6	0.827723	0.743938	0.731773	3	0.767789	TRUE	TRUE
P79522	0.342221	0.499916				0.209519	57	30				259	0.350552	0.350552	2.22025e-06	4.84262e-05	3	TRUE	TRUE	ENSG00000204576	PRR3	P79522		0.166514	0.567466	2	0.291556	FALSE	FALSE
P42695	0.622659	0.536698	0.281895	-0.293196		0.593793	65	58	44	522		375	0.34837	0.34837	2.22025e-06	4.84262e-05	5	TRUE	TRUE	ENSG00000151503	NCAPD3	P42695	0.767188	0.86917	0.716468	3	0.784273	TRUE	TRUE
Q9NYP9	0.514499	0.668815		-0.299159		0.507801	50	59		101		375	0.347989	0.347989	2.22025e-06	4.84262e-05	4	TRUE	TRUE	ENSG00000159055	MIS18A	Q9NYP9	0.695148	0.819362	0.739955	3	0.749944	TRUE	TRUE
Q96FV9	0.305642	0.607118		0.257639		0.221086	65	60		906		375	0.347871	0.347871	2.22025e-06	4.84262e-05	4	TRUE	TRUE	ENSG00000079134	THOC1	Q96FV9	0.412817	0.727659	0.511893	3	0.550572	FALSE	FALSE
O00410	0.303055	0.36078	0.15884	0.653793	0.444915	0.16484	65	60	57	942	60	375	0.347704	0.347704	2.22025e-06	4.84262e-05	6	TRUE	TRUE	ENSG00000065150	IPO5	O00410	0.491988	0.771892	0.45459	3	0.543818	FALSE	FALSE
O60566	0.592236	0.595124		-0.403876		0.606262	65	60		158		375	0.347436	0.347436	2.22025e-06	4.84262e-05	4	TRUE	TRUE	ENSG00000156970	BUB1B	O60566	0.878829	0.855939	0.824563	3	0.850459	TRUE	TRUE
P50991	0.126451	0.326272	0.137655	0.74857	0.380999	0.36455	65	60	57	945	60	375	0.347416	0.347416	2.22025e-06	4.84262e-05	6	TRUE	TRUE	ENSG00000115484	CCT4	P50991	0.353596	0.875876	0.487496	3	0.549376	FALSE	FALSE
P60842	0.591775	0.430082	0.0750718	0.569481	0.109635	0.307562	65	60	57	943	60	375	0.347268	0.347268	2.22025e-06	4.84262e-05	6	TRUE	TRUE	ENSG00000161960	EIF4A1	P60842	0.224472	0.686923	0.315164	3	0.404304	FALSE	FALSE
Q8N543	0.73747	0.620181	0.28769	-0.396932	0.363763	0.470131	65	60	34	298	60	375	0.347051	0.347051	2.22025e-06	4.84262e-05	6	TRUE	TRUE	ENSG00000087263	OGFOD1	Q8N543	0.193592	0.792386	0.366131	3	0.450703	FALSE	FALSE
P41240	-0.039262	0.383016		0.582123	0.473779	0.33553	65	60		800	60	375	0.347037	0.347037	2.22025e-06	4.84262e-05	5	TRUE	TRUE	ENSG00000103653	CSK	P41240	0.445952	0.239589	0.426968	3	0.370837	FALSE	FALSE
P19623	0.464471	0.252971	0.098385	0.646171	0.355839	0.264042	65	60	57	931	60	375	0.34698	0.34698	2.22025e-06	4.84262e-05	6	TRUE	TRUE	ENSG00000116649	SRM	P19623	0.321412	0.251927	0.358754	3	0.310468	FALSE	FALSE
Q9BQ61	0.0979334	0.213962		0.613279	0.553301	0.255958	65	60		898	60	375	0.346887	0.346887	2.22025e-06	4.84262e-05	5	TRUE	TRUE	ENSG00000123144	TRIR	Q9BQ61	0.398316	0.452239	0.349694	3	0.400078	FALSE	FALSE
O60678	0.522105	0.196432	0.453189	0.288456		0.271035	65	60	35	589		375	0.346243	0.346243	2.22025e-06	4.84262e-05	5	TRUE	TRUE	ENSG00000185238	PRMT3	O60678	0.256189	0.793367	0.462231	3	0.485387	FALSE	FALSE
O15372	0.395006	0.228251	-0.0121396	0.59081	0.581897	0.293272	65	60	54	925	60	375	0.346183	0.346183	2.22025e-06	4.84262e-05	6	TRUE	TRUE	ENSG00000147677	EIF3H	O15372	-0.141429	0.745959	0.197384	3	0.27792	FALSE	FALSE
Q9GZN8	0.409885	0.320552	0.320411	0.397792	0.403615	0.224388	65	60	35	239	60	330	0.346107	0.346107	2.22025e-06	4.84262e-05	6	TRUE	TRUE	ENSG00000101220	C20orf27	Q9GZN8	0.427471	0.258991	0.362918	3	0.347536	FALSE	FALSE
O95104	0.26076	0.41556		0.511863		0.193983	65	60		886		375	0.345541	0.345541	2.22025e-06	4.84262e-05	4	TRUE	TRUE	ENSG00000156304	SCAF4	O95104	0.582449	0.668917	0.599771	3	0.592036	TRUE	TRUE
O96019	0.430201	0.514056	-0.0687049	0.637329	0.347205	0.210876	65	60	52	943	60	375	0.34516	0.34516	2.22025e-06	4.84262e-05	6	TRUE	TRUE	ENSG00000136518	ACTL6A	O96019	0.424646	0.844821	0.674822	3	0.625449	TRUE	TRUE
Q15393	0.292755	0.671649	0.417405	0.326405	0.0953315	0.266283	65	60	57	945	60	375	0.344971	0.344971	2.22025e-06	4.84262e-05	6	TRUE	TRUE	ENSG00000189091	SF3B3	Q15393	0.332494	0.721843	0.584119	3	0.546152	FALSE	FALSE
P16150				0.431375		0.258285				114		278	0.34483	0.34483	2.22025e-06	4.84262e-05	2	TRUE	TRUE	ENSG00000197471	SPN	P16150	0.341271	0.377243	0.21649	3	0.311521	FALSE	FALSE
O95067	0.568024	0.688969		-0.388377		0.50995	62	59		212		348	0.344642	0.344642	2.22025e-06	4.84262e-05	4	TRUE	TRUE	ENSG00000157456	CCNB2	O95067	0.773845	0.797539	0.737763	3	0.769714	TRUE	TRUE
P46013	0.431016	0.323617	0.383071	0.423871	0.121755	0.382712	65	60	36	942	60	375	0.34434	0.34434	2.22025e-06	4.84262e-05	6	TRUE	TRUE	ENSG00000148773	MKI67	P46013	0.813791	0.678453	0.794683	3	0.761842	TRUE	TRUE
P57721				0.140098	0.626309	0.266089				148	60	375	0.344165	0.344165	2.22025e-06	4.84262e-05	3	TRUE	TRUE	ENSG00000183570	PCBP3	P57721	0.33877	0.366679	0.21153	3	0.094016	FALSE	FALSE
Q9UHV9	0.35481	0.117152	0.206042	0.701778	0.516201	0.164548	65	60	57	936	60	375	0.343422	0.343422	2.22025e-06	4.84262e-05	6	FALSE	TRUE	ENSG00000143256	PFDN2	Q9UHV9	-0.719647	0.624124	0.269884	3	0.274036	FALSE	FALSE
O95433	0.0803479	0.252117	0.352143	0.721974	0.333125	0.319969	65	60	54	937	60	375	0.343279	0.343279	2.22025e-06	4.84262e-05	6	FALSE	TRUE	ENSG00000100591	AHSA1	O95433	0.226565	0.558194	0.429685	3	0.404813	FALSE	FALSE
P39687	-0.0547525	0.515919	0.152059	0.747561	0.486821	0.208671	65	60	57	936	60	375	0.342713	0.342713	2.22025e-06	4.84262e-05	6	FALSE	TRUE	ENSG00000140350	ANP32A	P39687	0.379757	0.847974	0.65438	3	0.611662	TRUE	FALSE
P50990	0.177622	0.358446	0.129866	0.756604	0.253166	0.380008	65	60	57	945	60	375	0.342619	0.342619	2.22025e-06	4.84262e-05	6	FALSE	TRUE	ENSG00000156261	CCT8	P50990	0.469581	0.852925	0.546856	3	0.607243	TRUE	FALSE
Q92994	0.300662	0.481203				0.245882	57	60				348	0.342582	0.342582	2.22025e-06	4.84262e-05	3	FALSE	TRUE	ENSG00000185024	BRF1	Q92994	0.141933	0.295956	0.341246	3	0.259702	FALSE	FALSE
Q9NWK9	0.431538	0.328835				0.266356	64	60				375	0.342243	0.342243	2.22025e-06	4.84262e-05	3	FALSE	TRUE	ENSG00000117174	ZNHIT6	Q9NWK9	-0.141142	0.641682	0.242688	3	0.247536	FALSE	FALSE
Q9BQ67	0.450935	0.277262		0.563544	0.10604	0.313203	65	60		940	60	375	0.342197	0.342197	2.22025e-06	4.84262e-05	5	FALSE	TRUE	ENSG00000105447	GRWD1	Q9BQ67		0.353414	0.556888	2	0.426805	FALSE	FALSE
P09874	0.474904	0.134463	0.112917	0.706431	0.209271	0.414503	65	60	57	945	60	375	0.342081	0.342081	2.22025e-06	4.84262e-05	6	FALSE	TRUE	ENSG00000143799	PARP1	P09874	0.459666	0.649222	0.724994	3	0.592103	TRUE	FALSE
Q96GY3	0.404109	0.334882				0.287187	65	50				367	0.342059	0.342059	2.22025e-06	4.84262e-05	3	FALSE	TRUE	ENSG00000267796	LIN37	Q96GY3	0.341899	0.187726	0.625211	3	0.194905	FALSE	FALSE
Q8NBT2	0.550684	0.454126	0.238412	0.123679			65	60	47	674			0.341725	0.341725	2.22025e-06	4.84262e-05	4	FALSE	TRUE	ENSG00000161888	SPC24	Q8NBT2	0.769754	0.596235	0.741916	3	0.69006	TRUE	FALSE
Q92917	0.376572	0.457579	0.198821	0.466245	0.345817	0.205095	65	60	38	843	60	375	0.341688	0.341688	2.22025e-06	4.84262e-05	6	FALSE	TRUE	ENSG00000068394	GPKOW	Q92917	0.155315	0.748814	0.329892	3	0.408278	FALSE	FALSE
O95232	0.265782	0.383578	0.0751075	0.720305	0.36584	0.236151	65	60	57	940	60	375	0.341127	0.341127	2.22025e-06	4.84262e-05	6	FALSE	TRUE	ENSG00000108848	LUC7L3	O95232	0.329712	0.743784	0.379175	3	0.484223	FALSE	FALSE
Q9BV86	0.537081	0.0749627	0.270891	0.513459	0.382992	0.26513	65	60	53	702	60	375	0.340753	0.340753	2.22025e-06	4.84262e-05	6	FALSE	TRUE	ENSG00000148335	NTMT1	Q9BV86	0.293473	0.499329	0.221953	3	0.337425	FALSE	FALSE
O75150	0.289367	0.612556	0.0874147	0.613744	0.0968517	0.341927	65	60	54	907	60	375	0.34031	0.34031	2.22025e-06	4.84262e-05	6	FALSE	TRUE	ENSG00000103549	RNF40	O75150	0.619656	0.424984	0.465914	3	0.317347	FALSE	FALSE
P61326	0.317464	0.362968					65	60					0.340216	0.340216	2.22025e-06	4.84262e-05	2	FALSE	TRUE	ENSG00000162385	MAGOH	P61326	0.353982	0.724746	0.558479	3	0.538169	FALSE	FALSE
Q8IYB3	0.284463	0.528181	0.104276	0.588469	0.194756		65	60	56	945	60		0.340029	0.340029	2.22025e-06	4.84262e-05	5	FALSE	TRUE	ENSG00000133226	SRRM1	Q8IYB3		0.776759	0.516139	2	0.646449	TRUE	FALSE
Q9UBQ5	0.355804	0.123776	0.306005	0.710789	0.33454	0.209238	65	60	56	917	60	375	0.340025	0.340025	2.22025e-06	4.84262e-05	6	FALSE	TRUE	ENSG00000282986	EIF3K	Q9UBQ5	0.369796	0.629879		2	0.499837	FALSE	FALSE
Q9BQA1	0.135725	0.305442	0.152497	0.688648	0.501123	0.255193	65	60	40	880	60	375	0.339771	0.339771	2.22025e-06	4.84262e-05	6	FALSE	TRUE	ENSG00000116455	WDR77	Q9BQA1	0.435326	0.727879	0.518968	3	0.560626	FALSE	FALSE
Q9ULR0	0.3338	0.596342		0.240834		0.186323	65	60		909		375	0.339325	0.339325	2.22025e-06	4.84262e-05	4	FALSE	TRUE	ENSG00000240682	ISY1	Q9ULR0	0.331346	0.653535	0.573197	3	0.519359	FALSE	FALSE
Q15691	0.199546	0.264989	0.0401453	0.704075	0.527602	0.290144	65	60	57	943	60	375	0.33775	0.33775	2.22025e-06	4.84262e-05	6	FALSE	TRUE	ENSG00000101367	MAPRE1	Q15691	0.447473	0.788529	0.471867	3	0.569145	TRUE	FALSE
P62993	-0.108915	0.383602	0.32858	0.703939	0.480591	0.235377	65	60	57	936	60	375	0.337196	0.337196	2.22025e-06	4.84262e-05	6	FALSE	TRUE	ENSG00000177885	GRB2	P62993	0.786659	0.717437	0.49363	3	0.401822	FALSE	FALSE
Q9NVM4	0.417259	0.445495				0.148814	65	60				321	0.337189	0.337189	2.22025e-06	4.84262e-05	3	FALSE	TRUE	ENSG00000132600	PRMT7	Q9NVM4	0.464812	0.566459	0.472279	3	0.501181	FALSE	FALSE
Q15029	0.453477	0.659281	0.136933	0.263281	0.183933	0.325233	65	60	56	945	60	375	0.337023	0.337023	2.22025e-06	4.84262e-05	6	FALSE	TRUE	ENSG00000108883	EFTUD2	Q15029	0.224562	0.635215	0.584416	3	0.480027	FALSE	FALSE
Q96KQ7	0.385435	0.727608		0.0592517	0.138408	0.373191	65	60		750	60	375	0.336779	0.336779	2.22025e-06	4.84262e-05	5	FALSE	TRUE	ENSG00000204371	EHMT2	Q96KQ7		0.174464	0.585524	2	0.379994	FALSE	FALSE
Q96N06	0.373084	0.299718					59	55					0.336401	0.336401	2.22025e-06	4.84262e-05	2	FALSE	TRUE	ENSG00000167523	SPATA33	Q96N06	0.394823	0.593548	0.462535	3	0.365024	FALSE	FALSE
P23588	0.370247	0.223968	0.184395	0.660861	0.459653	0.115573	65	60	56	944	60	375	0.335783	0.335783	2.22025e-06	4.84262e-05	6	FALSE	TRUE	ENSG00000063046	EIF4B	P23588		0.746293	0.244714	2	0.495503	FALSE	FALSE
Q7L014	0.339805	0.472797	0.107107	0.721563	0.192795	0.179721	65	60	57	945	60	375	0.335631	0.335631	2.22025e-06	4.84262e-05	6	FALSE	TRUE	ENSG00000145833	DDX46	Q7L014	0.735357	0.868638	0.646127	3	0.750041	TRUE	FALSE
Q96R06	0.62834	0.536312		-0.314425		0.491996	65	60		233		366	0.335556	0.335556	2.22025e-06	4.84262e-05	4	FALSE	TRUE	ENSG00000076382	SPAG5	Q96R06	0.838577	0.78242	0.759583	3	0.781947	TRUE	FALSE
P13796	0.012856	0.35074	0.359216	0.472836	0.54766	0.269922	65	60	56	413	60	375	0.335538	0.335538	2.22025e-06	4.84262e-05	6	FALSE	TRUE	ENSG00000136167	LCP1	P13796	0.416283	0.247911	0.191838	3	0.270932	FALSE	FALSE
P53350	0.602598	0.377748		-0.219857	0.300832	0.614744	65	60		227	60	375	0.335213	0.335213	2.22025e-06	4.84262e-05	5	FALSE	TRUE	ENSG00000166851	PLK1	P53350	0.783329	0.439319	0.742238	3	0.65489	TRUE	FALSE
Q15649	0.337818	0.461344				0.206213	44	55				366	0.335125	0.335125	2.22025e-06	4.84262e-05	3	FALSE	TRUE	ENSG00000273611	ZNHIT3	Q15649		0.385713	0.454283	2	0.419871	FALSE	FALSE
P62633	0.271682	0.141502	0.183694	0.745273	0.499471	0.167896	65	60	51	941	60	375	0.33492	0.33492	2.22025e-06	4.84262e-05	6	FALSE	TRUE	ENSG00000169714	CNBP	P62633	0.315278	0.827227	0.454295	3	0.429328	FALSE	FALSE
Q9Y383	-0.0707628	0.522272	0.19001	0.728603	0.380864	0.257808	65	60	57	934	60	375	0.334799	0.334799	2.22025e-06	4.84262e-05	6	FALSE	TRUE	ENSG00000146963	LUC7L2	Q9Y383	0.369416	0.862856	0.544199	3	0.590891	TRUE	FALSE
Q15102	0.0764497	0.336893	0.248246	0.628264	0.512059	0.205721	65	59	55	936	60	375	0.334606	0.334606	2.22025e-06	4.84262e-05	6	FALSE	TRUE	ENSG00000079462	PAFAH1B3	Q15102	0.527671	0.332643	0.529763	3	0.462937	FALSE	FALSE
Q9NW64	0.224202	0.467161		0.307024	0.371389	0.301082	65	60		940	60	375	0.334171	0.334171	2.22025e-06	4.84262e-05	5	FALSE	TRUE	ENSG00000086589	RBM22	Q9NW64	0.244113	0.817256	0.482137	3	0.514414	FALSE	FALSE
P60228	0.256051	0.503744	-0.0954993	0.638107	0.434369	0.264141	65	60	56	944	60	375	0.333485	0.333485	2.22025e-06	4.84262e-05	6	FALSE	TRUE	ENSG00000104408	EIF3E	P60228	-0.112997	0.72295	0.182959	3	0.264333	FALSE	FALSE
Q8NBT0	0.285416	0.381039					47	34					0.333227	0.333227	2.22025e-06	4.84262e-05	2	FALSE	TRUE	ENSG00000164087	POC1A	Q8NBT0	0.814289	0.63399	0.626548	3	0.689448	TRUE	FALSE
Q7L2H7	0.329917	0.29421	0.153574	0.63393	0.2945	0.291493	65	60	53	910	60	375	0.332937	0.332937	2.22025e-06	4.84262e-05	6	FALSE	TRUE	ENSG00000149100	EIF3M	Q7L2H7	0.168256	0.749718	0.279869	3	0.398943	FALSE	FALSE
Q99618	0.433282	0.604883		-0.0552412		0.348449	65	58		465		366	0.332843	0.332843	2.22025e-06	4.84262e-05	4	FALSE	TRUE	ENSG00000111665	CDCA3	Q99618	0.718243	0.743916	0.646252	3	0.702453	TRUE	FALSE
O43719	0.173944	0.62431	0.176621	0.550453	0.391882	0.0797187	65	60	50	922	60	375	0.332821	0.332821	2.22025e-06	4.84262e-05	6	FALSE	TRUE	ENSG00000102241	HTATSF1	O43719	0.519438	0.778234	0.581619	3	0.620599	TRUE	FALSE
Q96FC9	0.153569	0.511935					64	56					0.332752	0.332752	2.22025e-06	4.84262e-05	2	FALSE	TRUE	ENSG00000013573	DDX11	Q96FC9	0.683718	0.487322	0.649494	3	0.606845	TRUE	FALSE
Q13263	0.309753	0.292165	0.320355	0.649075	0.270013	0.148458	65	60	57	945	60	375	0.331637	0.331637	2.22025e-06	4.84262e-05	6	FALSE	TRUE	ENSG00000130726	TRIM28	Q13263	0.421398	0.282783	0.627587	3	0.443923	FALSE	FALSE
Q8N1F7	0.458899	0.69042	0.178599	0.244697	0.186981	0.229065	65	60	57	945	60	375	0.331444	0.331444	2.22025e-06	4.84262e-05	6	FALSE	TRUE	ENSG00000102900	NUP93	Q8N1F7	0.479697	0.739374	0.599869	3	0.606313	TRUE	FALSE
Q96KB5	0.503714	0.305329	0.25547	0.499997	-0.000760719	0.421477	65	60	40	611	60	375	0.330871	0.330871	2.22025e-06	4.84262e-05	6	FALSE	TRUE	ENSG00000168078	PBK	Q96KB5	0.714125	0.734885	0.524215	3	0.657739	TRUE	FALSE
O00148	0.381048	0.440001	0.128585	0.455004	0.205276	0.374983	65	60	49	850	60	375	0.330816	0.330816	2.22025e-06	4.84262e-05	6	FALSE	TRUE	ENSG00000123136	DDX39A	O00148	0.666695	0.323899	0.757779	3	0.565457	FALSE	FALSE
Q9UHQ1	0.315801	0.405093				0.27119	65	59				313	0.330695	0.330695	2.22025e-06	4.84262e-05	3	FALSE	TRUE	ENSG00000141562	NARF	Q9UHQ1	0.333742	0.474621	0.482119	3	0.405525	FALSE	FALSE
Q07864	0.544249	0.489901		-0.272259		0.560027	65	59		96		366	0.33048	0.33048	2.22025e-06	4.84262e-05	4	FALSE	TRUE	ENSG00000177084	POLE	Q07864	0.825728	0.573376	0.727924	3	0.708791	TRUE	FALSE
O43264	0.391687	0.579072	0.28139	0.097125	0.352793	0.27887	65	60	52	871	60	375	0.330156	0.330156	2.22025e-06	4.84262e-05	6	FALSE	TRUE	ENSG00000086827	ZW10	O43264	0.359526	0.784265	0.515915	3	0.553235	FALSE	FALSE
O60294	0.550921	0.108985					59	56					0.329953	0.329953	2.22025e-06	4.84262e-05	2	FALSE	TRUE	ENSG00000168806	LCMT2	O60294	0.31767	0.523925	0.353267	3	0.398287	FALSE	FALSE
Q9NQP4	0.337763	0.0536956	0.296614	0.468913	0.66372	0.158133	65	60	53	802	60	375	0.329807	0.329807	2.22025e-06	4.84262e-05	6	FALSE	TRUE	ENSG00000101132	PFDN4	Q9NQP4	0.577639	0.551744	0.789866	3	0.229497	FALSE	FALSE
Q6IBW4	0.494569	0.622099		-0.298059		0.499461	64	60		357		375	0.329517	0.329517	4.4405e-06	9.59233e-05	4	FALSE	TRUE	ENSG00000025770	NCAPH2	Q6IBW4	0.772145	0.322617	0.698753	3	0.597838	TRUE	FALSE
P31146	-0.228783	0.553665		0.528865	0.450816	0.342515	63	60		402	60	375	0.329416	0.329416	4.4405e-06	9.59233e-05	5	FALSE	TRUE	ENSG00000102879	CORO1A	P31146	0.483497	0.315293	0.373361	3	0.389129	FALSE	FALSE
O00267	0.395604	0.429988	0.0144139	0.669352	0.15976	0.306932	65	60	57	945	60	375	0.329342	0.329342	4.4405e-06	9.59233e-05	6	FALSE	TRUE	ENSG00000196235	SUPT5H	O00267	0.137197	0.114533	0.197743	3	0.136342	FALSE	FALSE
Q8WUX2	0.381049	0.25493				0.351492	65	60				375	0.329157	0.329157	6.66075e-06	0.000138568	3	FALSE	TRUE	ENSG00000143942	CHAC2	Q8WUX2	0.651216	0.754862	0.583995	3	0.663358	TRUE	FALSE
Q92966	0.496121					0.162018	50					340	0.32907	0.32907	6.66075e-06	0.000138568	2	FALSE	TRUE	ENSG00000164975	SNAPC3	Q92966	-0.137385	0.589998	0.245673	3	0.270678	FALSE	FALSE
Q9NYB0	0.220744	0.632368	0.185408	0.472654		0.1331	65	60	32	812		375	0.328855	0.328855	6.66075e-06	0.000138568	5	FALSE	TRUE	ENSG00000166848	TERF2IP	Q9NYB0	-0.277585	0.69587	0.314737	3	0.327598	FALSE	FALSE
Q56NI9	0.0582918	0.552473				0.374601	55	42				322	0.328455	0.328455	6.66075e-06	0.000138568	3	FALSE	TRUE	ENSG00000171320	ESCO2	Q56NI9	0.763288	0.749527	0.743438	3	0.752082	TRUE	FALSE
Q9Y5A9	0.560197	0.241991	0.214636	0.482609	0.180911	0.29007	65	60	49	772	60	375	0.328402	0.328402	6.66075e-06	0.000138568	6	FALSE	TRUE	ENSG00000198492	YTHDF2	Q9Y5A9	0.363289	0.799683	0.543483	3	0.549707	FALSE	FALSE
Q93009	-0.207184	0.499931	0.322885	0.629698	0.467782	0.257124	65	60	57	945	60	375	0.328373	0.328373	6.66075e-06	0.000138568	6	FALSE	TRUE	ENSG00000187555	USP7	Q93009	0.342615	0.875528	0.523682	3	0.579824	TRUE	FALSE
Q06609	0.237995	0.412956				0.333714	64	60				312	0.328222	0.328222	6.66075e-06	0.000138568	3	FALSE	TRUE	ENSG00000051180	RAD51	Q06609	0.864687	0.866916	0.726285	3	0.817221	TRUE	FALSE
Q09028	-0.302981	0.623805	0.219114	0.737135	0.368747	0.319836	65	60	53	944	60	375	0.327609	0.327609	6.66075e-06	0.000138568	6	FALSE	TRUE	ENSG00000162521	RBBP4	Q09028		0.767977	0.689886	2	0.728931	TRUE	FALSE
O75347	0.361973	0.213255	0.048869	0.675621	0.481713	0.18415	65	60	55	939	60	375	0.327597	0.327597	6.66075e-06	0.000138568	6	FALSE	TRUE	ENSG00000171530	TBCA	O75347	0.34374	0.674974	0.312993	3	0.42141	FALSE	FALSE
Q13951	0.230538	0.214496	0.230595	0.657353		0.304915	65	60	46	842		375	0.327579	0.327579	6.66075e-06	0.000138568	5	FALSE	TRUE	ENSG00000067955	CBFB	Q13951	0.393424	0.726694	0.556957	3	0.557017	FALSE	FALSE
Q13098	0.522206	0.248737	0.0397583	0.645371	0.261849	0.246769	65	60	55	904	60	375	0.327448	0.327448	6.66075e-06	0.000138568	6	FALSE	TRUE	ENSG00000169727	GPS1	Q13098	0.147397	0.124215	0.347383	3	0.202846	FALSE	FALSE
O75496	0.415363	0.694531		-0.236823		0.433771	63	60		60		331	0.32671	0.32671	8.88099e-06	0.000164948	4	FALSE	TRUE	ENSG00000112312	GMNN	O75496	0.778931	0.793413	0.772929	3	0.781758	TRUE	FALSE
Q9NSV4	0.528872	0.12181				0.329415	65	60				357	0.326699	0.326699	8.88099e-06	0.000164948	3	FALSE	TRUE	ENSG00000139734	DIAPH3	Q9NSV4	0.573492	0.631192	0.352198	3	0.518603	FALSE	FALSE
Q9BT78	0.245124	0.446817	-0.00296466	0.688522	0.386944	0.195704	65	60	56	926	60	375	0.326691	0.326691	8.88099e-06	0.000164948	6	FALSE	TRUE	ENSG00000138663	COPS4	Q9BT78	0.355848	0.81599	0.363425	3	0.509957	FALSE	FALSE
P55081	0.33502	0.665067		0.318543	0.164266	0.150549	65	60		939	60	375	0.326689	0.326689	8.88099e-06	0.000164948	5	FALSE	TRUE	ENSG00000140259	MFAP1	P55081	0.269825	0.793143	0.477965	3	0.492654	FALSE	FALSE
Q15032	0.429531	0.371649				0.178303	65	60				366	0.326494	0.326494	8.88099e-06	0.000164948	3	FALSE	TRUE	ENSG00000048991	R3HDM1	Q15032	0.456264	0.765637	0.629757	3	0.617219	TRUE	FALSE
O00303	0.299662	0.292915	-0.0151392	0.713446	0.481222	0.186452	65	60	55	944	60	375	0.326426	0.326426	8.88099e-06	0.000164948	6	FALSE	TRUE	ENSG00000175390	EIF3F	O00303	-0.295174	0.777779	0.164955	3	0.304404	FALSE	FALSE
Q99728	0.104999	0.531453				0.342197	58	47				349	0.326216	0.326216	8.88099e-06	0.000164948	3	FALSE	TRUE	ENSG00000138376	BARD1	Q99728	0.732469	0.732367	0.681943	3	0.71559	TRUE	FALSE
Q6PI26	0.267995	0.384256					53	56					0.326126	0.326126	8.88099e-06	0.000164948	2	FALSE	TRUE	ENSG00000144736	SHQ1	Q6PI26	0.412158	0.765972	0.479548	3	0.552559	FALSE	FALSE
P10244	0.232958	0.346639				0.398686	62	58				330	0.326094	0.326094	8.88099e-06	0.000164948	3	FALSE	TRUE	ENSG00000101057	MYBL2	P10244	0.786873	0.428279	0.776549	3	0.631519	TRUE	FALSE
Q92547	0.507307	0.569114		-0.333421		0.559831	65	58		78		375	0.325708	0.325708	8.88099e-06	0.000164948	4	FALSE	TRUE	ENSG00000163781	TOPBP1	Q92547	0.814118	0.864634	0.78639	3	0.821704	TRUE	FALSE
Q9H981	0.321478	0.375841				0.279649	65	60				357	0.325656	0.325656	8.88099e-06	0.000164948	3	FALSE	TRUE	ENSG00000113812	ACTR8	Q9H981	-0.151376	0.655234	0.382757	3	0.270711	FALSE	FALSE
Q9Y5S9	0.393231	0.286867	0.281658	0.502229	0.244762	0.243996	65	60	53	945	60	375	0.325457	0.325457	8.88099e-06	0.000164948	6	FALSE	TRUE	ENSG00000265241	RBM8A	Q9Y5S9	-0.124144	0.786276	0.533434	3	0.435765	FALSE	FALSE
Q8WWM7	0.0571527	0.541515	0.184481	0.744925	0.289634	0.133623	65	60	54	943	60	375	0.325222	0.325222	8.88099e-06	0.000164948	6	FALSE	TRUE	ENSG00000168488	ATXN2L	Q8WWM7	0.279743	0.446553	0.493227	3	0.37655	FALSE	FALSE
Q9H5Z1	0.429157	0.395705				0.150432	65	56				375	0.325098	0.325098	8.88099e-06	0.000164948	3	FALSE	TRUE	ENSG00000101452	DHX35	Q9H5Z1	0.274891	0.799487	0.478713	3	0.517671	FALSE	FALSE
Q15366		-0.0499911	0.47842	0.782883	0.137836	0.275556		36	57	945	60	375	0.324941	0.324941	8.88099e-06	0.000164948	5	FALSE	TRUE	ENSG00000197111	PCBP2	Q15366	-0.68683	0.533896	0.493428	3	0.319748	FALSE	FALSE
P42285	0.45494	0.534042	0.136305	0.285104	0.256937	0.279614	65	60	57	945	60	375	0.32449	0.32449	8.88099e-06	0.000164948	6	FALSE	TRUE	ENSG00000039123	MTREX	P42285	0.225462	0.764118	0.444639	3	0.476835	FALSE	FALSE
Q6P2C8	0.427048	0.324355				0.221923	65	60				366	0.324442	0.324442	8.88099e-06	0.000164948	3	FALSE	TRUE	ENSG00000160563	MED27	Q6P2C8	0.393914	0.537786	0.447123	3	0.443817	FALSE	FALSE
O75643	0.477334	0.696725	0.271541	0.26866	-0.0334284	0.263256	65	60	57	945	60	375	0.324015	0.324015	8.88099e-06	0.000164948	6	FALSE	TRUE	ENSG00000144028	SNRNP200	O75643	0.476329	0.467691	0.638152	3	0.527156	FALSE	FALSE
Q92530	0.199617	0.254441	0.454977	0.366445	0.489565	0.178385	65	60	47	795	60	375	0.323905	0.323905	8.88099e-06	0.000164948	6	FALSE	TRUE	ENSG00000125818	PSMF1	Q92530	0.164679	0.769795	0.15756	3	0.36401	FALSE	FALSE
Q7Z6J9	0.474511	0.295551				0.201466	64	60				375	0.323842	0.323842	8.88099e-06	0.000164948	3	FALSE	TRUE	ENSG00000182173	TSEN54	Q7Z6J9	0.34142	0.756543	0.439456	3	0.512473	FALSE	FALSE
P62495	0.294625	0.254822	0.0576087	0.58046	0.516206	0.235297	65	60	54	943	60	375	0.32317	0.32317	8.88099e-06	0.000164948	6	FALSE	TRUE	ENSG00000120705	ETF1	P62495	0.293269	0.791389	0.275266	3	0.453287	FALSE	FALSE
Q14978	0.544756	0.48748	0.253517	0.142459	0.311729	0.198106	65	60	53	945	60	375	0.323008	0.323008	8.88099e-06	0.000164948	6	FALSE	TRUE	ENSG00000166197	NOLC1	Q14978	0.374343	0.837678	0.597546	3	0.603161	TRUE	FALSE
Q9NUX5	0.463377	0.293957				0.210374	47	52				303	0.322569	0.322569	8.88099e-06	0.000164948	3	FALSE	TRUE	ENSG00000128513	POT1	Q9NUX5	-0.995114	0.668557	0.418748	3	0.356476	FALSE	FALSE
P49368	0.156744	0.186396	0.0969224	0.755596	0.392191	0.34088	65	60	57	945	60	375	0.321455	0.321455	8.88099e-06	0.000164948	6	FALSE	TRUE	ENSG00000163468	CCT3	P49368	0.228933	0.672976	0.521855	3	0.472859	FALSE	FALSE
Q9BV57	0.3955	0.365909	0.393778	0.201863		0.24956	65	60	47	698		375	0.321322	0.321322	8.88099e-06	0.000164948	5	FALSE	TRUE	ENSG00000182551	ADI1	Q9BV57		0.15514	0.143882	2	0.149493	FALSE	FALSE
Q969G3	0.235676	0.258622	0.276852	0.579263	0.352012	0.219778	65	60	30	942	60	375	0.320367	0.320367	8.88099e-06	0.000164948	6	FALSE	TRUE	ENSG00000073584	SMARCE1	Q969G3	0.196719	0.681168	0.385363	3	0.420777	FALSE	FALSE
Q9Y295	0.0551684	0.314656	0.28006	0.366638	0.599896	0.304845	65	60	55	869	60	375	0.320211	0.320211	8.88099e-06	0.000164948	6	FALSE	TRUE	ENSG00000185721	DRG1	Q9Y295	0.365735	0.746336	0.477123	3	0.527794	FALSE	FALSE
P07900	0.30623	0.205697	0.286496	0.705631	0.0109193	0.406204	65	60	57	945	60	375	0.320196	0.320196	8.88099e-06	0.000164948	6	FALSE	TRUE	ENSG00000080824	HSP90AA1	P07900	0.262522	0.756967	0.443728	3	0.48723	FALSE	FALSE
P36639	0.341797	0.238454	0.406179	0.327809		0.286113	65	60	49	690		375	0.32007	0.32007	8.88099e-06	0.000164948	5	FALSE	TRUE	ENSG00000106268	NUDT1	P36639	0.679514	0.277491	0.566419	3	0.481569	FALSE	FALSE
Q14444	0.217032	0.394576	0.145719	0.657023	0.325592	0.178594	65	60	56	942	60	375	0.319756	0.319756	8.88099e-06	0.000164948	6	FALSE	TRUE	ENSG00000135387	CAPRIN1	Q14444	0.179425	0.812699	0.478726	3	0.487665	FALSE	FALSE
O95163	0.627644	0.258393	0.44025	-0.233776	0.474172	0.351697	65	60	49	592	60	375	0.31973	0.31973	8.88099e-06	0.000164948	6	FALSE	TRUE	ENSG00000070061	ELP1	O95163	0.197772	0.838762	0.428665	3	0.488359	FALSE	FALSE
Q9Y4E5	0.267777	0.38499				0.306387	65	60				375	0.319718	0.319718	8.88099e-06	0.000164948	3	FALSE	TRUE	ENSG00000112200	ZNF451	Q9Y4E5	0.299896	0.756238	0.418452	3	0.491528	FALSE	FALSE
Q6Y7W6	0.388503	0.217762	0.358105	0.429422	0.452148	0.0723648	65	60	50	836	60	375	0.319717	0.319717	8.88099e-06	0.000164948	6	FALSE	TRUE	ENSG00000204120	GIGYF2	Q6Y7W6	0.375883	0.737895	0.378488	3	0.384389	FALSE	FALSE
Q9UID6	0.380138	0.478185				0.100415	47	33				216	0.319579	0.319579	1.11012e-05	0.000197628	3	FALSE	TRUE	ENSG00000121864	ZNF639	Q9UID6	0.469431	0.723355	0.474963	3	0.415087	FALSE	FALSE
Q9BTV6	0.372126	0.422439				0.163831	64	55				250	0.319465	0.319465	1.11012e-05	0.000197628	3	FALSE	TRUE	ENSG00000148399	DPH7	Q9BTV6	0.14176	0.69157	0.358523	3	0.379704	FALSE	FALSE
Q3B7T1	0.507711	0.408746				0.0411993	64	60				268	0.319219	0.319219	1.11012e-05	0.000197628	3	FALSE	TRUE	ENSG00000107938	EDRF1	Q3B7T1	0.388192	0.7367	0.521147	3	0.548679	FALSE	FALSE
O60921	0.180754	0.481158				0.295444	64	60				357	0.319119	0.319119	1.11012e-05	0.000197628	3	FALSE	TRUE	ENSG00000136273	HUS1	O60921	0.1456	0.543794	0.191144	3	0.293499	FALSE	FALSE
O00571	0.225278	0.373577	0.184049	0.488838	0.370595	0.27075	65	60	57	936	60	375	0.318848	0.318848	1.11012e-05	0.000197628	6	FALSE	TRUE	ENSG00000215301	DDX3X	O00571	0.122622	0.833521	0.434445	3	0.44314	FALSE	FALSE
O14776	-0.0453302	0.374628	0.322286	0.741194	0.286861	0.23131	65	60	57	945	60	375	0.318492	0.318492	1.11012e-05	0.000197628	6	FALSE	TRUE	ENSG00000113649	TCERG1	O14776	0.598748	0.864914	0.573759	3	0.676288	TRUE	FALSE
Q9H9B1	0.441346	0.541821		0.0613177	0.28745	0.259258	65	60		850	60	375	0.318239	0.318239	1.11012e-05	0.000197628	5	FALSE	TRUE	ENSG00000181090	EHMT1	Q9H9B1	0.525539	0.482682	0.519445	3	0.351393	FALSE	FALSE
O15392	0.608499	0.526773		-0.258211		0.39557	52	59		225		366	0.318158	0.318158	1.11012e-05	0.000197628	4	FALSE	TRUE	ENSG00000089685	BIRC5	O15392	0.675775	0.594842	0.718764	3	0.662871	TRUE	FALSE
P41223	0.393138	-0.0551566	0.21574	0.507686	0.594503	0.251607	65	60	46	944	60	375	0.31792	0.31792	1.11012e-05	0.000197628	6	FALSE	TRUE	ENSG00000106245	BUD31	P41223	0.186526	0.484749	0.236499	3	0.235488	FALSE	FALSE
Q9P2I0	0.303207	0.496132	0.204228	0.456422	0.131517	0.31563	65	60	40	944	60	375	0.317856	0.317856	1.11012e-05	0.000197628	6	FALSE	TRUE	ENSG00000165934	CPSF2	Q9P2I0	0.373412	0.845854	0.436977	3	0.538325	FALSE	FALSE
Q9BS16	0.539985	0.569594		-0.162285		0.323364	46	58		30		366	0.317665	0.317665	1.11012e-05	0.000197628	4	FALSE	TRUE	ENSG00000123219	CENPK	Q9BS16	0.767199	0.75236	0.673954	3	0.729011	TRUE	FALSE
Q13330	0.123735	0.541951		0.279274	0.321924	0.319688	65	60		814	60	375	0.317314	0.317314	1.11012e-05	0.000197628	5	FALSE	TRUE	ENSG00000182979	MTA1	Q13330	0.143488	0.336628	0.378248	3	0.286121	FALSE	FALSE
P08575		0.267815		0.405553	0.27757	0.316971		51		156	60	366	0.316977	0.316977	1.11012e-05	0.000197628	4	FALSE	TRUE	ENSG00000081237	PTPRC	P08575	0.315289	0.377817	0.256294	3	0.316467	FALSE	FALSE
Q9UBE0	0.186611	0.369121	0.086671	0.746746	0.256937	0.255711	65	60	57	921	60	375	0.316966	0.316966	1.11012e-05	0.000197628	6	FALSE	TRUE	ENSG00000142230	SAE1	Q9UBE0	0.582434	0.698533	0.669233	3	0.629297	TRUE	FALSE
P46060	0.405707	0.418329	0.105818	0.591945	0.235068	0.143262	65	60	56	945	60	375	0.316688	0.316688	1.11012e-05	0.000197628	6	FALSE	TRUE	ENSG00000100401	RANGAP1	P46060	0.487728	0.332413	0.372281	3	0.386093	FALSE	FALSE
O43447	0.24448	0.228338	0.269876	0.744524	0.175621	0.237119	65	60	55	943	60	375	0.31666	0.31666	1.11012e-05	0.000197628	6	FALSE	TRUE	ENSG00000171960	PPIH	O43447	0.64773	0.711612	0.626514	3	0.661952	TRUE	FALSE
P78371	0.167875	0.256221	0.160662	0.746563	0.218455	0.350036	65	60	57	945	60	375	0.316636	0.316636	1.11012e-05	0.000197628	6	FALSE	TRUE	ENSG00000166226	CCT2	P78371	0.353992	0.85114	0.49484	3	0.565205	FALSE	FALSE
Q9NV56	0.193168	0.5023		0.427964	0.36704	0.0906348	65	60		642	60	366	0.316221	0.316221	1.33215e-05	0.000233463	5	FALSE	TRUE	ENSG00000101189	MRGBP	Q9NV56	0.29689	0.761966	0.293669	3	0.420274	FALSE	FALSE
Q9NVP2	0.455979	0.495663	0.49969	-0.292143		0.421493	65	58	36	258		295	0.316136	0.316136	1.33215e-05	0.000233463	5	FALSE	TRUE	ENSG00000288210	ASF1B	Q9NVP2	0.873244	0.674852		2	0.774046	TRUE	FALSE
Q86UA6	0.330725	0.464758				0.152365	62	60				313	0.315949	0.315949	1.33215e-05	0.000233463	3	FALSE	TRUE	ENSG00000129197	RPAIN	Q86UA6	0.161957	0.668936	0.432689	3	0.421193	FALSE	FALSE
P56192	0.232819	0.0994362	0.254206	0.568241	0.510648	0.228118	65	60	56	943	60	375	0.315578	0.315578	1.33215e-05	0.000233463	6	FALSE	TRUE	ENSG00000166986	MARS1	P56192	0.284774	0.4654	0.258658	3	0.233088	FALSE	FALSE
P49459	0.315906	0.272588	0.421158	0.343414		0.224249	65	60	32	799		366	0.315463	0.315463	1.33215e-05	0.000233463	5	FALSE	TRUE	ENSG00000077721	UBE2A	P49459	0.383552	0.614291	0.233148	3	0.410077	FALSE	FALSE
O95218	0.338214	0.288673		0.707061	0.126828	0.114545	65	60		922	60	375	0.315064	0.315064	1.55417e-05	0.000253623	5	FALSE	TRUE	ENSG00000132485	ZRANB2	O95218	0.152863	0.69465	0.418124	3	0.421879	FALSE	FALSE
Q8NI27	0.417928	0.511527	0.286504	0.173279	0.255239	0.243928	65	60	53	915	60	375	0.314734	0.314734	1.55417e-05	0.000253623	6	FALSE	TRUE	ENSG00000125676	THOC2	Q8NI27	0.512849	0.824896	0.465473	3	0.599589	TRUE	FALSE
P31948	0.212191	0.245689	0.23862	0.720174	0.280716	0.190697	65	60	57	945	60	375	0.314681	0.314681	1.55417e-05	0.000253623	6	FALSE	TRUE	ENSG00000168439	STIP1	P31948	0.253518	0.591838	0.551856	3	0.465736	FALSE	FALSE
O60884	0.20104	0.264061	0.0747473	0.621755	0.555004	0.168172	65	60	55	945	60	375	0.31413	0.31413	1.55417e-05	0.000253623	6	FALSE	TRUE	ENSG00000069345	DNAJA2	O60884	-0.448983	0.681964	0.24439	3	0.2937	FALSE	FALSE
P23193	0.301044	0.148691	0.00693204	0.725032	0.465137	0.237235	65	60	55	913	60	375	0.314012	0.314012	1.55417e-05	0.000253623	6	FALSE	TRUE	ENSG00000187735	TCEA1	P23193		0.586648	0.214738	2	0.400666	FALSE	FALSE
Q9BTD8	0.414431	0.296537		0.336668		0.208374	65	60		903		375	0.314003	0.314003	1.55417e-05	0.000253623	4	FALSE	TRUE	ENSG00000126254	RBM42	Q9BTD8	0.262566	0.829695	0.257888	3	0.198075	FALSE	FALSE
Q6FI81	0.172485	0.348654	0.325894	0.588042	0.264842	0.18307	65	60	49	857	60	375	0.313831	0.313831	1.55417e-05	0.000253623	6	FALSE	TRUE	ENSG00000005194	CIAPIN1	Q6FI81	0.114825	0.778533	0.435142	3	0.442549	FALSE	FALSE
O75312	0.305306	0.455358	0.281538	0.510316	0.150402	0.179208	65	60	54	844	60	375	0.313688	0.313688	1.55417e-05	0.000253623	6	FALSE	TRUE	ENSG00000109917	ZPR1	O75312	0.131815	0.711246	0.239515	3	0.360589	FALSE	FALSE
O75153	0.347218	0.311884	0.274734	0.42348	0.295254	0.228476	65	60	57	852	60	375	0.313508	0.313508	1.55417e-05	0.000253623	6	FALSE	TRUE	ENSG00000132361	CLUH	O75153	0.224714	0.333329	0.443442	3	0.320796	FALSE	FALSE
P67870	0.263182	0.44858	-0.00920207	0.625235	0.388568	0.164635	65	60	56	941	60	375	0.3135	0.3135	1.55417e-05	0.000253623	6	FALSE	TRUE	ENSG00000204435	CSNK2B	P67870		0.312245	0.439674	2	0.375955	FALSE	FALSE
Q9Y5Q8	0.322258	0.715208		-0.0498605		0.266329	65	60		732		375	0.313484	0.313484	1.55417e-05	0.000253623	4	FALSE	TRUE	ENSG00000148308	GTF3C5	Q9Y5Q8	0.612116	0.516623	0.519776	3	0.549505	FALSE	FALSE
P06730	-0.030407	0.329208	0.204101	0.735748	0.487732	0.153746	65	60	53	934	60	375	0.313355	0.313355	1.55417e-05	0.000253623	6	FALSE	TRUE	ENSG00000151247	EIF4E	P06730	0.512588	0.842323	0.48276	3	0.612326	TRUE	FALSE
O75529	0.26009	0.426159				0.253707	63	57				375	0.313318	0.313318	1.55417e-05	0.000253623	3	FALSE	TRUE	ENSG00000135801	TAF5L	O75529	0.434519	0.845628	0.587468	3	0.607481	TRUE	FALSE
Q9NX07	0.279108	0.307861				0.352266	63	59				375	0.313078	0.313078	1.55417e-05	0.000253623	3	FALSE	TRUE	ENSG00000180098	TRNAU1AP	Q9NX07	0.262857	0.667284	0.357298	3	0.426957	FALSE	FALSE
P20700	0.0461891	0.580697	0.359036	0.344386	0.353021	0.192781	65	60	56	945	60	375	0.312685	0.312685	1.55417e-05	0.000253623	6	FALSE	TRUE	ENSG00000113368	LMNB1	P20700	0.836367	0.727955	0.834175	3	0.799498	TRUE	FALSE
Q01658	0.208052	0.309997	0.136283	0.622049		0.286936	65	60	39	909		375	0.312663	0.312663	1.55417e-05	0.000253623	5	FALSE	TRUE	ENSG00000117505	DR1	Q01658	0.353213	0.616348	0.459744	3	0.458497	FALSE	FALSE
Q8WYQ5	0.140272	0.509722				0.287708	65	60				375	0.312567	0.312567	1.55417e-05	0.000253623	3	FALSE	TRUE	ENSG00000128191	DGCR8	Q8WYQ5	0.264893	0.55319	0.537585	3	0.433657	FALSE	FALSE
Q9UPT8	0.204009	0.457002	0.262815	0.647303	0.207956	0.0945046	65	60	36	944	60	375	0.312265	0.312265	1.55417e-05	0.000253623	6	FALSE	TRUE	ENSG00000130749	ZC3H4	Q9UPT8	0.477256	0.653148	0.565374	3	0.565259	FALSE	FALSE
Q13177	0.107261	0.212876	0.200697	0.703427	0.400905	0.247891	65	60	57	932	60	375	0.312176	0.312176	1.55417e-05	0.000253623	6	FALSE	TRUE	ENSG00000180370	PAK2	Q13177	-0.561318	0.7118	0.428381	3	0.363189	FALSE	FALSE
Q9UKN8	0.397752	0.554534		0.0299194		0.266403	65	60		746		375	0.312152	0.312152	1.55417e-05	0.000253623	4	FALSE	TRUE	ENSG00000125484	GTF3C4	Q9UKN8	0.154124	0.729293	0.55962	3	0.463038	FALSE	FALSE
P14317	-0.0542171	0.465151		0.503491	0.363167	0.278355	42	58		198	60	375	0.311189	0.311189	1.55417e-05	0.000253623	5	FALSE	TRUE	ENSG00000180353	HCLS1	P14317	0.32614	0.296133	0.178662	3	0.237942	FALSE	FALSE
Q9BWT3	0.532759	0.235061				0.165387	62	42				312	0.311069	0.311069	1.55417e-05	0.000253623	3	FALSE	TRUE	ENSG00000115421	PAPOLG	Q9BWT3	0.846248	0.7593	0.43476	3	0.415799	FALSE	FALSE
Q9C0C9	0.33889	0.179794	0.276516	0.394868	0.379875	0.296083	65	60	51	744	60	375	0.311005	0.311005	1.55417e-05	0.000253623	6	FALSE	TRUE	ENSG00000175931	UBE2O	Q9C0C9	0.288512	0.572298	0.557332	3	0.428945	FALSE	FALSE
P51965	0.371704	0.283044				0.275963	65	60				366	0.310237	0.310237	1.55417e-05	0.000253623	3	FALSE	TRUE	ENSG00000170142	UBE2E1	P51965	0.362876	0.59638	0.19615	3	0.276228	FALSE	FALSE
A5YKK6	-0.0949542	0.243009	0.301971	0.725747	0.436796	0.248481	65	60	57	922	60	375	0.310175	0.310175	1.55417e-05	0.000253623	6	FALSE	TRUE	ENSG00000125107	CNOT1	A5YKK6	0.331939	0.797996	0.557547	3	0.46291	FALSE	FALSE
P14868	0.0507401	0.249581	0.161263	0.684615	0.435753	0.276257	65	60	57	945	60	375	0.309702	0.309702	1.55417e-05	0.000253623	6	FALSE	TRUE	ENSG00000115866	DARS1	P14868	0.138111	0.815395	0.381259	3	0.442244	FALSE	FALSE
O15042	0.311941	0.525678	0.265878	0.374217	0.0681379	0.31193	65	60	56	945	60	375	0.309631	0.309631	1.7762e-05	0.000289331	6	FALSE	TRUE	ENSG00000163714	U2SURP	O15042	0.394416	0.798311	0.549397	3	0.580706	TRUE	FALSE
Q8N3U4	0.181189	0.547875	0.393078	0.194073	0.222499	0.318959	65	60	54	801	60	375	0.309612	0.309612	1.99822e-05	0.000322004	6	FALSE	TRUE	ENSG00000101972	STAG2	Q8N3U4	0.283327	0.779446	0.524521	3	0.528932	FALSE	FALSE
Q9UBB4	0.488292	-0.00949355	0.0545886	0.595848	0.466207	0.26111	65	60	56	853	60	375	0.309425	0.309425	1.99822e-05	0.000322004	6	FALSE	TRUE	ENSG00000130638	ATXN10	Q9UBB4	-0.26233	0.64443	0.212362	3	0.198154	FALSE	FALSE
Q9Y448	0.629074	0.449984		-0.343169		0.501002	65	60		322		375	0.309223	0.309223	1.99822e-05	0.000322004	4	FALSE	TRUE	ENSG00000128944	KNSTRN	Q9Y448	0.663585	0.783445	0.599139	3	0.681823	TRUE	FALSE
Q6PD62	0.409043	0.653047	0.160518	0.15521	0.183267	0.292232	65	60	49	829	60	375	0.308886	0.308886	1.99822e-05	0.000322004	6	FALSE	TRUE	ENSG00000198730	CTR9	Q6PD62	0.229987	0.836931	0.479157	3	0.488999	FALSE	FALSE
O60841	0.2479	0.209374	0.190942	0.615435	0.288916	0.300071	65	60	57	939	60	375	0.308773	0.308773	1.99822e-05	0.000322004	6	FALSE	TRUE	ENSG00000158417	EIF5B	O60841	0.215339	0.721724	0.342916	3	0.426659	FALSE	FALSE
Q86XI2	0.526057	0.701213	0.0380422	-0.188435	0.227976	0.547329	65	59	33	70	60	375	0.308697	0.308697	2.22025e-05	0.000345423	6	FALSE	TRUE	ENSG00000146918	NCAPG2	Q86XI2	0.786239	0.659518	0.72356	3	0.723106	TRUE	FALSE
O43143	0.287952	0.417831	0.444441	0.208757	0.136688	0.356008	65	60	57	945	60	375	0.308613	0.308613	2.22025e-05	0.000345423	6	FALSE	TRUE	ENSG00000109606	DHX15	O43143	0.593199	0.891758	0.622781	3	0.701388	TRUE	FALSE
Q5BJF6	0.308437	0.374014				0.243054	50	60				366	0.308502	0.308502	2.22025e-05	0.000345423	3	FALSE	TRUE	ENSG00000136811	ODF2	Q5BJF6	0.411483	0.742394	0.567597	3	0.57035	TRUE	FALSE
Q9NTZ6	0.316803	0.420972	0.117774	0.781406	0.0224689	0.190168	65	60	57	927	60	375	0.308265	0.308265	2.22025e-05	0.000345423	6	FALSE	TRUE	ENSG00000244462	RBM12	Q9NTZ6	0.427129	0.86244	0.612562	3	0.633858	TRUE	FALSE
P24941	0.49397	0.470938	0.155408	0.0521462	0.266448	0.410325	65	60	46	670	60	375	0.308206	0.308206	2.22025e-05	0.000345423	6	FALSE	TRUE	ENSG00000123374	CDK2	P24941	0.481346	0.483513	0.616976	3	0.526225	FALSE	FALSE
Q9NX55	0.389304	0.460516	0.290561	0.315709	0.212611	0.180146	65	60	36	754	60	375	0.308141	0.308141	2.22025e-05	0.000345423	6	FALSE	TRUE	ENSG00000242028	HYPK	Q9NX55		0.583236	0.243431	2	0.374179	FALSE	FALSE
Q9UKD2	0.566651	0.278011		0.221575	0.127574	0.342907	65	60		943	60	375	0.307344	0.307344	2.22025e-05	0.000345423	5	FALSE	TRUE	ENSG00000053372	MRTO4	Q9UKD2	0.488215	0.752524	0.578843	3	0.606526	TRUE	FALSE
Q9BY42	0.358837	0.494404	0.384085	-0.0154045	0.361333	0.260543	65	60	32	699	60	375	0.3073	0.3073	2.22025e-05	0.000345423	6	FALSE	TRUE	ENSG00000022277	RTF2	Q9BY42	-0.882265	0.776869	0.113717	3	0.242086	FALSE	FALSE
Q9UI26	0.602437	0.246493	0.44907	-0.229455	0.480169	0.294661	65	60	48	73	60	375	0.307229	0.307229	2.22025e-05	0.000345423	6	FALSE	TRUE	ENSG00000086200	IPO11	Q9UI26	0.468447	0.811814	0.467132	3	0.57892	TRUE	FALSE
Q5JUR7	0.451613	0.276734				0.191629	54	49				259	0.306658	0.306658	2.22025e-05	0.000345423	3	FALSE	TRUE	ENSG00000151287	TEX30	Q5JUR7	0.447616	0.626333	0.451222	3	0.50829	FALSE	FALSE
P36954	0.226115	0.324359		0.62652		0.049626	65	60		894		375	0.306655	0.306655	2.22025e-05	0.000345423	4	FALSE	TRUE	ENSG00000105258	POLR2I	P36954	0.317948	0.437196	0.375818	3	0.376987	FALSE	FALSE
P55884	0.351646	0.176466	0.241627	0.649823	0.152431	0.266057	65	60	57	943	60	375	0.306342	0.306342	2.22025e-05	0.000345423	6	FALSE	TRUE	ENSG00000106263	EIF3B	P55884	0.658348	0.415893	0.462873	3	0.313994	FALSE	FALSE
O15347	0.181666	0.121816	0.414654	0.505673	0.385281	0.228569	65	60	57	933	60	375	0.306276	0.306276	2.22025e-05	0.000345423	6	FALSE	TRUE	ENSG00000029993	HMGB3	O15347		0.766319	0.499136	2	0.602853	TRUE	FALSE
O60264	0.270357	0.560174	-0.127172	0.430068	0.301321	0.400322	65	60	34	945	60	375	0.305845	0.305845	2.22025e-05	0.000345423	6	FALSE	TRUE	ENSG00000153147	SMARCA5	O60264	0.753648	0.743335	0.567584	3	0.462084	FALSE	FALSE
Q9GZZ1	0.223667	-0.0863678	0.308677	0.654294	0.426514		65	60	57	871	60		0.305357	0.305357	2.6643e-05	0.00040747	5	FALSE	TRUE	ENSG00000121579	NAA50	Q9GZZ1	0.296976	0.792755	0.474638	3	0.519362	FALSE	FALSE
Q8TF76	0.461439					0.149077	62					215	0.305258	0.305258	2.6643e-05	0.00040747	2	FALSE	TRUE	ENSG00000177602	HASPIN	Q8TF76	0.854132	0.635786	0.747772	3	0.729657	TRUE	FALSE
Q15007	0.181831	0.540669		0.471931	0.184079	0.145605	65	60		936	60	375	0.304823	0.304823	2.6643e-05	0.00040747	5	FALSE	TRUE	ENSG00000146457	WTAP	Q15007	0.177284	0.743428	0.464821	3	0.460253	FALSE	FALSE
Q9UPN6	0.306364	0.51781	0.199255	0.307048		0.193441	65	60	50	676		375	0.304784	0.304784	2.6643e-05	0.00040747	5	FALSE	TRUE	ENSG00000213079	SCAF8	Q9UPN6	0.346676	0.713421	0.482743	3	0.514153	FALSE	FALSE
O75319	0.509477	0.276073				0.128789	64	60				375	0.30478	0.30478	2.6643e-05	0.00040747	3	FALSE	TRUE	ENSG00000144048	DUSP11	O75319	-0.138746	0.737698	0.177679	3	0.258855	FALSE	FALSE
Q9UGN5	0.507874	0.334471		-0.119159		0.495846	65	59		31		375	0.304758	0.304758	2.6643e-05	0.00040747	4	FALSE	TRUE	ENSG00000129484	PARP2	Q9UGN5	0.452757	0.758998	0.588166	3	0.599974	TRUE	FALSE
Q9Y6G9	0.209991	0.165695	0.266077	0.547912	0.436552	0.201792	65	60	50	880	60	375	0.30467	0.30467	2.6643e-05	0.00040747	6	FALSE	TRUE	ENSG00000144635	DYNC1LI1	Q9Y6G9	0.373487	0.663254	0.449739	3	0.495493	FALSE	FALSE
Q9Y3D8	0.478564	0.470924	0.335524	0.410596	-0.132821	0.262824	65	60	40	583	60	366	0.304269	0.304269	2.88632e-05	0.000430464	6	FALSE	TRUE	ENSG00000085231	AK6	Q9Y3D8		0.486659	0.323984	2	0.403349	FALSE	FALSE
O95229	0.545701	0.552625		-0.41244		0.531041	63	59		215		366	0.304232	0.304232	2.88632e-05	0.000430464	4	FALSE	TRUE	ENSG00000122952	ZWINT	O95229	0.826975	0.879197	0.745874	3	0.817349	TRUE	FALSE
P62875	0.432949	0.307568		0.467195		0.00899304	64	60		749		357	0.304176	0.304176	2.88632e-05	0.000430464	4	FALSE	TRUE	ENSG00000177700	POLR2L	P62875	-0.139866	0.363946	-0.564287	3	0.0577411	FALSE	FALSE
Q66GS9	0.0342654	0.52738				0.350439	54	60				366	0.304028	0.304028	2.88632e-05	0.000430464	3	FALSE	TRUE	ENSG00000174799	CEP135	Q66GS9	0.584124	0.774239	0.593264	3	0.649551	TRUE	FALSE
P63208	0.45015	0.330706	0.0387371	0.622141	0.249789	0.132568	65	60	57	945	60	375	0.304015	0.304015	2.88632e-05	0.000430464	6	FALSE	TRUE	ENSG00000113558	SKP1	P63208	-0.935695	0.733958	0.134298	3	0.248044	FALSE	FALSE
Q9UJA5	0.264146	0.582177	0.152558	0.286364		0.234701	65	60	34	808		375	0.303989	0.303989	2.88632e-05	0.000430464	5	FALSE	TRUE	ENSG00000089195	TRMT6	Q9UJA5	0.499854	0.811484	0.518559	3	0.606714	TRUE	FALSE
P40425	0.440358	0.186341				0.282982	65	59				340	0.303227	0.303227	2.88632e-05	0.000430464	3	FALSE	TRUE	ENSG00000204304	PBX2	P40425		0.168342	0.233855	2	0.201074	FALSE	FALSE
Q96G25	0.317148	0.497189				0.0952574	65	60				375	0.303198	0.303198	2.88632e-05	0.000430464	3	FALSE	TRUE	ENSG00000159479	MED8	Q96G25	-0.98528	0.499826	0.438227	3	0.17793	FALSE	FALSE
Q96B54	0.409902	0.215832		0.319599	0.456883	0.110432	63	60		694	60	331	0.30253	0.30253	2.88632e-05	0.000430464	5	FALSE	TRUE	ENSG00000131116	ZNF428	Q96B54	0.171716	0.322434	0.351976	3	0.282042	FALSE	FALSE
O60508	0.0683179	0.494102		0.353884		0.293188	65	60		896		375	0.302373	0.302373	2.88632e-05	0.000430464	4	FALSE	TRUE	ENSG00000168438	CDC40	O60508	0.333677	0.785976	0.447735	3	0.520647	FALSE	FALSE
Q92619	0.138466	0.365424		0.373736		0.331797	64	58		188		375	0.302356	0.302356	2.88632e-05	0.000430464	4	FALSE	TRUE	ENSG00000180448	ARHGAP45	Q92619	0.182518	0.241965	0.298951	3	0.241144	FALSE	FALSE
Q9P289	0.054117	0.191034	0.442976	0.406428	0.442848	0.276319	65	58	28	677	60	375	0.302287	0.302287	3.10835e-05	0.00045677	6	FALSE	TRUE	ENSG00000134602	STK26	Q9P289	0.211638	0.698686	0.294748	3	0.401679	FALSE	FALSE
Q15631	0.208264	0.0720317	0.368768	0.665815	0.317963	0.180792	65	60	57	923	60	375	0.302272	0.302272	3.10835e-05	0.00045677	6	FALSE	TRUE	ENSG00000211460	TSN	Q15631	0.256681	0.821142	0.547119	3	0.5353	FALSE	FALSE
Q9H6E5	0.252667	0.397427				0.256376	65	60				357	0.302157	0.302157	3.10835e-05	0.00045677	3	FALSE	TRUE	ENSG00000149016	TUT1	Q9H6E5	0.776468	0.368137	0.412967	3	0.286248	FALSE	FALSE
O43660	0.333156	0.607648		0.123203		0.144114	65	60		945		375	0.30203	0.30203	3.10835e-05	0.00045677	4	FALSE	TRUE	ENSG00000171566	PLRG1	O43660	0.161417	0.784796	0.257443	3	0.401064	FALSE	FALSE
Q4VXU2				0.318174		0.285419				587		375	0.301797	0.301797	3.10835e-05	0.00045677	2	FALSE	TRUE	ENSG00000101104	PABPC1L	Q4VXU2	-0.256674	0.499793	0.131439	3	0.198442	FALSE	FALSE
Q9Y3B4	0.294016	0.664042	0.208999	0.441629	0.0871812	0.114865	65	60	41	945	60	375	0.301789	0.301789	3.10835e-05	0.00045677	6	FALSE	TRUE	ENSG00000115128	SF3B6	Q9Y3B4	0.141434	0.674222	0.267677	3	0.361111	FALSE	FALSE
P48634	0.393696	0.212427		0.610159	0.149383	0.138791	65	60		936	60	375	0.300891	0.300891	3.33037e-05	0.00048	5	FALSE	TRUE	ENSG00000204469	PRRC2A	P48634		0.181835	0.536738	2	0.277092	FALSE	FALSE
Q9Y5K5	-0.0821241	0.35725	0.277381	0.666306	0.393873	0.191671	65	60	52	934	60	375	0.300726	0.300726	3.33037e-05	0.00048	6	FALSE	TRUE	ENSG00000116750	UCHL5	Q9Y5K5	0.616357	0.795567	0.562556	3	0.657881	TRUE	FALSE
P18887	0.401341	0.149466	0.187946	0.649393	0.242054	0.17325	65	60	47	941	60	375	0.300575	0.300575	3.33037e-05	0.00048	6	FALSE	TRUE	ENSG00000073050	XRCC1	P18887	0.443133	0.498481	0.491442	3	0.477686	FALSE	FALSE
P33552	0.476963	0.58629		-0.313859		0.452547	65	60		99		366	0.300485	0.300485	3.33037e-05	0.00048	4	FALSE	TRUE	ENSG00000123975	CKS2	P33552	0.68249	0.819213	0.526545	3	0.670319	TRUE	FALSE
Q04323	0.0998804	0.134792	0.269389	0.67376	0.425213	0.199397	65	60	48	873	60	375	0.300405	0.300405	3.33037e-05	0.00048	6	FALSE	TRUE	ENSG00000162191	UBXN1	Q04323	-0.815797	0.428763	0.223769	3	0.190791	FALSE	FALSE
Q9UEE9	0.159644	0.42036		0.380902		0.239082	65	60		698		375	0.299997	0.299997	3.33037e-05	0.00048	4	FALSE	TRUE	ENSG00000153774	CFDP1	Q9UEE9	0.379193	0.669316	0.267961	3	0.324777	FALSE	FALSE
Q14166	0.0346845	0.423147	0.324447	0.569216	0.28629	0.161603	65	60	55	856	60	375	0.299898	0.299898	3.33037e-05	0.00048	6	FALSE	TRUE	ENSG00000100304	TTLL12	Q14166	0.396131	0.215581	0.497327	3	0.340457	FALSE	FALSE
O43324	0.249007	0.30925	0.184	0.50993	0.327462	0.218682	65	60	54	901	60	375	0.299722	0.299722	3.33037e-05	0.00048	6	FALSE	TRUE	ENSG00000124802	EEF1E1	O43324		0.758975	0.481158	2	0.615583	TRUE	FALSE
P11441	0.325854	0.270063	0.148176	0.605039		0.147563	65	60	52	912		375	0.299339	0.299339	3.5524e-05	0.000502355	5	FALSE	TRUE	ENSG00000102178	UBL4A	P11441	0.286798	0.582972	0.436493	3	0.435399	FALSE	FALSE
P55197		0.419408				0.179108		56				348	0.299258	0.299258	3.5524e-05	0.000502355	2	FALSE	TRUE	ENSG00000078403	MLLT10	P55197	0.141826	0.715259	0.435299	3	0.418247	FALSE	FALSE
Q09161	0.265843	0.476915	0.250054	0.326059	0.213607	0.262315	65	60	55	937	60	375	0.299132	0.299132	3.5524e-05	0.000502355	6	FALSE	TRUE	ENSG00000136937	NCBP1	Q09161	0.61547	0.872674	0.619958	3	0.702678	TRUE	FALSE
P40227	-0.0206775	0.264766	0.00983883	0.734865	0.477692	0.328241	65	60	57	945	60	375	0.299121	0.299121	3.5524e-05	0.000502355	6	FALSE	TRUE	ENSG00000146731	CCT6A	P40227	0.14923	0.75339	0.421881	3	0.425483	FALSE	FALSE
Q6ZN55	0.348048	0.383525				0.165694	65	60				375	0.299089	0.299089	3.5524e-05	0.000502355	3	FALSE	TRUE	ENSG00000105732	ZNF574	Q6ZN55	0.744337	0.338599	0.451563	3	0.28818	FALSE	FALSE
Q9BZX2	0.331817	0.535501	0.315035	0.219342	0.0689988	0.322597	65	60	51	664	60	357	0.298882	0.298882	3.5524e-05	0.000502355	6	FALSE	TRUE	ENSG00000143179	UCK2	Q9BZX2	0.455555	0.788515	0.434357	3	0.559475	FALSE	FALSE
Q9NZL9	0.271423	0.0126315	0.129855	0.672095	0.550479	0.156138	65	60	57	926	60	375	0.29877	0.29877	3.5524e-05	0.000502355	6	FALSE	TRUE	ENSG00000038274	MAT2B	Q9NZL9	0.158253	0.786456	0.174587	3	0.373099	FALSE	FALSE
Q96I25	0.20032	0.38095		0.458104	0.296319	0.154533	65	60		944	60	375	0.298045	0.298045	4.21847e-05	0.000570571	5	FALSE	TRUE	ENSG00000134453	RBM17	Q96I25	0.196744	0.722656	0.489841	3	0.469747	FALSE	FALSE
P56270	0.549551	0.568852		-0.131851		0.205056	65	60		248		322	0.297902	0.297902	4.21847e-05	0.000570571	4	FALSE	TRUE	ENSG00000103495	MAZ	P56270	0.366987	0.245926	0.575777	3	0.395934	FALSE	FALSE
Q9BW71	0.201016	0.63403		-0.139487		0.49583	65	60		319		375	0.297847	0.297847	4.21847e-05	0.000570571	4	FALSE	TRUE	ENSG00000149929	HIRIP3	Q9BW71	0.731426	0.743331	0.674689	3	0.705905	TRUE	FALSE
Q9UK76	0.166232	0.198577	0.212365	0.590165	0.375465	0.243407	65	60	56	804	60	375	0.297702	0.297702	4.21847e-05	0.000570571	6	FALSE	TRUE	ENSG00000189159	JPT1	Q9UK76	0.358493	0.618822	0.339229	3	0.319252	FALSE	FALSE
Q13310	0.462806	0.0645908		0.429018	0.200113	0.331212	65	60		944	60	375	0.297548	0.297548	4.21847e-05	0.000570571	5	FALSE	TRUE	ENSG00000090621	PABPC4	Q13310	-0.297269	0.417325	0.231394	3	0.117054	FALSE	FALSE
Q01167	0.241028	0.460961		0.252471		0.235403	65	60		685		375	0.297466	0.297466	4.21847e-05	0.000570571	4	FALSE	TRUE	ENSG00000141568	FOXK2	Q01167	0.286537	0.598245	0.452518	3	0.445598	FALSE	FALSE
Q13573	0.352128	0.37441		0.397144	0.186198	0.176942	65	60		944	60	375	0.297364	0.297364	4.21847e-05	0.000570571	5	FALSE	TRUE	ENSG00000100603	SNW1	Q13573	0.448677	0.787664	0.582342	3	0.445429	FALSE	FALSE
Q53EZ4	0.574317	0.455133		-0.212351		0.370891	65	60		89		375	0.296998	0.296998	4.21847e-05	0.000570571	4	FALSE	TRUE	ENSG00000138180	CEP55	Q53EZ4	0.611843	0.617918	0.434563	3	0.554521	FALSE	FALSE
Q7Z4Q2	0.416731	0.250103	0.152964	0.317742	0.393056	0.251129	65	60	46	742	60	375	0.296954	0.296954	4.21847e-05	0.000570571	6	FALSE	TRUE	ENSG00000155393	HEATR3	Q7Z4Q2	0.173438	0.639736	0.435625	3	0.416265	FALSE	FALSE
Q6P2Q9	0.395913	0.628993	0.325882	0.0289885	0.20306	0.198448	65	60	57	945	60	375	0.296881	0.296881	4.21847e-05	0.000570571	6	FALSE	TRUE	ENSG00000174231	PRPF8	Q6P2Q9		0.535836	0.518154	2	0.526995	FALSE	FALSE
Q96MN5	0.525434	0.234126				0.131081	38	54				198	0.29688	0.29688	4.21847e-05	0.000570571	3	FALSE	TRUE	ENSG00000116205	TCEANC2	Q96MN5	0.394247	0.585758	0.457313	3	0.479106	FALSE	FALSE
O15318	0.41768	0.308773				0.162622	54	57				366	0.296358	0.296358	4.21847e-05	0.000570571	3	FALSE	TRUE	ENSG00000113356	POLR3G	O15318	0.268257	0.588698	0.345362	3	0.400753	FALSE	FALSE
Q13547	0.20909	0.515911	0.00601798	0.343838	0.354055	0.34796	65	60	56	838	60	375	0.296145	0.296145	4.21847e-05	0.000570571	6	FALSE	TRUE	ENSG00000116478	HDAC1	Q13547	0.311329	0.827462	0.497219	3	0.545336	FALSE	FALSE
Q2TAY7	0.17792	0.65882	0.301123	0.234551	0.116225	0.287365	65	60	54	945	60	375	0.296001	0.296001	4.21847e-05	0.000570571	6	FALSE	TRUE	ENSG00000122692	SMU1	Q2TAY7	0.126773	0.761971	0.517475	3	0.463273	FALSE	FALSE
Q92556		0.257871		0.398051		0.231562		60		182		366	0.295828	0.295828	4.21847e-05	0.000570571	3	FALSE	TRUE	ENSG00000155849	ELMO1	Q92556	0.345255	0.82612	0.378234	3	0.244368	FALSE	FALSE
Q69YH5	0.549522	0.466101		-0.29399		0.461256	64	59		212		375	0.295722	0.295722	4.21847e-05	0.000570571	4	FALSE	TRUE	ENSG00000184661	CDCA2	Q69YH5	0.711486	0.675318	0.697687	3	0.69483	TRUE	FALSE
Q96F86	0.109639	0.532292	0.271455	0.405025		0.157832	65	60	29	806		375	0.295249	0.295249	4.21847e-05	0.000570571	5	FALSE	TRUE	ENSG00000179151	EDC3	Q96F86	0.245447	0.342358	0.396628	3	0.326345	FALSE	FALSE
O95235	0.681787	0.591259		-0.0707516	-0.154211	0.427683	65	60		664	60	375	0.295153	0.295153	4.4405e-05	0.000598802	5	FALSE	TRUE	ENSG00000112984	KIF20A	O95235	0.629183	0.677835	0.493135	3	0.600051	TRUE	FALSE
Q9ULW0	0.303729	0.639376		0.4227	-0.366513	0.476296	65	60		918	60	375	0.295118	0.295118	4.66252e-05	0.000620384	5	FALSE	TRUE	ENSG00000088325	TPX2	Q9ULW0	0.769896	0.841752	0.681979	3	0.764542	TRUE	FALSE
Q9H0C8	0.373206	0.0857962	0.0218786	0.707847		0.286703	65	60	50	833		375	0.295086	0.295086	4.66252e-05	0.000620384	5	FALSE	TRUE	ENSG00000132323	ILKAP	Q9H0C8	0.46323	0.598914	0.564964	3	0.541014	FALSE	FALSE
Q96SB4	0.164309	0.563063		0.197736	0.2467	0.303589	65	60		800	60	375	0.295079	0.295079	4.66252e-05	0.000620384	5	FALSE	TRUE	ENSG00000096063	SRPK1	Q96SB4	0.459457	0.759892	0.561133	3	0.593347	TRUE	FALSE
P67809	0.262854	0.353151	0.106723	0.61708	0.15446	0.275987	65	60	53	945	60	375	0.295042	0.295042	4.66252e-05	0.000620384	6	FALSE	TRUE	ENSG00000065978	YBX1	P67809		0.695216	0.448149	2	0.569335	TRUE	FALSE
Q92598		0.106709	0.24947	0.643092	0.214677	0.260348		60	57	939	60	375	0.294859	0.294859	4.66252e-05	0.000620384	5	FALSE	TRUE	ENSG00000120694	HSPH1	Q92598	0.212441	0.656854	0.439312	3	0.420411	FALSE	FALSE
Q05D32	-0.0760134	0.66635		0.189468		0.399617	60	60		832		375	0.294855	0.294855	4.66252e-05	0.000620384	4	FALSE	TRUE	ENSG00000137770	CTDSPL2	Q05D32	0.464885	0.726777	0.627957	3	0.60654	TRUE	FALSE
P11172	0.103632	0.264778	0.279345	0.58959	0.190626	0.336658	65	60	55	904	60	375	0.294105	0.294105	4.88455e-05	0.000626781	6	FALSE	TRUE	ENSG00000114491	UMPS	P11172	0.488494	0.845555	0.56263	3	0.613194	TRUE	FALSE
O60671	0.0783654	0.496425				0.307484	59	56				366	0.294092	0.294092	4.88455e-05	0.000626781	3	FALSE	TRUE	ENSG00000113456	RAD1	O60671	0.198369	0.744714	0.489854	3	0.474578	FALSE	FALSE
O14526		0.503771				0.0841713		50				251	0.293971	0.293971	4.88455e-05	0.000626781	2	FALSE	TRUE	ENSG00000130475	FCHO1	O14526	0.184272	0.277	0.243432	3	0.18631	FALSE	FALSE
Q9Y2V2	-0.0868977	0.131108	0.39732	0.595577	0.528703	0.197579	65	60	51	817	60	375	0.293898	0.293898	4.88455e-05	0.000626781	6	FALSE	TRUE	ENSG00000153048	CARHSP1	Q9Y2V2	0.215638	0.373676	0.337714	3	0.309009	FALSE	FALSE
P13010	0.231443	0.378662	0.0310507	0.666144	0.124278	0.331191	65	60	57	945	60	375	0.293795	0.293795	4.88455e-05	0.000626781	6	FALSE	TRUE	ENSG00000079246	XRCC5	P13010	0.496384	0.863768	0.661717	3	0.673953	TRUE	FALSE
Q9Y314	0.569362	0.171447	0.18055	0.568336	0.100571	0.172371	65	60	43	865	60	375	0.293773	0.293773	4.88455e-05	0.000626781	6	FALSE	TRUE	ENSG00000142546	NOSIP	Q9Y314	0.118253	0.328858	0.224274	3	0.223795	FALSE	FALSE
Q13685	0.40123	0.341903		0.0167329	0.49449	0.214501	65	60		656	60	375	0.293772	0.293772	4.88455e-05	0.000626781	5	FALSE	TRUE	ENSG00000127837	AAMP	Q13685	0.628126	0.522219	0.267267	3	0.283434	FALSE	FALSE
O75533	0.253765	0.448476	0.452952	0.397656	0.0293658	0.179129	65	60	57	945	60	375	0.293557	0.293557	4.88455e-05	0.000626781	6	FALSE	TRUE	ENSG00000115524	SF3B1	O75533	0.354154	0.866949	0.386968	3	0.508687	FALSE	FALSE
Q9BY44	0.329616	0.0429577	0.304798	0.568081	0.219249	0.295724	65	60	57	933	60	375	0.293404	0.293404	4.88455e-05	0.000626781	6	FALSE	TRUE	ENSG00000144895	EIF2A	Q9BY44	0.168547	0.776472	0.267855	3	0.381671	FALSE	FALSE
Q8IU60	0.257529	0.354132				0.267913	63	52				375	0.293192	0.293192	4.88455e-05	0.000626781	3	FALSE	TRUE	ENSG00000172795	DCP2	Q8IU60	0.386678	0.773919	0.528138	3	0.562912	FALSE	FALSE
P33241		0.311871		0.390623		0.176906		30		121		375	0.293133	0.293133	4.88455e-05	0.000626781	3	FALSE	TRUE	ENSG00000130592	LSP1	P33241		0.164428	0.126279	2	0.14336	FALSE	FALSE
Q7KZ85	0.398003	0.4107	0.128838	0.598774	-0.0829505	0.305306	65	60	57	945	60	375	0.293112	0.293112	4.88455e-05	0.000626781	6	FALSE	TRUE	ENSG00000109111	SUPT6H	Q7KZ85	0.254868	0.485795	0.312195	3	0.325214	FALSE	FALSE
Q6UX04	0.483977	0.44322		-0.113848	0.375883	0.275014	64	60		561	60	375	0.292849	0.292849	4.88455e-05	0.000626781	5	FALSE	TRUE	ENSG00000153015	CWC27	Q6UX04	0.211757	0.698811	0.487298	3	0.439763	FALSE	FALSE
O15234	0.371472	0.340532				0.1665	65	60				375	0.292835	0.292835	4.88455e-05	0.000626781	3	FALSE	TRUE	ENSG00000108349	CASC3	O15234	0.231927	0.79167	0.447643	3	0.462892	FALSE	FALSE
Q5TBB1	0.195312	0.464641		0.0772496	0.26171	0.462915	65	60		364	60	366	0.292366	0.292366	5.10657e-05	0.000654339	5	FALSE	TRUE	ENSG00000136104	RNASEH2B	Q5TBB1	0.482788	0.712115	0.523977	3	0.572955	TRUE	FALSE
O15514	0.363903	0.603916		0.120228		0.0813781	65	60		624		375	0.292356	0.292356	5.3286e-05	0.000680851	4	FALSE	TRUE	ENSG00000144231	POLR2D	O15514	0.541929	0.876266	0.714856	3	0.70656	TRUE	FALSE
O60234				0.50958	0.121355	0.244706				156	60	366	0.29188	0.29188	5.55062e-05	0.000683311	3	FALSE	TRUE	ENSG00000130755	GMFG	O60234	0.362352	0.331613	0.183354	3	0.292424	FALSE	FALSE
Q9UHK0	0.211614	0.442639				0.220735	60	59				348	0.291663	0.291663	5.55062e-05	0.000683311	3	FALSE	TRUE	ENSG00000083635	NUFIP1	Q9UHK0	0.271276	0.821167	0.514286	3	0.535489	FALSE	FALSE
P11142	0.217077	0.290804	0.125475	0.706216	0.164384	0.243747	65	60	57	945	60	375	0.291284	0.291284	5.55062e-05	0.000683311	6	FALSE	TRUE	ENSG00000109971	HSPA8	P11142	0.127952	0.774584	0.393976	3	0.43217	FALSE	FALSE
O60232	0.44439	0.214027	0.195755	0.40401	0.406654	0.0826388	65	60	30	729	60	375	0.291246	0.291246	5.55062e-05	0.000683311	6	FALSE	TRUE	ENSG00000173465	ZNRD2	O60232	0.179588	0.355979	0.221328	3	0.225771	FALSE	FALSE
Q9Y4U1	0.472229	0.205262				0.196075	64	47				323	0.291189	0.291189	5.55062e-05	0.000683311	3	FALSE	TRUE	ENSG00000132763	MMACHC	Q9Y4U1	0.251527	0.573623	0.387352	3	0.388694	FALSE	FALSE
Q14671	0.339852	0.437164		0.183765		0.203896	65	60		783		375	0.291169	0.291169	5.55062e-05	0.000683311	4	FALSE	TRUE	ENSG00000134644	PUM1	Q14671	-0.141156	0.782549	0.424689	3	0.354596	FALSE	FALSE
P27635	0.231527	0.20601		0.590952	0.219799	0.207501	65	60		944	60	375	0.291158	0.291158	5.55062e-05	0.000683311	5	FALSE	TRUE	ENSG00000147403	RPL10	P27635	0.416992	0.292849	0.189399	3	0.162136	FALSE	FALSE
Q9BVW5	0.657814	0.453068		-0.453685		0.507242	63	58		202		367	0.29111	0.29111	5.55062e-05	0.000683311	4	FALSE	TRUE	ENSG00000075131	TIPIN	Q9BVW5	0.821856	0.862615	0.742235	3	0.790117	TRUE	FALSE
O96028	0.134862	0.569838		-0.0616441		0.520691	65	60		629		375	0.290937	0.290937	5.55062e-05	0.000683311	4	FALSE	TRUE	ENSG00000109685	NSD2	O96028	0.571867	0.695184	0.668375	3	0.643587	TRUE	FALSE
P06454	0.0240499	0.272989	0.0453388	0.742054	0.369379		65	60	57	942	60		0.290762	0.290762	5.55062e-05	0.000683311	5	FALSE	TRUE	ENSG00000187514	PTMA	P06454		0.797217	0.646494	2	0.721855	TRUE	FALSE
Q9Y3B2	0.481594	0.395815		0.238339	0.269492	0.0678369	65	60		870	60	375	0.290615	0.290615	5.55062e-05	0.000683311	5	FALSE	TRUE	ENSG00000171311	EXOSC1	Q9Y3B2	0.25395	0.653554	0.268445	3	0.375798	FALSE	FALSE
Q8IVV7	0.51706					0.0638894	60					234	0.290475	0.290475	5.77265e-05	0.000683311	2	FALSE	TRUE	ENSG00000141034	GID4	Q8IVV7	-0.117649	0.454866	0.177767	3	0.171429	FALSE	FALSE
Q8TCG1	0.519822	0.275185	0.565918	-0.0568194	-0.0705858	0.509138	65	60	41	479	60	375	0.290443	0.290443	5.77265e-05	0.000683311	6	FALSE	TRUE	ENSG00000163507	CIP2A	Q8TCG1	0.752253	0.71962	0.692435	3	0.721354	TRUE	FALSE
P62318	0.102783	0.567926	0.280638	0.491635	0.157692	0.14144	65	60	52	945	60	375	0.290352	0.290352	5.77265e-05	0.000683311	6	FALSE	TRUE	ENSG00000100028	SNRPD3	P62318		0.744776	0.424752	2	0.584354	TRUE	FALSE
Q8WU90	0.211408	0.099875	0.225525	0.653165	0.322917	0.228742	65	60	53	926	60	375	0.290272	0.290272	5.77265e-05	0.000683311	6	FALSE	TRUE	ENSG00000065548	ZC3H15	Q8WU90	0.38989	0.781114	0.346833	3	0.505679	FALSE	FALSE
Q9BZJ0	0.322858	0.323554	0.3581	0.205668		0.241087	65	60	28	900		375	0.290253	0.290253	5.77265e-05	0.000683311	5	FALSE	TRUE	ENSG00000101343	CRNKL1	Q9BZJ0	0.226	0.731898	0.338482	3	0.431982	FALSE	FALSE
Q14CB8	0.17573	0.404396					65	34					0.290063	0.290063	5.77265e-05	0.000683311	2	FALSE	TRUE	ENSG00000213390	ARHGAP19	Q14CB8	0.683384	0.757537	0.652369	3	0.697764	TRUE	FALSE
Q6P1J9	0.10968	0.550955	0.128797	0.517764	0.210869	0.222303	65	60	51	944	60	375	0.290061	0.290061	5.77265e-05	0.000683311	6	FALSE	TRUE	ENSG00000134371	CDC73	Q6P1J9	0.614268	0.732126	0.317233	3	0.368092	FALSE	FALSE
Q9NRR4	0.227291	0.434119				0.208633	65	59				339	0.290014	0.290014	5.77265e-05	0.000683311	3	FALSE	TRUE	ENSG00000113360	DROSHA	Q9NRR4	0.247959	0.772386	0.498147	3	0.462332	FALSE	FALSE
O14628	0.301812	0.278069					61	55					0.28994	0.28994	5.77265e-05	0.000683311	2	FALSE	TRUE	ENSG00000005801	ZNF195	O14628	0.187949	0.762587	0.437463	3	0.462666	FALSE	FALSE
Q9H160	0.458402	0.282822				0.128387	43	50				366	0.28987	0.28987	5.77265e-05	0.000683311	3	FALSE	TRUE	ENSG00000168556	ING2	Q9H160	0.575556	0.697968	0.322748	3	0.53209	FALSE	FALSE
Q15046	0.0860016	0.258653	0.180305	0.536821	0.4278	0.248462	65	60	55	945	60	375	0.289674	0.289674	5.77265e-05	0.000683311	6	FALSE	TRUE	ENSG00000065427	KARS1	Q15046	0.182323	0.899979	0.466579	3	0.486299	FALSE	FALSE
P09429	-0.192031	0.203045	0.201096	0.750899	0.498102	0.276617	65	60	57	925	60	375	0.289621	0.289621	5.77265e-05	0.000683311	6	FALSE	TRUE	ENSG00000189403	HMGB1	P09429	0.774155	0.867322	0.721248	3	0.781193	TRUE	FALSE
Q9UMS4	0.194004	0.634315	0.125615	0.304809	0.209986	0.268694	65	60	55	945	60	375	0.28957	0.28957	5.77265e-05	0.000683311	6	FALSE	TRUE	ENSG00000110107	PRPF19	Q9UMS4	0.279739	0.653972	0.695985	3	0.543232	FALSE	FALSE
Q13952	0.0853624	0.17964		0.6957		0.19738	65	60		922		375	0.28952	0.28952	5.77265e-05	0.000683311	4	FALSE	TRUE	ENSG00000066136	NFYC	Q13952	0.385122	0.634736	0.533869	3	0.506732	FALSE	FALSE
Q9UNM6	0.216013	0.173459	0.07694	0.659394	0.455494	0.154777	65	60	55	945	60	375	0.289346	0.289346	5.77265e-05	0.000683311	6	FALSE	TRUE	ENSG00000185627	PSMD13	Q9UNM6	0.26549	0.567611	0.35866	3	0.394655	FALSE	FALSE
P19387	0.19357	0.524977	-0.129493	0.688882		0.167363	65	60	48	943		375	0.28906	0.28906	5.77265e-05	0.000683311	5	FALSE	TRUE	ENSG00000102978	POLR2C	P19387		0.669871	0.368728	2	0.519296	FALSE	FALSE
Q66K64	0.188443	0.389513					49	49					0.288978	0.288978	5.77265e-05	0.000683311	2	FALSE	TRUE	ENSG00000288453	DCAF15	Q66K64	0.689768	0.211648		2	0.450708	FALSE	FALSE
O43805	0.442608	0.306695		-0.0547402	0.452759	0.295766	63	60		289	60	375	0.288617	0.288617	5.77265e-05	0.000683311	5	FALSE	TRUE	ENSG00000176101	SSNA1	O43805	0.228126	0.362938	0.369511	3	0.320191	FALSE	FALSE
Q8WW12	0.260744	-0.0387636	0.136482	0.713974	0.42918	0.229709	65	60	54	906	60	375	0.288554	0.288554	5.77265e-05	0.000683311	6	FALSE	TRUE	ENSG00000081154	PCNP	Q8WW12	-0.11725	0.632739	0.353823	3	0.324698	FALSE	FALSE
Q92769	0.447614	0.523228	-0.0287935	0.366349	0.133888		65	60	48	824	60		0.288457	0.288457	5.77265e-05	0.000683311	5	FALSE	TRUE	ENSG00000196591	HDAC2	Q92769	0.416968	0.769574	0.531177	3	0.572185	TRUE	FALSE
Q9Y3F4	0.510148	0.0655831	0.145918	0.647753	0.1938	0.165453	65	60	55	943	60	375	0.288109	0.288109	5.77265e-05	0.000683311	6	FALSE	TRUE	ENSG00000023734	STRAP	Q9Y3F4	0.459522	0.734227	0.239692	3	0.339957	FALSE	FALSE
Q9NPJ6	0.335877	0.529127		0.145534		0.141309	65	60		734		375	0.287962	0.287962	5.77265e-05	0.000683311	4	FALSE	TRUE	ENSG00000136146	MED4	Q9NPJ6	0.144236	0.811672	0.388177	3	0.448028	FALSE	FALSE
P54578	0.26549	0.0505346	0.119971	0.632452	0.34533	0.313416	65	60	57	943	60	375	0.287866	0.287866	5.77265e-05	0.000683311	6	FALSE	TRUE	ENSG00000101557	USP14	P54578	0.247316	0.758286	0.381276	3	0.462207	FALSE	FALSE
Q01581	-0.104668	0.363558	0.349065	0.402146	0.34893	0.367159	65	60	51	654	60	375	0.287698	0.287698	5.77265e-05	0.000683311	6	FALSE	TRUE	ENSG00000112972	HMGCS1	Q01581	0.338196	0.61423	0.323437	3	0.425229	FALSE	FALSE
O43172	0.450972	0.533317	-0.133598	0.473127	0.214151	0.187502	65	60	42	945	60	375	0.287578	0.287578	5.77265e-05	0.000683311	6	FALSE	TRUE	ENSG00000136875	PRPF4	O43172	0.467677	0.856242	0.628762	3	0.650893	TRUE	FALSE
Q13526	0.198479	0.00757038	0.326389	0.682407	0.308998	0.201188	65	60	52	755	60	375	0.287505	0.287505	5.77265e-05	0.000683311	6	FALSE	TRUE	ENSG00000127445	PIN1	Q13526	0.349782	0.331189	0.464594	3	0.36692	FALSE	FALSE
Q9Y2X0	0.183721	0.479229				0.199323	65	60				375	0.287424	0.287424	5.77265e-05	0.000683311	3	FALSE	TRUE	ENSG00000175221	MED16	Q9Y2X0	0.589792	0.322518	0.298952	3	0.226814	FALSE	FALSE
Q70Z53	0.436122	0.227141				0.198747	65	60				312	0.287337	0.287337	5.77265e-05	0.000683311	3	FALSE	TRUE	ENSG00000148690	FRA10AC1	Q70Z53	0.492745	0.627636	0.21124	3	0.29353	FALSE	FALSE
Q96AE4	0.148481	0.348697	0.140385	0.682255	0.298441	0.104466	65	60	57	945	60	375	0.287121	0.287121	5.77265e-05	0.000683311	6	FALSE	TRUE	ENSG00000162613	FUBP1	Q96AE4	0.564766	0.855889	0.584342	3	0.668333	TRUE	FALSE
P51784	0.186674	0.426461	0.25428	0.22853	0.250687	0.37585	65	60	44	503	60	375	0.28708	0.28708	5.77265e-05	0.000683311	6	FALSE	TRUE	ENSG00000102226	USP11	P51784	0.798317	0.235563	0.395182	3	0.236859	FALSE	FALSE
Q15398	0.616917	0.249007		-0.277622		0.557063	65	60		474		375	0.286341	0.286341	5.99467e-05	0.000692308	4	FALSE	TRUE	ENSG00000126787	DLGAP5	Q15398	0.722771	0.721385	0.616188	3	0.68634	TRUE	FALSE
Q92995	0.561223	0.290194		0.00778339		0.285538	64	60		370		366	0.286185	0.286185	5.99467e-05	0.000692308	4	FALSE	TRUE	ENSG00000058056	USP13	Q92995	0.118359	0.494412	0.495968	3	0.36958	FALSE	FALSE
Q16512	0.400391	0.191496	0.205675	0.339379		0.293154	65	60	39	653		375	0.286019	0.286019	5.99467e-05	0.000692308	5	FALSE	TRUE	ENSG00000123143	PKN1	Q16512	-0.248778	-0.899668	0.258519	3	-0.0120854	FALSE	FALSE
Q13895	0.447058	0.409652	-0.125235	0.437125	0.34734	0.198641	65	60	42	941	60	375	0.285763	0.285763	5.99467e-05	0.000692308	6	FALSE	TRUE	ENSG00000112578	BYSL	Q13895	0.487387	0.532986	0.528593	3	0.512714	FALSE	FALSE
Q6DCA0	0.17855	0.392914					60	46					0.285732	0.285732	5.99467e-05	0.000692308	2	FALSE	TRUE	ENSG00000144233	AMMECR1L	Q6DCA0	-0.536488	0.585297	0.186313	3	0.239427	FALSE	FALSE
Q16656	0.00350386	0.566999		0.263579		0.308407	63	60		662		375	0.285622	0.285622	5.99467e-05	0.000692308	4	FALSE	TRUE	ENSG00000106459	NRF1	Q16656	0.347822	0.877171	0.689942	3	0.612177	TRUE	FALSE
Q8TAP8	0.368206	0.360856				0.127066	65	46				297	0.285376	0.285376	5.99467e-05	0.000692308	3	FALSE	TRUE	ENSG00000160813	PPP1R35	Q8TAP8	0.144746	0.298146	0.211493	3	0.217904	FALSE	FALSE
Q9UI95		0.311688				0.259064		50				321	0.285376	0.285376	5.99467e-05	0.000692308	2	FALSE	TRUE	ENSG00000116670	MAD2L2	Q9UI95	0.412998	0.265865	0.524823	3	0.399522	FALSE	FALSE
O00139	0.0606709	0.252607	0.413317	0.637181	-0.0969186	0.445033	65	60	47	854	60	375	0.285315	0.285315	5.99467e-05	0.000692308	6	FALSE	TRUE	ENSG00000068796	KIF2A	O00139	0.515145	0.832195	0.675933	3	0.644794	TRUE	FALSE
O15371	0.288113	0.243986	0.163368	0.627169	0.124144	0.261129	65	60	55	940	60	375	0.284651	0.284651	5.99467e-05	0.000692308	6	FALSE	TRUE	ENSG00000100353	EIF3D	O15371	0.187256	0.786489	0.264813	3	0.408989	FALSE	FALSE
Q96BT3		0.374257				0.19495		46				340	0.284604	0.284604	5.99467e-05	0.000692308	2	FALSE	TRUE	ENSG00000102901	CENPT	Q96BT3	0.285848	0.123615	0.241865	3	0.217109	FALSE	FALSE
P52434	0.29662	0.169254	0.361433	0.625306	0.133053	0.120966	65	60	48	935	60	375	0.284439	0.284439	6.2167e-05	0.000708181	6	FALSE	TRUE	ENSG00000163882	POLR2H	P52434	0.247677	0.622536	0.334613	3	0.401608	FALSE	FALSE
Q9H3U1	0.184676	0.125061	0.41875	0.387387	0.39835	0.191291	65	60	57	910	60	375	0.284253	0.284253	6.2167e-05	0.000708181	6	FALSE	TRUE	ENSG00000140553	UNC45A	Q9H3U1	-0.422846	0.218846	0.263175	3	0.126485	FALSE	FALSE
Q06547	0.219699	0.505527				0.127506	65	60				375	0.284244	0.284244	6.2167e-05	0.000708181	3	FALSE	TRUE	ENSG00000104064	GABPB1	Q06547	0.222266	0.798228	0.565919	3	0.528529	FALSE	FALSE
Q99426	0.427031	0.0135352	-0.110682	0.678987	0.424997	0.271003	65	60	56	921	60	375	0.284145	0.284145	6.43872e-05	0.000708181	6	FALSE	TRUE	ENSG00000105254	TBCB	Q99426	0.133922	0.426845	0.245253	3	0.268673	FALSE	FALSE
Q9Y5Y2	0.206343	0.21346	0.391193	0.182702	0.527912	0.182363	65	60	48	738	60	375	0.283995	0.283995	6.43872e-05	0.000708181	6	FALSE	TRUE	ENSG00000095906	NUBP2	Q9Y5Y2	0.124987	0.129577	0.396562	3	0.216869	FALSE	FALSE
O95801	0.498177	0.333672		0.0680298	0.176661	0.343194	65	60		634	60	375	0.283947	0.283947	6.43872e-05	0.000708181	5	FALSE	TRUE	ENSG00000243725	TTC4	O95801		0.745388	0.437858	2	0.591623	TRUE	FALSE
Q00534	0.36925	0.0273746	0.212023	0.349691	0.515102	0.229836	65	59	41	453	60	375	0.283879	0.283879	6.43872e-05	0.000708181	6	FALSE	TRUE	ENSG00000105810	CDK6	Q00534	0.979693	0.291236	0.532199	3	0.145013	FALSE	FALSE
O43290	0.346882	0.385991	0.182543	0.432656	0.251165	0.102926	65	60	46	944	60	375	0.283694	0.283694	6.43872e-05	0.000708181	6	FALSE	TRUE	ENSG00000175467	SART1	O43290	0.263642	0.559778	0.421982	3	0.414539	FALSE	FALSE
P49247	-0.330015	0.332952	0.444823	0.433206	0.539491	0.28146	65	60	45	637	60	375	0.283653	0.283653	6.43872e-05	0.000708181	6	FALSE	TRUE	ENSG00000153574	RPIA	P49247	0.431964	0.831465	0.546166	3	0.603197	TRUE	FALSE
Q13416	0.246389	0.36219		0.172277		0.353191	65	60		671		375	0.283512	0.283512	6.43872e-05	0.000708181	4	FALSE	TRUE	ENSG00000115942	ORC2	Q13416	0.43336	0.783426	0.571378	3	0.596033	TRUE	FALSE
Q5T6S3	0.150161	0.415869					46	34					0.283015	0.283015	6.43872e-05	0.000708181	2	FALSE	TRUE	ENSG00000119403	PHF19	Q5T6S3	0.548974	0.536484	0.48497	3	0.52153	FALSE	FALSE
Q9UBB9	0.315553	0.469735		0.032644		0.314004	65	60		668		375	0.282984	0.282984	6.43872e-05	0.000708181	4	FALSE	TRUE	ENSG00000100109	TFIP11	Q9UBB9	0.242212	0.531946	0.469375	3	0.393417	FALSE	FALSE
Q86U06	0.143618	0.486719				0.218285	55	54				375	0.282874	0.282874	6.43872e-05	0.000708181	3	FALSE	TRUE	ENSG00000100461	RBM23	Q86U06	0.187468	0.382458	0.388759	3	0.319334	FALSE	FALSE
Q8WYA6	0.250871	0.250481	0.306477	0.524755	0.117664	0.246984	65	60	52	945	60	375	0.282872	0.282872	6.43872e-05	0.000708181	6	FALSE	TRUE	ENSG00000132792	CTNNBL1	Q8WYA6	0.237786	0.652943	0.417456	3	0.435179	FALSE	FALSE
O43670	0.247754	0.397844	0.107702	0.767567	0.0391341	0.136951	65	60	54	940	60	375	0.282825	0.282825	6.43872e-05	0.000708181	6	FALSE	TRUE	ENSG00000010244	ZNF207	O43670	0.316689	0.86645	0.587367	3	0.590167	TRUE	FALSE
Q9HAF1	0.217397	0.53079		0.182799		0.200117	63	60		688		375	0.282776	0.282776	6.43872e-05	0.000708181	4	FALSE	TRUE	ENSG00000163875	MEAF6	Q9HAF1	-0.173265	0.671644	0.458557	3	0.318487	FALSE	FALSE
Q92797	0.351382	0.652309	0.190921	0.194838	-0.00137097	0.308529	65	60	57	887	60	375	0.282768	0.282768	6.43872e-05	0.000708181	6	FALSE	TRUE	ENSG00000125755	SYMPK	Q92797	0.156591	0.388544	0.368327	3	0.30251	FALSE	FALSE
P13639	0.108759	0.201581	0.3314	0.695365	0.0552919	0.303924	65	60	57	945	60	375	0.28272	0.28272	6.43872e-05	0.000708181	6	FALSE	TRUE	ENSG00000167658	EEF2	P13639	0.231642	0.389283	0.158638	3	0.19035	FALSE	FALSE
Q9HBM1	0.487831	0.349077	0.3816	-0.325519		0.520311	64	60	43	274		375	0.28266	0.28266	6.43872e-05	0.000708181	5	FALSE	TRUE	ENSG00000152253	SPC25	Q9HBM1		0.546918	0.794691	2	0.649376	TRUE	FALSE
O94888	0.241426	0.384999	0.200555	0.317331		0.268358	65	60	41	657		375	0.282534	0.282534	6.43872e-05	0.000708181	5	FALSE	TRUE	ENSG00000163960	UBXN7	O94888	-0.652464	0.652557	0.396684	3	0.327998	FALSE	FALSE
Q15072	0.379478	0.41471				0.0530476	65	56				216	0.282412	0.282412	6.43872e-05	0.000708181	3	FALSE	TRUE	ENSG00000167635	ZNF146	Q15072	0.483569	0.694189	0.486682	3	0.383738	FALSE	FALSE
Q9UBT2	0.120482	0.183824	0.100686	0.758859	0.223366	0.307179	65	60	57	934	60	375	0.282399	0.282399	6.43872e-05	0.000708181	6	FALSE	TRUE	ENSG00000126261	UBA2	Q9UBT2	0.454534	0.743848	0.586478	3	0.59481	TRUE	FALSE
Q15054	0.0938775	0.458249		0.0568098		0.520526	65	60		668		375	0.282365	0.282365	6.43872e-05	0.000708181	4	FALSE	TRUE	ENSG00000077514	POLD3	Q15054	0.554263	0.84882	0.714958	3	0.691338	TRUE	FALSE
O75822		0.0147212	0.154932	0.637185	0.32215			60	57	921	60		0.282247	0.282247	6.43872e-05	0.000708181	4	FALSE	TRUE	ENSG00000104131	EIF3J	O75822	0.219554	0.719123	0.356335	3	0.431669	FALSE	FALSE
Q9HCE9	-0.0924144				0.656378		60				60		0.281982	0.281982	6.43872e-05	0.000708181	2	FALSE	TRUE	ENSG00000074855	ANO8	Q9HCE9	0.832557	0.634759	0.173478	3	0.10576	FALSE	FALSE
P46109	0.14969	0.275371	0.0483068	0.661184	0.407282	0.148642	65	60	50	915	60	375	0.281746	0.281746	6.66075e-05	0.0007109	6	FALSE	TRUE	ENSG00000099942	CRKL	P46109	0.397686	0.611569	0.414283	3	0.353893	FALSE	FALSE
Q9BZZ5	0.0668655	0.321879	-0.0324139	0.717786	0.437824	0.17838	65	60	57	944	60	375	0.28172	0.28172	6.66075e-05	0.0007109	6	FALSE	TRUE	ENSG00000166181	API5	Q9BZZ5	0.242396	0.82278	0.531394	3	0.525356	FALSE	FALSE
P30307	0.315649	0.206847				0.321007	63	59				341	0.281168	0.281168	6.66075e-05	0.0007109	3	FALSE	TRUE	ENSG00000158402	CDC25C	P30307	0.718884	0.723638	0.571556	3	0.671348	TRUE	FALSE
Q9NQT5	0.598306	0.587705		-0.185643	0.259643	0.144525	65	60		442	60	375	0.280907	0.280907	6.66075e-05	0.0007109	5	FALSE	TRUE	ENSG00000107371	EXOSC3	Q9NQT5	0.626898	0.755658	0.545138	3	0.642295	TRUE	FALSE
P25685	0.0410383	0.34165	0.183	0.523368	0.461903	0.133549	65	60	56	942	60	375	0.280751	0.280751	6.66075e-05	0.0007109	6	FALSE	TRUE	ENSG00000132002	DNAJB1	P25685	0.77649	0.379429	0.175758	3	0.158218	FALSE	FALSE
Q14694	0.324883	0.237471	-0.0289081	0.628927	0.32964	0.191134	65	60	50	931	60	375	0.280524	0.280524	6.66075e-05	0.0007109	6	FALSE	TRUE	ENSG00000103194	USP10	Q14694	0.293259	0.787283	0.534743	3	0.450134	FALSE	FALSE
Q99504	0.464658	0.505907		-0.199494		0.350734	65	59		43		348	0.280451	0.280451	6.66075e-05	0.0007109	4	FALSE	TRUE	ENSG00000158161	EYA3	Q99504	0.383194	0.686147	0.512163	3	0.501323	FALSE	FALSE
Q6NXR4	0.413501	0.541765		-0.133042		0.298741	64	60		15		366	0.280241	0.280241	6.66075e-05	0.0007109	4	FALSE	TRUE	ENSG00000129696	TTI2	Q6NXR4	0.311952	0.725962	0.484288	3	0.505583	FALSE	FALSE
P52747	0.223041	0.435763				0.181689	65	60				375	0.280164	0.280164	6.66075e-05	0.0007109	3	FALSE	TRUE	ENSG00000166478	ZNF143	P52747	0.273722	0.823853	0.526556	3	0.539213	FALSE	FALSE
P48643	0.122455	0.138996	0.0361594	0.751776	0.306313	0.324619	65	60	57	945	60	375	0.280053	0.280053	6.66075e-05	0.0007109	6	FALSE	TRUE	ENSG00000150753	CCT5	P48643	0.228722	0.785996	0.459422	3	0.491253	FALSE	FALSE
Q05519	0.22824	0.3163	0.232228	0.744876	0.00311752	0.15486	65	60	56	945	60	375	0.279937	0.279937	6.66075e-05	0.0007109	6	FALSE	TRUE	ENSG00000116754	SRSF11	Q05519	0.221322	0.778274	0.374519	3	0.455159	FALSE	FALSE
P23258	0.276312	0.442319	0.225339			0.174932	65	60	40			375	0.279725	0.279725	6.66075e-05	0.0007109	4	FALSE	TRUE	ENSG00000131462	TUBG1	P23258	0.473523	0.542932	0.495328	3	0.503925	FALSE	FALSE
Q9UKX7	0.386794	0.4706	0.0862269	0.515078	0.0853189	0.130664	65	60	54	943	60	375	0.279113	0.279113	6.88277e-05	0.00072093	6	FALSE	TRUE	ENSG00000093000	NUP50	Q9UKX7	0.695632	0.775679	0.586548	3	0.655557	TRUE	FALSE
Q9H4L7	0.38372	0.459037	0.206063	-0.314547	0.617964	0.321876	65	60	40	60	60	375	0.279019	0.279019	6.88277e-05	0.00072093	6	FALSE	TRUE	ENSG00000163104	SMARCAD1	Q9H4L7	0.297423	0.851339	0.472222	3	0.537878	FALSE	FALSE
Q8NCD3	0.559691	-0.172145				0.449431	64	60				375	0.278993	0.278993	6.88277e-05	0.00072093	3	FALSE	TRUE	ENSG00000123485	HJURP	Q8NCD3	0.639123	0.691618	0.61865	3	0.649312	TRUE	FALSE
Q8TEU7	0.338017	0.309879				0.187207	65	60				367	0.278368	0.278368	6.88277e-05	0.00072093	3	FALSE	TRUE	ENSG00000158987	RAPGEF6	Q8TEU7	0.498287	0.835623	0.462218	3	0.598709	TRUE	FALSE
Q96GM5	0.458776	0.240385		0.117151		0.296475	65	60		592		375	0.278197	0.278197	6.88277e-05	0.00072093	4	FALSE	TRUE	ENSG00000066117	SMARCD1	Q96GM5	0.754292	0.697165	0.59844	3	0.434238	FALSE	FALSE
Q9C0F3	0.290775	0.265557					51	46					0.278166	0.278166	6.88277e-05	0.00072093	2	FALSE	TRUE	ENSG00000283009	ZNF436	Q9C0F3	-0.974446	0.263993		2	0.0827826	FALSE	FALSE
P26374	0.358063	0.179062				0.296613	61	60				375	0.277913	0.277913	7.32682e-05	0.000748299	3	FALSE	TRUE	ENSG00000203668	CHML	P26374	0.33233	0.596371	0.325386	3	0.418008	FALSE	FALSE
O75607	0.357093	0.444634	0.404669	0.263528	0.244154	-0.0466266	65	60	45	907	60	375	0.277909	0.277909	7.32682e-05	0.000748299	6	FALSE	TRUE	ENSG00000107833	NPM3	O75607	0.388978	0.712715	0.31762	3	0.46929	FALSE	FALSE
P30291	0.0969088	0.440678				0.296065	65	40				287	0.277884	0.277884	7.32682e-05	0.000748299	3	FALSE	TRUE	ENSG00000166483	WEE1	P30291	0.663132	0.753378	0.57298	3	0.663137	TRUE	FALSE
Q6ZRQ5	0.275384	0.297674				0.260026	62	54				295	0.277695	0.277695	7.32682e-05	0.000748299	3	FALSE	TRUE	ENSG00000146263	MMS22L	Q6ZRQ5		0.786954	0.7387	2	0.762827	TRUE	FALSE
P62306	0.245105	0.434708	0.110526	0.585648	0.247658	0.041947	65	60	47	945	60	375	0.277598	0.277598	7.32682e-05	0.000748299	6	FALSE	TRUE	ENSG00000139343	SNRPF	P62306	0.46496	0.759395	0.624361	3	0.616239	TRUE	FALSE
Q13347	0.308487	0.19358	-0.147953	0.702566	0.474793	0.133895	65	60	57	945	60	375	0.277561	0.277561	7.32682e-05	0.000748299	6	FALSE	TRUE	ENSG00000084623	EIF3I	Q13347	0.275668	0.73737	0.296211	3	0.436416	FALSE	FALSE
Q15154	0.419539	0.306082		0.420943	-0.0559397	0.297117	65	60		855	60	375	0.277548	0.277548	7.32682e-05	0.000748299	5	FALSE	TRUE	ENSG00000078674	PCM1	Q15154	0.275552	0.738462	0.469893	3	0.492941	FALSE	FALSE
Q9H211	0.467218					0.0878654	62					225	0.277542	0.277542	7.32682e-05	0.000748299	2	FALSE	TRUE	ENSG00000167513	CDT1	Q9H211	0.764544	0.477123	0.713197	3	0.651621	TRUE	FALSE
Q92540	0.00226378	0.546297				0.283827	65	60				375	0.277462	0.277462	7.32682e-05	0.000748299	3	FALSE	TRUE	ENSG00000116698	SMG7	Q92540	0.429462	0.6698	0.487156	3	0.507866	FALSE	FALSE
P62826	0.0180954	0.286413	0.270735	0.764856	-0.0191668	0.343832	65	60	57	945	60	375	0.277461	0.277461	7.32682e-05	0.000748299	6	FALSE	TRUE	ENSG00000132341	RAN	P62826	0.941464	0.846791	0.495456	3	0.47877	FALSE	FALSE
Q6P4F7	0.250168					0.304306	64					321	0.277237	0.277237	7.32682e-05	0.000748299	2	FALSE	TRUE	ENSG00000198826	ARHGAP11A	Q6P4F7		0.698747	0.675913	2	0.68733	TRUE	FALSE
Q96RG2	0.169779	0.389058				0.272068	65	58				331	0.276969	0.276969	7.32682e-05	0.000748299	3	FALSE	TRUE	ENSG00000115687	PASK	Q96RG2	0.722744	0.729189	0.699493	3	0.687294	TRUE	FALSE
P83881				0.344334		0.209478				775		375	0.276906	0.276906	7.32682e-05	0.000748299	2	FALSE	TRUE	ENSG00000241343	RPL36A	P83881		0.581737	0.256516	2	0.419124	FALSE	FALSE
Q9P287	0.345548	0.169046	0.345193	0.521293	0.0729521	0.207063	65	60	52	887	60	375	0.276849	0.276849	7.32682e-05	0.000748299	6	FALSE	TRUE	ENSG00000107949	BCCIP	Q9P287	0.368737	0.821811	0.431238	3	0.540596	FALSE	FALSE
Q52LJ0	0.271217	0.354489	0.0307912	0.599075	0.136849	0.267772	65	60	41	914	60	375	0.276699	0.276699	7.32682e-05	0.000748299	6	FALSE	TRUE	ENSG00000171262	FAM98B	Q52LJ0	0.479173	0.797441	0.599798	3	0.625458	TRUE	FALSE
Q9BXP5	0.159671	0.510616	-0.0949171	0.678333	0.209556	0.195266	65	60	57	945	60	375	0.276421	0.276421	7.32682e-05	0.000748299	6	FALSE	TRUE	ENSG00000087087	SRRT	Q9BXP5	0.692227	0.772778	0.688317	3	0.717772	TRUE	FALSE
Q99627	0.300947	0.0977134	0.262629	0.702411	0.238348	0.0548129	65	60	55	930	60	375	0.276143	0.276143	7.54885e-05	0.000760626	6	FALSE	TRUE	ENSG00000198612	COPS8	Q99627	-0.477464	0.6265	0.211138	3	0.263106	FALSE	FALSE
Q9BVC3	0.389136	0.676066		-0.322844		0.36065	65	60		106		375	0.275752	0.275752	7.54885e-05	0.000760626	4	FALSE	TRUE	ENSG00000136982	DSCC1	Q9BVC3	0.79728	0.79386	0.725555	3	0.772231	TRUE	FALSE
P29083	0.345958	0.214624		0.309581		0.232614	65	60		279		375	0.275694	0.275694	7.54885e-05	0.000760626	4	FALSE	TRUE	ENSG00000153767	GTF2E1	P29083	-0.546266	0.698376	0.396329	3	0.34667	FALSE	FALSE
P41227	0.300523	0.171957	0.112498	0.42876	0.409125	0.231229	65	60	50	820	60	375	0.275682	0.275682	7.54885e-05	0.000760626	6	FALSE	TRUE	ENSG00000102030	NAA10	P41227	0.282363	0.345784	0.248786	3	0.292311	FALSE	FALSE
Q96HA7	0.466623	0.436323		-0.372833		0.572503	65	60		413		375	0.275654	0.275654	7.54885e-05	0.000760626	4	FALSE	TRUE	ENSG00000160949	TONSL	Q96HA7	0.67148	0.259915	0.62174	3	0.517189	FALSE	FALSE
O14497	0.119148	0.559379		0.496657	-0.00125789	0.202512	65	60		849	60	375	0.275288	0.275288	7.77087e-05	0.000777778	5	FALSE	TRUE	ENSG00000117713	ARID1A	O14497	0.467384	0.659874	0.561575	3	0.562943	FALSE	FALSE
Q8IX90	0.484816	0.585952		-0.39032		0.420465	65	59		226		366	0.275228	0.275228	7.77087e-05	0.000777778	4	FALSE	TRUE	ENSG00000165480	SKA3	Q8IX90	0.82192	0.873677	0.758647	3	0.817302	TRUE	FALSE
Q15544	0.174064	0.376385					57	54					0.275224	0.275224	7.77087e-05	0.000777778	2	FALSE	TRUE	ENSG00000064995	TAF11	Q15544	0.331236	0.728515	0.537827	3	0.512622	FALSE	FALSE
O75934	0.175939	0.543337	0.387928	0.374016	0.0842247	0.0857227	65	60	34	945	60	375	0.275195	0.275195	7.77087e-05	0.000777778	6	FALSE	TRUE	ENSG00000116752	BCAS2	O75934	0.187185	0.642572	0.387437	3	0.405544	FALSE	FALSE
O00170	0.0543569	0.186146	0.123893	0.68417	0.427719	0.174563	65	60	51	936	60	375	0.275141	0.275141	7.9929e-05	0.000793826	6	FALSE	TRUE	ENSG00000110711	AIP	O00170	0.653297	0.283582	0.315185	3	0.221366	FALSE	FALSE
O14737	0.350947	-0.0841989	0.0657571	0.680607	0.447425	0.186687	65	60	57	932	60	375	0.274537	0.274537	7.9929e-05	0.000793826	6	FALSE	TRUE	ENSG00000105185	PDCD5	O14737	0.237264	0.629859	0.266239	3	0.36883	FALSE	FALSE
Q0VDF9	0.0689102	0.22695	0.559643	0.579023	-0.112419	0.324756	65	60	50	803	60	375	0.274477	0.274477	7.9929e-05	0.000793826	6	FALSE	TRUE	ENSG00000187522	HSPA14	Q0VDF9	0.651883	0.768337	0.557192	3	0.659137	TRUE	FALSE
Q9BWD1	-0.0750409	0.0637992	0.167321	0.631835	0.471726	0.387113	65	60	54	887	60	375	0.274459	0.274459	7.9929e-05	0.000793826	6	FALSE	TRUE	ENSG00000120437	ACAT2	Q9BWD1	0.63847	0.72873	0.583373	3	0.625177	TRUE	FALSE
Q9BXK1	0.373192	0.221642				0.22844	65	60				366	0.274425	0.274425	7.9929e-05	0.000793826	3	FALSE	TRUE	ENSG00000129911	KLF16	Q9BXK1	0.134784	0.157695	0.262917	3	0.167593	FALSE	FALSE
Q6P1K2	0.503581	0.309718		0.19819		0.0856226	64	60		458		366	0.274278	0.274278	7.9929e-05	0.000793826	4	FALSE	TRUE	ENSG00000160783	PMF1	Q6P1K2		0.481639	0.512666	2	0.496415	FALSE	FALSE
Q8WU39				0.389533	0.25957	0.173634				119	60	366	0.274246	0.274246	8.21492e-05	0.000811404	3	FALSE	TRUE	ENSG00000170476	MZB1	Q8WU39	0.371522	0.111724	0.195272	3	0.226172	FALSE	FALSE
Q06203	0.508476	0.132189	0.26404	0.588956	-0.212428	0.364211	65	60	47	802	60	375	0.274241	0.274241	8.21492e-05	0.000811404	6	FALSE	TRUE	ENSG00000128059	PPAT	Q06203	0.518842	0.81283	0.639829	3	0.657167	TRUE	FALSE
Q9UKT4	0.244254	0.385058				0.193323	31	50				216	0.274212	0.274212	8.21492e-05	0.000811404	3	FALSE	TRUE	ENSG00000112029	FBXO5	Q9UKT4	0.842899	0.763157	0.834276	3	0.803158	TRUE	FALSE
O95391	0.217721	0.441824				0.161238	65	60				375	0.273595	0.273595	8.88099e-05	0.000865801	3	FALSE	TRUE	ENSG00000164609	SLU7	O95391	-0.137276	0.728929	0.147713	3	0.24622	FALSE	FALSE
P54577	0.20693	0.045077	0.122683	0.680589	0.364232	0.221285	65	60	57	940	60	375	0.273466	0.273466	8.88099e-05	0.000865801	6	FALSE	TRUE	ENSG00000134684	YARS1	P54577	0.142342	0.481879	0.312576	3	0.308476	FALSE	FALSE
O60925	0.230978	0.0262136	0.112882	0.633726	0.507933	0.128556	65	60	51	869	60	375	0.273381	0.273381	8.88099e-05	0.000865801	6	FALSE	TRUE	ENSG00000113068	PFDN1	O60925	0.454149	0.732539	0.137798	3	0.30522	FALSE	FALSE
P55209	0.105145	0.174569	0.122659	0.687608	0.351265	0.197954	65	60	57	943	60	375	0.2732	0.2732	8.88099e-05	0.000865801	6	FALSE	TRUE	ENSG00000187109	NAP1L1	P55209	-0.349647	0.673913	0.324934	3	0.32012	FALSE	FALSE
P23526	-0.0215602	0.156754	0.179724	0.630841	0.437761	0.255132	65	60	57	945	60	375	0.273108	0.273108	8.88099e-05	0.000865801	6	FALSE	TRUE	ENSG00000101444	AHCY	P23526	0.278494	0.586759	0.317281	3	0.39416	FALSE	FALSE
Q9Y2W2	0.207257	0.257627	0.287813	0.623196	0.0923084	0.167722	65	60	49	945	60	375	0.272654	0.272654	9.10302e-05	0.000884574	6	FALSE	TRUE	ENSG00000084463	WBP11	Q9Y2W2	0.426298	0.716996	0.577291	3	0.573527	TRUE	FALSE
Q9NRX1	0.507572	0.238773		0.158666	0.25971	0.196674	65	60		858	60	375	0.272279	0.272279	9.32504e-05	0.000904198	5	FALSE	TRUE	ENSG00000115946	PNO1	Q9NRX1	0.211566	0.754	0.37249	3	0.445849	FALSE	FALSE
Q9UQ88	0.145332	0.512872				0.158405	65	60				375	0.272203	0.272203	9.54707e-05	0.000923738	3	FALSE	TRUE	ENSG00000008128	CDK11A	Q9UQ88		0.545142	0.249714	2	0.397428	FALSE	FALSE
Q9BQ39	0.334321	0.331987		0.108498		0.313972	64	59		943		375	0.272194	0.272194	9.54707e-05	0.000923738	4	FALSE	TRUE	ENSG00000107625	DDX50	Q9BQ39	0.225883	0.677954	0.434614	3	0.446148	FALSE	FALSE
Q9UNZ2	0.201046	0.050989	0.292417	0.534988	0.372467	0.18066	65	60	55	930	60	375	0.272094	0.272094	9.76909e-05	0.000930233	6	FALSE	TRUE	ENSG00000088833	NSFL1C	Q9UNZ2	0.968452	0.383244	0.182755	3	0.220948	FALSE	FALSE
Q96DI7	0.447245	0.542078		0.265298	-0.0267349	0.131756	65	60		945	60	375	0.271929	0.271929	9.76909e-05	0.000930233	5	FALSE	TRUE	ENSG00000060688	SNRNP40	Q96DI7	0.553733	0.691726	0.71297	3	0.652795	TRUE	FALSE
Q14872	0.436743	0.107094					46	34					0.271918	0.271918	9.76909e-05	0.000930233	2	FALSE	TRUE	ENSG00000188786	MTF1	Q14872	-0.213859	0.422621	0.239914	3	0.149559	FALSE	FALSE
Q8TB52	0.370408	0.242489				0.202768	65	60				375	0.271888	0.271888	9.76909e-05	0.000930233	3	FALSE	TRUE	ENSG00000118496	FBXO30	Q8TB52	0.253942	0.525679	0.224572	3	0.318549	FALSE	FALSE
O95456	0.278206	0.142236	0.310994	-0.0249315	0.529462	0.394618	64	60	53	527	60	375	0.271764	0.271764	9.76909e-05	0.000930233	6	FALSE	TRUE	ENSG00000183527	PSMG1	O95456	0.588617	0.77413	0.497697	3	0.616322	TRUE	FALSE
O00178	-0.0383329	0.273137	0.266447	0.524519		0.332951	65	60	33	717		375	0.271744	0.271744	9.76909e-05	0.000930233	5	FALSE	TRUE	ENSG00000100226	GTPBP1	O00178	0.185287	0.314592	0.395472	3	0.29845	FALSE	FALSE
Q8WVJ2	0.172024	0.0415686	0.125289	0.603431	0.526322	0.160374	65	60	50	821	60	375	0.271501	0.271501	9.76909e-05	0.000930233	6	FALSE	TRUE	ENSG00000170584	NUDCD2	Q8WVJ2	0.324289	0.685593	0.353616	3	0.453388	FALSE	FALSE
Q6NXE6	0.26404	0.356369		0.105948	0.323057	0.308024	65	60		476	60	375	0.271487	0.271487	9.76909e-05	0.000930233	5	FALSE	TRUE	ENSG00000105676	ARMC6	Q6NXE6	0.496844	0.286983	0.593216	3	0.456637	FALSE	FALSE
Q14141	0.180202	0.0877674		0.476219	0.337844	0.274834	62	60		456	60	375	0.271373	0.271373	9.76909e-05	0.000930233	5	FALSE	TRUE	ENSG00000125354	SEPTIN6	Q14141	0.344857	0.557665	0.372478	3	0.424999	FALSE	FALSE
P49711	0.0782115	0.257303		0.424157		0.324774	65	57		915		375	0.271111	0.271111	9.76909e-05	0.000930233	4	FALSE	TRUE	ENSG00000102974	CTCF	P49711	0.365961	0.864762	0.735164	3	0.655294	TRUE	FALSE
Q86W56	0.380057	0.215221				0.217992	65	60				366	0.27109	0.27109	9.76909e-05	0.000930233	3	FALSE	TRUE	ENSG00000227345	PARG	Q86W56	-0.788612	0.695594	0.433458	3	0.350063	FALSE	FALSE
Q8N5C7	0.404257	0.327789				0.0808343	56	57				206	0.27096	0.27096	9.76909e-05	0.000930233	3	FALSE	TRUE	ENSG00000104047	DTWD1	Q8N5C7	0.135452	0.514788	0.122135	3	0.253022	FALSE	FALSE
Q9H910	0.302896	0.0495535	0.213285	0.548114	0.381635	0.13013	65	60	51	930	60	375	0.270936	0.270936	9.76909e-05	0.000930233	6	FALSE	TRUE	ENSG00000206053	JPT2	Q9H910	-0.876766	0.732993	0.322156	3	0.321618	FALSE	FALSE
Q8WYJ6		0.2759		0.395075	0.140012			51		116	60		0.270329	0.270329	9.99112e-05	0.000940439	3	FALSE	TRUE	ENSG00000180096	SEPTIN1	Q8WYJ6	0.282566	0.215293	0.349454	3	0.267571	FALSE	FALSE
Q96A72			0.188291			0.351941			56			375	0.270116	0.270116	9.99112e-05	0.000940439	2	FALSE	TRUE	ENSG00000111196	MAGOHB	Q96A72	0.534867	0.715464	0.444248	3	0.564857	FALSE	FALSE
Q86W42	0.265678	0.499209		0.286606	0.117683	0.180747	65	60		939	60	375	0.269985	0.269985	9.99112e-05	0.000940439	5	FALSE	TRUE	ENSG00000131652	THOC6	Q86W42	0.171542	0.357189	0.461321	3	0.308555	FALSE	FALSE
Q8TAP6	0.211054	0.362774				0.23582	65	59				277	0.269883	0.269883	9.99112e-05	0.000940439	3	FALSE	TRUE	ENSG00000101624	CEP76	Q8TAP6	0.453367	0.727579	0.56828	3	0.580592	TRUE	FALSE
P78344	0.0932575	0.249461	0.214693	0.540506	0.338373	0.180577	65	60	57	940	60	375	0.269478	0.269478	0.000104352	0.000974093	6	FALSE	TRUE	ENSG00000110321	EIF4G2	P78344	-0.134337	0.681474	0.329277	3	0.302297	FALSE	FALSE
Q3MHD2	0.274514	0.214102	0.14261	0.452979	0.441547	0.0893765	65	60	48	788	60	375	0.269188	0.269188	0.000104352	0.000974093	6	FALSE	TRUE	ENSG00000161654	LSM12	Q3MHD2		0.543814	0.399821	2	0.471811	FALSE	FALSE
Q9H2J4	0.304412	0.323381	0.254816	0.284425		0.178462	65	60	32	627		375	0.269099	0.269099	0.000104352	0.000974093	5	FALSE	TRUE	ENSG00000115539	PDCL3	Q9H2J4		0.745496	0.439163	2	0.585733	TRUE	FALSE
Q68CP9	0.396918	0.283381		0.184823		0.209861	65	60		754		375	0.268746	0.268746	0.000108792	0.00101031	4	FALSE	TRUE	ENSG00000189079	ARID2	Q68CP9	0.139738	0.716729	0.515484	3	0.454248	FALSE	FALSE
A6NHR9	0.461424	0.346416	0.14938	0.41506	-0.122463	0.362013	65	60	57	934	60	375	0.268638	0.268638	0.000108792	0.00101031	6	FALSE	TRUE	ENSG00000101596	SMCHD1	A6NHR9	0.365983	0.746226	0.512369	3	0.541526	FALSE	FALSE
Q9Y575	0.294312	0.242428					55	51					0.26837	0.26837	0.000113233	0.0010483	2	FALSE	TRUE	ENSG00000115239	ASB3	Q9Y575	0.147153	0.584652	0.378564	3	0.370102	FALSE	FALSE
Q5TKA1	0.247192	0.298632				0.258778	65	58				348	0.268201	0.268201	0.000113233	0.0010483	3	FALSE	TRUE	ENSG00000183814	LIN9	Q5TKA1	0.727327	0.733852	0.697466	3	0.719548	TRUE	FALSE
P61081	0.174689	0.122858	0.168826	0.673272	0.332788	0.136538	65	60	56	933	60	375	0.268162	0.268162	0.000113233	0.0010483	6	FALSE	TRUE	ENSG00000130725	UBE2M	P61081	0.253887	0.197377	0.353814	3	0.267102	FALSE	FALSE
Q99547	0.386071	0.511999		0.0207755		0.150572	65	60		692		375	0.267354	0.267354	0.000117673	0.00108163	4	FALSE	TRUE	ENSG00000135698	MPHOSPH6	Q99547	0.324424	0.791867	0.384611	3	0.499531	FALSE	FALSE
Q99459	0.182346	0.509115		0.335013	0.084953	0.223028	65	60		945	60	375	0.266891	0.266891	0.000119893	0.00109533	5	FALSE	TRUE	ENSG00000096401	CDC5L	Q99459	0.462414	0.726848	0.63416	3	0.607527	TRUE	FALSE
Q99873	0.480598	0.209519	0.097835	0.415547	0.177519	0.21996	65	60	55	911	60	375	0.26683	0.26683	0.000119893	0.00109533	6	FALSE	TRUE	ENSG00000126457	PRMT1	Q99873	0.238828	0.293439	0.465494	3	0.320939	FALSE	FALSE
Q15058	0.425234	0.403197		-0.123001		0.361822	64	60		150		375	0.266813	0.266813	0.000119893	0.00109533	4	FALSE	TRUE	ENSG00000118193	KIF14	Q15058	0.758723	0.721785	0.687163	3	0.715969	TRUE	FALSE
P33981	0.514749	0.566253		-0.361129	0.0301704	0.584014	65	60		179	60	375	0.266811	0.266811	0.000119893	0.00109533	5	FALSE	TRUE	ENSG00000112742	TTK	P33981	0.798415	0.798229	0.679528	3	0.7586	TRUE	FALSE
Q92686	0.359862	0.157749		0.282695			53	54		94			0.266769	0.266769	0.000119893	0.00109533	3	FALSE	TRUE	ENSG00000154146	NRGN	Q92686	0.232599	0.117975	0.393935	3	0.248147	FALSE	FALSE
Q7Z7A3	0.279203	0.313716				0.207065	64	60				358	0.266661	0.266661	0.000122114	0.00111449	3	FALSE	TRUE	ENSG00000142544	CTU1	Q7Z7A3		-0.265714	0.216993	2	0.087596	FALSE	FALSE
O43663	0.368553	0.33417		-0.0343767		0.397787	65	60		677		375	0.266533	0.266533	0.000124334	0.0011279	4	FALSE	TRUE	ENSG00000198901	PRC1	O43663		0.774192	0.693954	2	0.691794	TRUE	FALSE
P20226	0.395057	0.180611				0.223731	59	60				357	0.266467	0.266467	0.000124334	0.0011279	3	FALSE	TRUE	ENSG00000112592	TBP	P20226	0.532387	0.818244	0.545993	3	0.63041	TRUE	FALSE
A3KN83	0.319739	0.506164	0.467639	-0.368207		0.406892	65	60	40	104		375	0.266445	0.266445	0.000124334	0.0011279	5	FALSE	TRUE	ENSG00000139697	SBNO1	A3KN83	0.166527	0.816116	0.487594	3	0.488121	FALSE	FALSE
Q9BTE6	0.275822	0.0781395		0.346141	0.422513	0.209535	65	60		702	60	375	0.26643	0.26643	0.000124334	0.0011279	5	FALSE	TRUE	ENSG00000266967	AARSD1	Q9BTE6		0.532747	0.413475	2	0.471875	FALSE	FALSE
Q9BTE6	0.275822	0.0781395		0.346141	0.422513	0.209535	65	60		702	60	375	0.26643	0.26643	0.000124334	0.0011279	5	FALSE	TRUE	ENSG00000108825	PTGES3L-AARSD1	Q9BTE6		0.167437	0.181812	2	0.137809	FALSE	FALSE
O76094	0.0844945	0.270662	0.124078	0.530067	0.370555	0.216669	65	60	56	941	60	375	0.266088	0.266088	0.000128774	0.001167	6	FALSE	TRUE	ENSG00000174780	SRP72	O76094	0.266727	0.775877	0.32787	3	0.456824	FALSE	FALSE
Q96SN8	0.164978	0.359804				0.273401	64	60				375	0.266061	0.266061	0.000130995	0.00118118	3	FALSE	TRUE	ENSG00000136861	CDK5RAP2	Q96SN8	0.439644	0.769239	0.525735	3	0.557434	FALSE	FALSE
Q96Q89		0.517059		-0.182303		0.4633		55		912		375	0.266018	0.266018	0.000130995	0.00118118	3	FALSE	TRUE	ENSG00000138182	KIF20B	Q96Q89	0.825347	0.757262	0.599118	3	0.727133	TRUE	FALSE
Q9H5I1					0.333476	0.198411					60	303	0.265943	0.265943	0.000130995	0.00118118	2	FALSE	TRUE	ENSG00000152455	SUV39H2	Q9H5I1	0.633174	0.772256	0.722556	3	0.709329	TRUE	FALSE
Q9NQT4	0.497474	0.526242		0.367586	-0.23448	0.171886	65	60		933	60	375	0.265742	0.265742	0.000135435	0.00121514	5	FALSE	TRUE	ENSG00000077348	EXOSC5	Q9NQT4	0.26774	0.312739	0.478265	3	0.352915	FALSE	FALSE
Q9Y285	-0.112409	0.20737	0.197456	0.712379	0.354304	0.234146	65	60	57	929	60	375	0.265541	0.265541	0.000135435	0.00121514	6	FALSE	TRUE	ENSG00000179115	FARSA	Q9Y285	0.565446	0.421574	0.519665	3	0.482594	FALSE	FALSE
O00743	0.00444186	0.376461	0.380615	-0.111262	0.597589	0.34501	65	60	56	635	60	375	0.265476	0.265476	0.000135435	0.00121514	6	FALSE	TRUE	ENSG00000119414	PPP6C	O00743	0.278565	0.793264	0.453538	3	0.424886	FALSE	FALSE
O76003	0.432439	-0.0400528	0.221608	0.604716	0.208892	0.164814	65	60	55	934	60	375	0.265403	0.265403	0.000137655	0.00123138	6	FALSE	TRUE	ENSG00000108010	GLRX3	O76003	0.183889	0.755526	0.237953	3	0.39051	FALSE	FALSE
O94868	0.296901					0.233738	55					340	0.265319	0.265319	0.000137655	0.00123138	2	FALSE	TRUE	ENSG00000137478	FCHSD2	O94868	-0.164452	0.47112	0.296354	3	0.250003	FALSE	FALSE
Q9NPA8	0.122572	0.246972	0.126613	0.627375	0.296939	0.170412	65	60	40	944	60	375	0.265147	0.265147	0.000142096	0.00126858	6	FALSE	TRUE	ENSG00000120533	ENY2	Q9NPA8	0.568382	0.686399	0.354866	3	0.366014	FALSE	FALSE
Q9ULK4	0.292698	0.231215	0.271408				65	59	28				0.265107	0.265107	0.000146536	0.00128906	3	FALSE	TRUE	ENSG00000112282	MED23	Q9ULK4	0.116828	0.755294	0.284775	3	0.383351	FALSE	FALSE
Q9HAW4	0.153219	0.619501		-0.176445		0.464	62	60		20		357	0.265069	0.265069	0.000146536	0.00128906	4	FALSE	TRUE	ENSG00000092853	CLSPN	Q9HAW4	0.865723	0.768192	0.832132	3	0.822006	TRUE	FALSE
Q96Q15	0.383058	0.205507	0.271478			0.199757	65	60	31			366	0.26495	0.26495	0.000146536	0.00128906	4	FALSE	TRUE	ENSG00000157106	SMG1	Q96Q15	-0.375516	0.655574	0.395113	3	0.33754	FALSE	FALSE
O75586	0.499429	0.200739				0.0943232	65	60				375	0.26483	0.26483	0.000146536	0.00128906	3	FALSE	TRUE	ENSG00000133997	MED6	O75586	0.115918	0.775442	0.38937	3	0.42691	FALSE	FALSE
P19388	0.246656	0.42477	0.0218408	0.551551	0.195245	0.147295	65	60	54	945	60	375	0.26456	0.26456	0.000146536	0.00128906	6	FALSE	TRUE	ENSG00000099817	POLR2E	P19388	0.358432	0.516827	0.489923	3	0.428084	FALSE	FALSE
Q969T4	0.52623	0.00265424					65	60					0.264442	0.264442	0.000146536	0.00128906	2	FALSE	TRUE	ENSG00000170035	UBE2E3	Q969T4		0.64572	0.133736	2	0.389397	FALSE	FALSE
Q14676	0.22814	0.207199		0.34084		0.281225	65	60		931		375	0.264351	0.264351	0.000146536	0.00128906	4	FALSE	TRUE	ENSG00000137337	MDC1	Q14676		0.34253	0.623539	2	0.483034	FALSE	FALSE
Q15542	0.23807	0.441307		-0.0531823	0.45039	0.245123	65	60		94	60	375	0.264342	0.264342	0.000146536	0.00128906	5	FALSE	TRUE	ENSG00000148835	TAF5	Q15542	0.776154	0.839672	0.736845	3	0.782377	TRUE	FALSE
P14373	0.451466	0.463985		-0.0146768		0.156232	63	60		305		375	0.264251	0.264251	0.000146536	0.00128906	4	FALSE	TRUE	ENSG00000204713	TRIM27	P14373		-0.673355	0.486694	2	0.170667	FALSE	FALSE
P31483	-0.0176239	0.337964	0.00884469	0.613294	0.4654	0.176848	65	60	53	882	60	375	0.264121	0.264121	0.000146536	0.00128906	6	FALSE	TRUE	ENSG00000116001	TIA1	P31483	0.454953	0.772678	0.351765	3	0.389951	FALSE	FALSE
Q8ND83	0.260153	0.268052					52	46					0.264103	0.264103	0.000146536	0.00128906	2	FALSE	TRUE	ENSG00000139737	SLAIN1	Q8ND83	0.135513	0.393794	0.411197	3	0.313473	FALSE	FALSE
P08397	0.139598	0.324483	0.259597	0.336708	0.316206	0.207835	65	60	44	786	60	375	0.264071	0.264071	0.000146536	0.00128906	6	FALSE	TRUE	ENSG00000256269	HMBS	P08397	0.412317	0.565174	0.362788	3	0.445871	FALSE	FALSE
O43768	0.105006	0.143367	0.167264	0.559941	0.372119	0.234966	65	60	41	736	60	375	0.263777	0.263777	0.000146536	0.00128906	6	FALSE	TRUE	ENSG00000143420	ENSA	O43768	0.747997	0.657451	0.461925	3	0.398059	FALSE	FALSE
Q96HJ9		0.532696				-0.00549494		60				232	0.2636	0.2636	0.000148757	0.00129971	2	FALSE	TRUE	ENSG00000164898	FMC1	Q96HJ9		0.527192	0.379731	2	0.449083	FALSE	FALSE
Q96C12	0.151502				0.375381		50				60		0.263442	0.263442	0.000148757	0.00129971	2	FALSE	TRUE	ENSG00000140691	ARMC5	Q96C12	0.977924	0.165696	0.272642	3	0.178682	FALSE	FALSE
O43847	0.413673	0.170826	0.202186	-0.00456931	0.466518	0.331949	65	60	57	684	60	375	0.26343	0.26343	0.000148757	0.00129971	6	FALSE	TRUE	ENSG00000078618	NRDC	O43847	-0.958458	0.53342	0.282634	3	0.240068	FALSE	FALSE
O75937	0.410366	0.152754	-0.0102215	0.735078	-0.0329325	0.325528	65	60	56	925	60	375	0.263429	0.263429	0.000148757	0.00129971	6	FALSE	TRUE	ENSG00000285317	DNAJC8	O75937	0.29789	0.714981		2	0.506391	FALSE	FALSE
P15923		0.615054		-0.146687		0.321668		60		140		367	0.263345	0.263345	0.000148757	0.00129971	3	FALSE	TRUE	ENSG00000071564	TCF3	P15923	0.179865	0.584253	0.485752	3	0.415328	FALSE	FALSE
Q9BU89	0.437631	0.267622	0.342268	0.04264		0.224931	65	60	30	675		375	0.263018	0.263018	0.000148757	0.00129971	5	FALSE	TRUE	ENSG00000129932	DOHH	Q9BU89	0.382132	0.397819	0.376815	3	0.384705	FALSE	FALSE
Q99496	0.281539	0.316504		0.3396		0.112804	65	60		896		375	0.262612	0.262612	0.000150977	0.00131655	4	FALSE	TRUE	ENSG00000121481	RNF2	Q99496	0.124327	0.722932	0.317572	3	0.378698	FALSE	FALSE
Q9NSP4		0.483483			0.058272	0.245646		59			60	287	0.262467	0.262467	0.000153197	0.00132948	3	FALSE	TRUE	ENSG00000100162	CENPM	Q9NSP4	0.817416	0.496342	0.758467	3	0.690587	TRUE	FALSE
P61024	0.50656	0.439873		-0.248353		0.351782	65	60		359		357	0.262466	0.262466	0.000153197	0.00132948	4	FALSE	TRUE	ENSG00000173207	CKS1B	P61024		0.725613	0.599622	2	0.662338	TRUE	FALSE
Q7Z3K3	0.193847	0.23421		0.371354		0.250405	65	60		913		375	0.262454	0.262454	0.000153197	0.00132948	4	FALSE	TRUE	ENSG00000143442	POGZ	Q7Z3K3	0.59723	0.687596	0.454194	3	0.384067	FALSE	FALSE
Q9NVR0	0.56549	0.0654217				0.155305	63	60				295	0.262072	0.262072	0.000155417	0.00133971	3	FALSE	TRUE	ENSG00000178502	KLHL11	Q9NVR0	0.524565	0.745192	0.435697	3	0.411115	FALSE	FALSE
P30305	0.452442	0.172225				0.161397	61	59				261	0.262021	0.262021	0.000155417	0.00133971	3	FALSE	TRUE	ENSG00000101224	CDC25B	P30305	0.339737	0.387554	0.351344	3	0.359442	FALSE	FALSE
O94761	0.418477	0.0614312				0.305804	64	52				322	0.261904	0.261904	0.000155417	0.00133971	3	FALSE	TRUE	ENSG00000160957	RECQL4	O94761	0.745863	0.218297	0.688662	3	0.550941	FALSE	FALSE
O60885	0.0495135	0.453047	0.165457	0.444878		0.195774	65	60	56	889		375	0.261734	0.261734	0.000157638	0.00135109	5	FALSE	TRUE	ENSG00000141867	BRD4	O60885	0.16833	0.596188	0.466627	3	0.381517	FALSE	FALSE
P52566	-0.0741398	0.164959		0.485451	0.493009	0.239329	63	54		407	60	375	0.261722	0.261722	0.000157638	0.00135109	5	FALSE	TRUE	ENSG00000111348	ARHGDIB	P52566	0.268466	0.333864	0.11992	3	0.238208	FALSE	FALSE
Q9UBU9	0.120979	0.434981	0.257284	0.185402		0.309679	65	60	42	935		375	0.261665	0.261665	0.000157638	0.00135109	5	FALSE	TRUE	ENSG00000162231	NXF1	Q9UBU9	0.227628	0.752657	0.49159	3	0.490435	FALSE	FALSE
P25098	-0.0874876	0.320888	0.553128	0.111935		0.40908	65	60	37	449		375	0.261509	0.261509	0.000157638	0.00135109	5	FALSE	TRUE	ENSG00000173020	GRK2	P25098	0.314918	0.269664	0.376427	3	0.318861	FALSE	FALSE
Q9H8M2	0.364403	0.163392				0.256642	65	60				375	0.261479	0.261479	0.000157638	0.00135109	3	FALSE	TRUE	ENSG00000028310	BRD9	Q9H8M2	-0.321834	0.516418	0.39546	3	0.293256	FALSE	FALSE
Q7L9L4	0.137529	0.184621	0.402867			0.320528	65	60	56			357	0.261386	0.261386	0.000159858	0.00136106	4	FALSE	TRUE	ENSG00000173542	MOB1B	Q7L9L4	0.167936	0.597623	0.195378	3	0.320312	FALSE	FALSE
Q9NXF7	0.452076	0.426467		-0.102771		0.268168	64	58		192		358	0.260985	0.260985	0.000159858	0.00136106	4	FALSE	TRUE	ENSG00000163257	DCAF16	Q9NXF7	0.194722	0.768628	0.534624	3	0.499324	FALSE	FALSE
Q8IYA6	0.383914	-0.126592				0.525567	61	37				375	0.260963	0.260963	0.000159858	0.00136106	3	FALSE	TRUE	ENSG00000169607	CKAP2L	Q8IYA6	0.635459	0.619827	0.597437	3	0.615343	TRUE	FALSE
Q5T8P6	0.155043	0.251574	0.0959062	0.536515	0.309073	0.217232	65	60	53	889	60	375	0.260891	0.260891	0.000159858	0.00136106	6	FALSE	TRUE	ENSG00000139746	RBM26	Q5T8P6	0.34647	0.811582	0.493827	3	0.550151	FALSE	FALSE
O15294	0.0996691	0.185022	0.138258	0.607383	0.0313531	0.502872	65	60	56	901	60	375	0.26076	0.26076	0.000162078	0.00137606	6	FALSE	TRUE	ENSG00000147162	OGT	O15294	0.233613	0.66554	0.176265	3	0.358381	FALSE	FALSE
Q96LR5	0.418289	0.00634178	0.331123			0.286872	47	59	28			375	0.260657	0.260657	0.000162078	0.00137606	4	FALSE	TRUE	ENSG00000182247	UBE2E2	Q96LR5	-0.225627	0.717615	-0.898436	3	-0.0735487	FALSE	FALSE
P61201	0.333015	0.409111	-0.119194	0.490832	0.244041	0.204904	65	60	49	884	60	375	0.260451	0.260451	0.000164298	0.00138967	6	FALSE	TRUE	ENSG00000166200	COPS2	P61201	0.872868	0.658916	0.211599	3	0.315787	FALSE	FALSE
Q96MG7	0.458894	0.327426		-0.0621824	0.233982	0.343568	65	60		669	60	375	0.260338	0.260338	0.000164298	0.00138967	5	FALSE	TRUE	ENSG00000185115	NSMCE3	Q96MG7		0.296169	0.233834	2	0.265001	FALSE	FALSE
Q96G74	0.452903	0.4806		-0.0925325		0.200255	63	57		10		357	0.260306	0.260306	0.000164298	0.00138967	4	FALSE	TRUE	ENSG00000068308	OTUD5	Q96G74	-0.197364	0.452138	0.176638	3	0.173234	FALSE	FALSE
Q92973	0.415696	-0.0856627	0.180975	0.540969	0.317775	0.191126	65	60	57	944	60	375	0.260146	0.260146	0.000168739	0.00142455	6	FALSE	TRUE	ENSG00000083312	TNPO1	Q92973	-0.426183	0.665145	0.278659	3	0.297778	FALSE	FALSE
Q9H410	0.51771	0.511887		-0.279198		0.28986	64	60		135		375	0.260065	0.260065	0.000170959	0.00142593	4	FALSE	TRUE	ENSG00000149636	DSN1	Q9H410	0.769916	0.811986	0.667538	3	0.749785	TRUE	FALSE
Q15185	0.048182	-0.0601819	0.185482	0.731034	0.410242	0.245476	65	60	57	941	60	375	0.260039	0.260039	0.000170959	0.00142593	6	FALSE	TRUE	ENSG00000110958	PTGES3	Q15185	0.252872	0.763879	0.563836	3	0.526859	FALSE	FALSE
Q9NR30	0.425446	0.229524	0.297637	0.0744883	0.215743	0.314915	65	60	40	945	60	375	0.259625	0.259625	0.000170959	0.00142593	6	FALSE	TRUE	ENSG00000165732	DDX21	Q9NR30	0.221248	0.796472	0.417326	3	0.478349	FALSE	FALSE
P00491	-0.264769	0.270272	0.352379	0.473766	0.426086	0.299792	64	60	56	812	60	375	0.259587	0.259587	0.000170959	0.00142593	6	FALSE	TRUE	ENSG00000198805	PNP	P00491	0.236499	0.662623	0.292382	3	0.397167	FALSE	FALSE
P23025	0.373985	0.278159				0.126604	64	59				277	0.259583	0.259583	0.000170959	0.00142593	3	FALSE	TRUE	ENSG00000136936	XPA	P23025	0.241646	0.665189	0.353754	3	0.420153	FALSE	FALSE
Q96B01	0.410521	0.528828		-0.343146		0.441976	65	58		149		339	0.259545	0.259545	0.000170959	0.00142593	4	FALSE	TRUE	ENSG00000111247	RAD51AP1	Q96B01	0.831645	0.81685	0.757569	3	0.80185	TRUE	FALSE
Q96GX5	0.439299	0.239918		-0.113695		0.472349	64	60		99		375	0.259468	0.259468	0.000170959	0.00142593	4	FALSE	TRUE	ENSG00000120539	MASTL	Q96GX5	0.681816	0.736798	0.571585	3	0.662679	TRUE	FALSE
O60256	0.121477	0.177082	0.311296	0.324768	0.354993	0.266211	65	60	52	618	60	375	0.259305	0.259305	0.000173179	0.00143646	6	FALSE	TRUE	ENSG00000141127	PRPSAP2	O60256	-0.542746	0.647889	0.465214	3	0.369225	FALSE	FALSE
Q99832	0.0719453	0.36832	0.0392458	0.751402	-0.0242136	0.348053	65	60	57	945	60	375	0.259125	0.259125	0.000173179	0.00143646	6	FALSE	TRUE	ENSG00000135624	CCT7	Q99832	0.431584	0.519246	0.537134	3	0.495513	FALSE	FALSE
Q00403	0.182298	0.354767		0.47846	-0.0563271	0.336202	65	60		783	60	375	0.25908	0.25908	0.000173179	0.00143646	5	FALSE	TRUE	ENSG00000137947	GTF2B	Q00403	0.213478	0.74298	0.333169	3	0.425832	FALSE	FALSE
B0I1T2		0.326704		0.116792	0.385792	0.206793		59		137	60	358	0.25902	0.25902	0.000173179	0.00143646	4	FALSE	TRUE	ENSG00000136286	MYO1G	B0I1T2	0.263919	0.299628	0.242223	3	0.268581	FALSE	FALSE
Q01844	-0.0983112	0.464469	0.206482	0.661007	0.270532	0.0484747	65	60	56	945	60	375	0.258776	0.258776	0.0001754	0.00145087	6	FALSE	TRUE	ENSG00000182944	EWSR1	Q01844	0.548775	0.838775	0.645516	3	0.677689	TRUE	FALSE
Q8NCF5	0.306722	0.58785		-0.107754		0.248259	64	60		523		357	0.258769	0.258769	0.0001754	0.00145087	4	FALSE	TRUE	ENSG00000176953	NFATC2IP	Q8NCF5	0.198559	0.858125	0.536732	3	0.531136	FALSE	FALSE
Q9NTK5	0.0763321	0.0117348	0.0716752	0.680343	0.509411	0.202762	65	60	57	943	60	375	0.25871	0.25871	0.0001754	0.00145087	6	FALSE	TRUE	ENSG00000138430	OLA1	Q9NTK5	0.339938	0.748756	0.379735	3	0.489474	FALSE	FALSE
Q9H8V3	0.383344	0.394559		-0.129685		0.385971	65	60		290		375	0.258547	0.258547	0.00017984	0.00148488	4	FALSE	TRUE	ENSG00000114346	ECT2	Q9H8V3	0.382882	0.674758	0.341278	3	0.466281	FALSE	FALSE
Q8N2W9	0.259352	0.384257				0.130565	62	33				277	0.258058	0.258058	0.00018206	0.00149499	3	FALSE	TRUE	ENSG00000105229	PIAS4	Q8N2W9	0.281285	0.312188	0.513421	3	0.364772	FALSE	FALSE
Q8WUQ7	0.440109	0.49038		-0.0841203		0.185528	64	60		43		366	0.257974	0.257974	0.00018206	0.00149499	4	FALSE	TRUE	ENSG00000105298	CACTIN	Q8WUQ7	0.31338	0.224998	0.466519	3	0.334663	FALSE	FALSE
O76071	0.124972	0.278333		0.466887	0.196468	0.223209	65	60		855	60	375	0.257974	0.257974	0.00018206	0.00149499	5	FALSE	TRUE	ENSG00000144021	CIAO1	O76071	0.212286	0.697372	0.445297	3	0.451622	FALSE	FALSE
O60828	0.33846	0.265249	0.08677	0.573418	0.121611	0.160718	65	60	38	898	60	375	0.257704	0.257704	0.000188721	0.00154827	6	FALSE	TRUE	ENSG00000102103	PQBP1	O60828	0.198573	0.455464	0.475196	3	0.353852	FALSE	FALSE
Q6PII3	0.212315	0.407548				0.152205	65	60				366	0.257356	0.257356	0.000193162	0.00157324	3	FALSE	TRUE	ENSG00000154781	CCDC174	Q6PII3	0.244898	0.726396	0.239157	3	0.329865	FALSE	FALSE
P46782	0.0274067	0.290437	0.0790363	0.67118	0.3001	0.175796	65	60	56	945	60	375	0.257326	0.257326	0.000193162	0.00157324	6	FALSE	TRUE	ENSG00000083845	RPS5	P46782		0.592462	0.251692	2	0.422077	FALSE	FALSE
Q9NR33	0.267382	0.405772	0.308972	0.00965914		0.294688	64	60	34	599		340	0.257295	0.257295	0.000193162	0.00157324	5	FALSE	TRUE	ENSG00000115350	POLE4	Q9NR33	0.111878	0.478316	0.127514	3	0.230982	FALSE	FALSE
Q86UV5	0.582472	0.316432	0.211419	-0.269648		0.445469	65	60	45	257		375	0.257229	0.257229	0.000193162	0.00157324	5	FALSE	TRUE	ENSG00000090686	USP48	Q86UV5	0.312479	0.723933	0.485194	3	0.481641	FALSE	FALSE
Q9UKI8	0.0790158	0.313839				0.378801	65	60				375	0.257219	0.257219	0.000195382	0.00158845	3	FALSE	TRUE	ENSG00000198586	TLK1	Q9UKI8	0.131877	0.715594	0.412328	3	0.419933	FALSE	FALSE
O14519	0.195682	0.43015				0.145291	65	60				357	0.257041	0.257041	0.000195382	0.00158845	3	FALSE	TRUE	ENSG00000111328	CDK2AP1	O14519	0.188948	0.561644	0.111553	3	0.230655	FALSE	FALSE
Q9HCG8	0.299112	0.468001		-0.0073018		0.268055	65	60		640		375	0.256967	0.256967	0.000197602	0.00160216	4	FALSE	TRUE	ENSG00000163510	CWC22	Q9HCG8	0.239553	0.763437	0.471895	3	0.491617	FALSE	FALSE
Q96H22		0.384114				0.129601		49				233	0.256858	0.256858	0.000197602	0.00160216	2	FALSE	TRUE	ENSG00000166451	CENPN	Q96H22	0.661718	0.772827	0.584562	3	0.672798	TRUE	FALSE
Q99614	0.398065	-0.0914521	0.215898	0.558368	0.358542	0.0988734	65	60	49	913	60	375	0.256382	0.256382	0.000199822	0.00161435	6	FALSE	TRUE	ENSG00000113312	TTC1	Q99614	-0.352766	0.687488	0.126328	3	0.259411	FALSE	FALSE
O75943	0.204127	0.426779				0.137913	64	57				349	0.256273	0.256273	0.000202043	0.00162791	3	FALSE	TRUE	ENSG00000152942	RAD17	O75943		0.53295	0.414753	2	0.472522	FALSE	FALSE
P15153	0.00556515	0.29581		0.409687	0.310962		61	54		502	60		0.255506	0.255506	0.000206483	0.00165923	4	FALSE	TRUE	ENSG00000128340	RAC2	P15153	0.555697	0.377823	-0.129753	3	0.122694	FALSE	FALSE
Q86UX7	-0.0822278	0.337317		0.428313	0.281693	0.311537	55	53		197	60	375	0.255327	0.255327	0.000208703	0.00167558	5	FALSE	TRUE	ENSG00000149781	FERMT3	Q86UX7	0.34713	0.265576	0.233429	3	0.281916	FALSE	FALSE
Q8IW35	0.486822	0.154308		-0.192803	0.483655	0.343741	65	60		164	60	375	0.255145	0.255145	0.000215364	0.00172291	5	FALSE	TRUE	ENSG00000182504	CEP97	Q8IW35	0.456445	0.579628	0.516415	3	0.517496	FALSE	FALSE
Q9UG63	0.441505	0.190592	0.108897	0.332318	0.266701	0.190711	65	60	53	858	60	375	0.25512	0.25512	0.000215364	0.00172291	6	FALSE	TRUE	ENSG00000033050	ABCF2	Q9UG63	0.867826	0.516262	0.46212	3	0.336399	FALSE	FALSE
P17987	0.0223243	0.260604	0.0768972	0.725147	0.139597	0.305981	65	60	57	945	60	375	0.255092	0.255092	0.000215364	0.00172291	6	FALSE	TRUE	ENSG00000120438	TCP1	P17987	0.637858	0.782978	0.58313	3	0.667989	TRUE	FALSE
P61088	-0.0754919	0.0930238	0.28488	0.744748	0.319708	0.162078	65	60	57	935	60	375	0.254824	0.254824	0.000219805	0.00174912	6	FALSE	TRUE	ENSG00000177889	UBE2N	P61088	0.414422	0.822826	0.541699	3	0.59247	TRUE	FALSE
P54274	0.334504	0.337958				0.0919261	62	38				250	0.254796	0.254796	0.000219805	0.00174912	3	FALSE	TRUE	ENSG00000147601	TERF1	P54274	-0.193718	0.642663	0.336744	3	0.261896	FALSE	FALSE
O00273	0.35095	0.0709299	0.1681	0.468225	0.289654	0.1806	65	60	55	833	60	375	0.254743	0.254743	0.000219805	0.00174912	6	FALSE	TRUE	ENSG00000160049	DFFA	O00273	0.214497	0.682269	0.417517	3	0.437922	FALSE	FALSE
Q14103	0.000911331	0.32149	0.146637	0.570929	0.282588	0.20561	65	60	57	945	60	375	0.254694	0.254694	0.000222025	0.00175347	6	FALSE	TRUE	ENSG00000138668	HNRNPD	Q14103	0.583482	0.877387	0.745888	3	0.73556	TRUE	FALSE
Q9Y3D0	0.370472	0.178221	0.194545	0.494277		0.0352501	65	60	38	911		375	0.254553	0.254553	0.000224245	0.00175347	5	FALSE	TRUE	ENSG00000166595	CIAO2B	Q9Y3D0	-0.672883	0.253361	0.153894	3	0.1124	FALSE	FALSE
P39023	0.0522347	0.50171		0.318547	0.232549	0.167589	65	60		945	60	375	0.254526	0.254526	0.000224245	0.00175347	5	FALSE	TRUE	ENSG00000100316	RPL3	P39023	0.818467	0.721554	0.139611	3	0.314154	FALSE	FALSE
Q13838	0.323516	0.45952	-0.0127858	0.391335	0.147151	0.217957	65	60	57	945	60	375	0.254449	0.254449	0.000224245	0.00175347	6	FALSE	TRUE	ENSG00000198563	DDX39B	Q13838		0.146429	0.575599	2	0.360821	FALSE	FALSE
P08243	0.468882	-0.0101894	0.225269	0.369262	0.2883	0.184663	65	60	52	794	60	375	0.254365	0.254365	0.000224245	0.00175347	6	FALSE	TRUE	ENSG00000070669	ASNS	P08243	-0.339138	0.253169	0.861921	3	0.0757766	FALSE	FALSE
Q9BX40	0.213191	0.377774		0.390487	0.0445198	0.245638	65	60		771	60	375	0.254322	0.254322	0.000224245	0.00175347	5	FALSE	TRUE	ENSG00000149657	LSM14B	Q9BX40	0.313973	0.552359	0.433718	3	0.43335	FALSE	FALSE
Q9BRX2	0.42706	0.0504121		0.126156	0.37097	0.296328	65	60		820	60	375	0.254185	0.254185	0.000224245	0.00175347	5	FALSE	TRUE	ENSG00000152684	PELO	Q9BRX2	-0.352411	0.671375	-0.158793	3	0.159114	FALSE	FALSE
P11171	-0.0528375	0.466739		0.223796	0.435411	0.197134	65	60		579	60	375	0.254048	0.254048	0.000224245	0.00175347	5	FALSE	TRUE	ENSG00000159023	EPB41	P11171	0.274956	0.479411	0.445444	3	0.399937	FALSE	FALSE
Q9UKK9	0.0571116	-0.0503508	0.310435	0.619782	0.398672	0.188229	65	60	57	934	60	375	0.25398	0.25398	0.000224245	0.00175347	6	FALSE	TRUE	ENSG00000165609	NUDT5	Q9UKK9	0.184919	0.735182	0.336777	3	0.418959	FALSE	FALSE
O60869	0.171283	0.0104331	0.145082	0.685109	0.307428	0.204181	65	60	56	916	60	375	0.25392	0.25392	0.000224245	0.00175347	6	FALSE	TRUE	ENSG00000107223	EDF1	O60869	-0.117337	0.273427	-0.663552	3	0.0498162	FALSE	FALSE
P62273	0.0677012	0.223604		0.599399	0.22063	0.158173	65	60		941	60	375	0.253901	0.253901	0.000224245	0.00175347	5	FALSE	TRUE	ENSG00000213741	RPS29	P62273	0.48165	0.526694	0.129393	3	0.234633	FALSE	FALSE
Q4LE39	0.123858	0.486503				0.150877	65	60				375	0.253746	0.253746	0.000226465	0.00176471	3	FALSE	TRUE	ENSG00000054267	ARID4B	Q4LE39	-0.137635	0.646585	0.265455	3	0.269425	FALSE	FALSE
Q12912				0.305012		0.202327				142		322	0.253669	0.253669	0.000226465	0.00176471	2	FALSE	TRUE	ENSG00000118308	IRAG2	Q12912	0.421228	0.256374	0.271423	3	0.314421	FALSE	FALSE
Q12874	0.267876	0.550282	-0.208902	0.62022	0.11462	0.176616	65	60	57	945	60	375	0.253452	0.253452	0.000228686	0.00178047	6	FALSE	TRUE	ENSG00000183431	SF3A3	Q12874	0.391625	0.834487	0.664837	3	0.63017	TRUE	FALSE
Q9Y6J9	0.242018	0.243387				0.274654	65	60				375	0.253353	0.253353	0.000230906	0.00179002	3	FALSE	TRUE	ENSG00000162227	TAF6L	Q9Y6J9	0.222346	0.138876	0.531845	3	0.296961	FALSE	FALSE
Q9Y4B4	0.259121	0.24229				0.257777	65	48				331	0.253062	0.253062	0.000230906	0.00179002	3	FALSE	TRUE	ENSG00000164080	RAD54L2	Q9Y4B4	0.29969	0.424279	0.544632	3	0.408194	FALSE	FALSE
Q9UHY7	-0.0540664	0.389613	0.351546	0.424038	0.212905	0.192814	65	60	42	752	60	375	0.252808	0.252808	0.000230906	0.00179002	6	FALSE	TRUE	ENSG00000145293	ENOPH1	Q9UHY7	0.525386	0.841153	0.569759	3	0.645431	TRUE	FALSE
Q9P0T4	0.418416					0.0867624	63					314	0.252589	0.252589	0.000235346	0.00181662	2	FALSE	TRUE	ENSG00000171425	ZNF581	Q9P0T4	-0.197924	0.442572	0.121253	3	0.121968	FALSE	FALSE
Q9H3K6	0.0328392	0.12974	0.234409	0.634956	0.344815	0.138748	65	60	50	911	60	375	0.252584	0.252584	0.000235346	0.00181662	6	FALSE	TRUE	ENSG00000169627	BOLA2B	Q9H3K6		0.484712	0.236879	2	0.360796	FALSE	FALSE
Q9H3K6	0.0328392	0.12974	0.234409	0.634956	0.344815	0.138748	65	60	50	911	60	375	0.252584	0.252584	0.000235346	0.00181662	6	FALSE	TRUE	ENSG00000183336	BOLA2	Q9H3K6		0.159278	0.293653	2	0.226465	FALSE	FALSE
Q9Y2L1	0.19978	0.155127	0.0328425	0.634403	0.30693	0.185915	65	60	57	916	60	375	0.2525	0.2525	0.000239787	0.00183517	6	FALSE	TRUE	ENSG00000083520	DIS3	Q9Y2L1	0.236245	0.818693	0.37627	3	0.474979	FALSE	FALSE
Q9Y312	0.406451	0.43766		-0.140917		0.306803	64	60		12		375	0.252499	0.252499	0.000239787	0.00183517	4	FALSE	TRUE	ENSG00000131043	AAR2	Q9Y312	0.572222	0.777134	0.288239	3	0.374132	FALSE	FALSE
Q8NC51	0.0163874	0.0290535	0.0944251	0.740631	0.408705	0.225641	65	60	57	944	60	375	0.252474	0.252474	0.000239787	0.00183517	6	FALSE	TRUE	ENSG00000142864	SERBP1	Q8NC51	0.399171	0.824849	0.565834	3	0.595112	TRUE	FALSE
P22681	0.165051	0.0998164		0.460312		0.283206	65	60		631		375	0.252096	0.252096	0.000239787	0.00183517	4	FALSE	TRUE	ENSG00000110395	CBL	P22681	0.169824	0.592597	0.451339	3	0.404485	FALSE	FALSE
Q9H814	0.489084	0.296052		-0.0417958		0.264329	65	60		696		375	0.251917	0.251917	0.000239787	0.00183517	4	FALSE	TRUE	ENSG00000164902	PHAX	Q9H814	-0.473993	0.688173	0.174784	3	0.271853	FALSE	FALSE
Q9BUE0	0.103429	0.332956				0.319271	65	60				366	0.251885	0.251885	0.000239787	0.00183517	3	FALSE	TRUE	ENSG00000284944	MED18	Q9BUE0	0.257567	0.261578		2	0.231077	FALSE	FALSE
P49336	0.137868	0.40638				0.210985	65	49				321	0.251744	0.251744	0.000242007	0.00183966	3	FALSE	TRUE	ENSG00000132964	CDK8	P49336	0.475266	0.797362	0.332249	3	0.534284	FALSE	FALSE
O60216	0.108259	0.474284	0.244825	0.493393	-0.0886123	0.277123	65	60	36	943	60	375	0.251545	0.251545	0.000242007	0.00183966	6	FALSE	TRUE	ENSG00000164754	RAD21	O60216	0.274485	0.769134	0.565493	3	0.533628	FALSE	FALSE
P20290	0.033662	-0.107434	0.19962	0.657301	0.58456	0.141509	65	60	56	924	60	375	0.251536	0.251536	0.000242007	0.00183966	6	FALSE	TRUE	ENSG00000145741	BTF3	P20290	0.436147	0.736579	0.262882	3	0.347692	FALSE	FALSE
Q86T24	0.198194	0.399038				0.157223	59	45				366	0.251485	0.251485	0.000242007	0.00183966	3	FALSE	TRUE	ENSG00000177485	ZBTB33	Q86T24	0.245473	0.719648	0.459331	3	0.471611	FALSE	FALSE
Q9Y4L5	0.310911	0.192053					62	55					0.251482	0.251482	0.000242007	0.00183966	2	FALSE	TRUE	ENSG00000265491	RNF115	Q9Y4L5	-0.218363	0.569893	0.175646	3	0.175724	FALSE	FALSE
P50748	0.307084	0.267624	0.452656	-0.193204		0.423086	65	60	35	16		375	0.251449	0.251449	0.000242007	0.00183966	5	FALSE	TRUE	ENSG00000184445	KNTC1	P50748	0.865199	0.841122	0.711746	3	0.806022	TRUE	FALSE
O14646	0.500681	0.466482		-0.243951		0.282528	65	60		433		375	0.251435	0.251435	0.000242007	0.00183966	4	FALSE	TRUE	ENSG00000153922	CHD1	O14646	0.457425	0.814846	0.459175	3	0.574921	TRUE	FALSE
O94986	0.214277	0.25673				0.283102	50	60				348	0.25137	0.25137	0.000242007	0.00183966	3	FALSE	TRUE	ENSG00000103995	CEP152	O94986	0.745945	0.755987	0.622254	3	0.708062	TRUE	FALSE
Q9UFC0	0.355914	0.243877	0.204467	0.167613		0.284513	64	60	41	802		375	0.251277	0.251277	0.000244227	0.00185185	5	FALSE	TRUE	ENSG00000161036	LRWD1	Q9UFC0	0.418937	0.241818	0.3959	3	0.346537	FALSE	FALSE
Q86UW6	0.279421	0.267189				0.20712	43	59				313	0.251243	0.251243	0.000244227	0.00185185	3	FALSE	TRUE	ENSG00000078177	N4BP2	Q86UW6	0.451573	0.723999	0.484645	3	0.546206	FALSE	FALSE
Q9C0B1	0.510797	0.150117	0.0558879	0.328239	0.250351	0.211788	65	60	43	789	60	375	0.251197	0.251197	0.000244227	0.00185185	6	FALSE	TRUE	ENSG00000140718	FTO	Q9C0B1	-0.348149	0.392136	0.284153	3	0.10938	FALSE	FALSE
O00154	0.499415	0.178484	0.0890287	0.510427	0.126622	0.101514	65	60	57	933	60	375	0.250915	0.250915	0.000248668	0.00187919	6	FALSE	TRUE	ENSG00000097021	ACOT7	O00154	0.384128	0.51563	0.328578	3	0.409445	FALSE	FALSE
Q13435	0.222976	0.455261	0.159423	0.476257	0.0534519	0.138102	65	60	57	945	60	375	0.250912	0.250912	0.000248668	0.00187919	6	FALSE	TRUE	ENSG00000087365	SF3B2	Q13435	0.136269	0.765768	0.51796	3	0.473044	FALSE	FALSE
Q9UQ35	0.163748	0.496608	0.228471	0.462736	0.058225	0.0942347	65	60	54	945	60	375	0.25067	0.25067	0.000250888	0.00189121	6	FALSE	TRUE	ENSG00000167978	SRRM2	Q9UQ35	0.113663	0.549344	0.296344	3	0.319763	FALSE	FALSE
P78332	0.355523	0.438883		0.0299606		0.177961	65	60		701		375	0.250582	0.250582	0.000250888	0.00189121	4	FALSE	TRUE	ENSG00000004534	RBM6	P78332	0.246749	0.75779	0.359146	3	0.454547	FALSE	FALSE
Q15645	0.656576	0.129763	0.0728284	0.0107681	0.275835	0.3565	65	60	47	734	60	375	0.250378	0.250378	0.000255329	0.00192308	6	FALSE	TRUE	ENSG00000071539	TRIP13	Q15645	0.534127	0.737546	0.554424	3	0.597397	TRUE	FALSE
Q96CS2	0.520823	0.538471		-0.40754		0.348737	65	60		164		375	0.250123	0.250123	0.000261989	0.00196831	4	FALSE	TRUE	ENSG00000152240	HAUS1	Q96CS2	0.672546	0.771296	0.671778	3	0.705118	TRUE	FALSE
Q15056	0.222966	-0.209839	0.196573	0.671738	0.461625	0.15738	65	60	57	932	60	375	0.250074	0.250074	0.000261989	0.00196831	6	FALSE	TRUE	ENSG00000106682	EIF4H	Q15056		0.779138	0.432296	2	0.605717	TRUE	FALSE
Q8WXW3	0.306064	0.298618				0.144604	64	60				375	0.249762	0.249762	0.00026643	0.00199005	3	FALSE	TRUE	ENSG00000083535	PIBF1	Q8WXW3	0.188422	0.744427	0.264653	3	0.385839	FALSE	FALSE
Q9H6Z4	0.290528	0.0732739	0.0649822	0.680203	0.224951	0.164108	65	60	46	863	60	375	0.249674	0.249674	0.00026643	0.00199005	6	FALSE	TRUE	ENSG00000031823	RANBP3	Q9H6Z4	0.865688	0.631338	0.565865	3	0.427924	FALSE	FALSE
P10242	0.153104	0.346196					37	51					0.24965	0.24965	0.00026643	0.00199005	2	FALSE	TRUE	ENSG00000118513	MYB	P10242	0.467266	0.668618	0.385657	3	0.486595	FALSE	FALSE
O95625	0.396104	0.147522				0.204807	64	52				357	0.249478	0.249478	0.00026643	0.00199005	3	FALSE	TRUE	ENSG00000066422	ZBTB11	O95625	0.133882	0.731582	0.364942	3	0.410136	FALSE	FALSE
Q13442	0.113198	0.0212534	0.0698806	0.597219	0.55608	0.138049	65	60	57	934	60	375	0.24928	0.24928	0.00027087	0.00201486	6	FALSE	TRUE	ENSG00000106244	PDAP1	Q13442	0.156853	0.377662	0.336414	3	0.29031	FALSE	FALSE
Q9Y4R8	0.43417	0.391317	0.314381	-0.276157		0.381859	65	60	38	121		375	0.249114	0.249114	0.000273091	0.00202284	5	FALSE	TRUE	ENSG00000100726	TELO2	Q9Y4R8	0.43358	0.288356	0.431762	3	0.37502	FALSE	FALSE
Q96JC9	0.0421328	0.585362				0.11965	65	59				357	0.249048	0.249048	0.000273091	0.00202284	3	FALSE	TRUE	ENSG00000144597	EAF1	Q96JC9	0.116654	0.632127	0.392256	3	0.380149	FALSE	FALSE
P46379	0.247458	0.337871	0.375593	0.686561	-0.39355	0.240272	65	60	57	942	60	375	0.249034	0.249034	0.000273091	0.00202284	6	FALSE	TRUE	ENSG00000204463	BAG6	P46379		0.255548	0.414145	2	0.219575	FALSE	FALSE
P49458	0.0986731	0.0672664	0.153727	0.656474	0.366968	0.15022	65	60	36	944	60	375	0.248888	0.248888	0.000275311	0.00202284	6	FALSE	TRUE	ENSG00000143742	SRP9	P49458	0.335167	0.824278	0.543585	3	0.567677	TRUE	FALSE
O15116	0.0849517	0.0685539	0.302526	0.566882		0.22124	65	60	36	778		375	0.248831	0.248831	0.000275311	0.00202284	5	FALSE	TRUE	ENSG00000175324	LSM1	O15116	0.574524	0.692198	0.184648	3	0.311433	FALSE	FALSE
Q92585	0.522157	0.0643462				0.159838	65	59				357	0.24878	0.24878	0.000275311	0.00202284	3	FALSE	TRUE	ENSG00000161021	MAML1	Q92585		-0.891847	0.445154	2	0.177984	FALSE	FALSE
P42677	0.126061	0.358278	0.100093	0.516331	0.142335		65	60	45	899	60		0.24862	0.24862	0.000275311	0.00202284	5	FALSE	TRUE	ENSG00000177954	RPS27	P42677		0.571583	0.168544	2	0.369775	FALSE	FALSE
Q9P215	0.276994	0.272465				0.1961	65	52				366	0.24852	0.24852	0.000275311	0.00202284	3	FALSE	TRUE	ENSG00000143157	POGK	Q9P215	0.841436	0.712252	0.499837	3	0.403883	FALSE	FALSE
O75925	0.16579	0.273598				0.306164	65	56				367	0.248517	0.248517	0.000275311	0.00202284	3	FALSE	TRUE	ENSG00000033800	PIAS1	O75925	0.239225	0.899693	0.388846	3	0.479344	FALSE	FALSE
Q9BUR4	0.658608	0.413872		-0.204082		0.125552	64	60		60		375	0.248487	0.248487	0.000275311	0.00202284	4	FALSE	TRUE	ENSG00000141499	WRAP53	Q9BUR4	0.693954	0.456493	0.615216	3	0.588538	TRUE	FALSE
Q92888	-0.0786515	0.200738	0.31652	0.333445	0.470073		65	60	55	823	60		0.248425	0.248425	0.000277531	0.00203749	5	FALSE	TRUE	ENSG00000076928	ARHGEF1	Q92888	0.283127	0.255369	0.276318	3	0.271605	FALSE	FALSE
P20839	0.294426	0.10291	0.140546	0.467672	0.257876	0.224581	65	60	36	834	60	375	0.248002	0.248002	0.000281972	0.00205502	6	FALSE	TRUE	ENSG00000106348	IMPDH1	P20839	-0.128797	0.113179	0.137938	3	0.0794365	FALSE	FALSE
O00487	0.136867	0.0924436	0.21225	0.638536	0.292493	0.114738	65	60	44	945	60	375	0.247888	0.247888	0.000281972	0.00205502	6	FALSE	TRUE	ENSG00000115233	PSMD14	O00487	0.361727	0.751345	0.336442	3	0.483171	FALSE	FALSE
P26639	0.0374599	0.00158835	0.284947	0.556322	0.38152	0.224601	65	60	57	938	60	375	0.24774	0.24774	0.000281972	0.00205502	6	FALSE	TRUE	ENSG00000113407	TARS1	P26639	0.343939	0.638357	0.114353	3	0.262368	FALSE	FALSE
Q13123	0.219925	0.423101	0.201514	0.419228	0.055328	0.167171	65	60	43	945	60	375	0.247711	0.247711	0.000281972	0.00205502	6	FALSE	TRUE	ENSG00000113141	IK	Q13123		0.837654	0.343111	2	0.586938	TRUE	FALSE
Q53F19	0.217424	0.410275		0.281939		0.081103	65	60		900		375	0.247685	0.247685	0.000281972	0.00205502	4	FALSE	TRUE	ENSG00000074356	NCBP3	Q53F19	0.283852	0.75786	0.336365	3	0.447359	FALSE	FALSE
Q13422				0.246559		0.248601				158		259	0.24758	0.24758	0.000284192	0.00206452	2	FALSE	TRUE	ENSG00000185811	IKZF1	Q13422	0.378456	0.291567	0.285775	3	0.318599	FALSE	FALSE
Q16531	0.322392	0.272364	0.0620047	0.604732	-0.025461	0.249395	65	60	57	945	60	375	0.247571	0.247571	0.000284192	0.00206452	6	FALSE	TRUE	ENSG00000167986	DDB1	Q16531	0.116954	0.7726	0.453956	3	0.447837	FALSE	FALSE
Q9H9L4	0.202735	0.409268				0.130674	53	59				349	0.247559	0.247559	0.000284192	0.00206452	3	FALSE	TRUE	ENSG00000139620	KANSL2	Q9H9L4	0.456784	0.819486	0.443535	3	0.436233	FALSE	FALSE
Q15459	0.191465	0.506439	0.188968	0.589521	-0.028544	0.0365623	65	60	57	945	60	375	0.247402	0.247402	0.000286412	0.00207729	6	FALSE	TRUE	ENSG00000099995	SF3A1	Q15459		0.765939	0.548989	2	0.654345	TRUE	FALSE
Q9Y4X0	0.319594	0.29432				0.127545	65	57				288	0.247153	0.247153	0.000293073	0.002112	3	FALSE	TRUE	ENSG00000101935	AMMECR1	Q9Y4X0	-0.173923	0.59493	0.211376	3	0.211971	FALSE	FALSE
O43913	0.246662	0.428636		-0.0347187		0.347525	65	60		15		375	0.247026	0.247026	0.000293073	0.002112	4	FALSE	TRUE	ENSG00000164815	ORC5	O43913	0.266628	0.692224	0.417219	3	0.45869	FALSE	FALSE
P46777	0.251871	0.275368	-0.225428	0.583578	0.35711	0.235171	65	60	56	945	60	375	0.246278	0.246278	0.000301954	0.00216733	6	FALSE	TRUE	ENSG00000122406	RPL5	P46777	0.186521	0.778162	0.233228	3	0.399295	FALSE	FALSE
Q92905	0.270024	0.030478	-0.0422942	0.423336	0.568187	0.226392	65	60	57	810	60	375	0.24602	0.24602	0.000304174	0.00217979	6	FALSE	TRUE	ENSG00000121022	COPS5	Q92905		0.766758	0.261219	2	0.513989	FALSE	FALSE
Q9NSD9	-0.169437	0.15396	0.248995	0.704321	0.282938	0.255345	65	60	55	945	60	375	0.24602	0.24602	0.000304174	0.00217979	6	FALSE	TRUE	ENSG00000116120	FARSB	Q9NSD9	0.314738	0.699661	0.575493	3	0.529964	FALSE	FALSE
P50579	0.213137	0.057478	0.261364	0.309728	0.385825		65	60	54	774	60		0.245506	0.245506	0.000313055	0.00223278	5	FALSE	TRUE	ENSG00000111142	METAP2	P50579	0.223195	0.864852	0.492812	3	0.526949	FALSE	FALSE
P17480	0.307499	0.536658		0.429246	-0.294174	0.248298	65	60		945	60	375	0.245505	0.245505	0.000313055	0.00223278	5	FALSE	TRUE	ENSG00000108312	UBTF	P17480	0.256347	0.484897	0.646867	3	0.462702	FALSE	FALSE
Q15181	-0.227959	0.166758	0.285148	0.695051	0.436763	0.116158	65	60	57	940	60	375	0.24532	0.24532	0.000315275	0.00224684	6	FALSE	TRUE	ENSG00000180817	PPA1	Q15181	0.195868	0.762792	0.319498	3	0.417858	FALSE	FALSE
Q9NVC6	0.461943	0.364981		-0.198977		0.353035	65	60		474		375	0.245246	0.245246	0.000319716	0.00227488	4	FALSE	TRUE	ENSG00000042429	MED17	Q9NVC6	-0.178249	0.669159	0.426857	3	0.29788	FALSE	FALSE
Q99676	0.251606	0.349829				0.133698	62	57				205	0.245044	0.245044	0.000321936	0.00228887	3	FALSE	TRUE	ENSG00000096654	ZNF184	Q99676	0.541689	0.779492	0.542823	3	0.621307	TRUE	FALSE
Q9BWT6	0.485223	0.498135		-0.352577		0.346383	51	57		53		312	0.244291	0.244291	0.000330817	0.00234461	4	FALSE	TRUE	ENSG00000121211	MND1	Q9BWT6		0.684714	0.683813	2	0.682142	TRUE	FALSE
Q04637	0.176945	-0.201851		0.635052	0.354353	0.255435	65	60		945	60	375	0.243987	0.243987	0.000333037	0.0023511	5	FALSE	TRUE	ENSG00000114867	EIF4G1	Q04637	0.228984	0.322144	0.319773	3	0.290299	FALSE	FALSE
Q92616	0.0714303	0.0148847	0.362349	0.539369	0.325289	0.150576	65	60	57	943	60	375	0.243983	0.243983	0.000333037	0.0023511	6	FALSE	TRUE	ENSG00000089154	GCN1	Q92616	0.12437	0.586893	0.457396	3	0.37059	FALSE	FALSE
Q9BV20	0.110357	0.146714	0.439174	0.299241	0.220441	0.247923	65	59	41	701	60	375	0.243975	0.243975	0.000333037	0.0023511	6	FALSE	TRUE	ENSG00000037757	MRI1	Q9BV20	0.166818	0.442493	0.125517	3	0.232195	FALSE	FALSE
O00762	0.540103	0.240085	0.28527	0.182584	-0.219572	0.434521	65	60	51	651	60	366	0.243832	0.243832	0.000335258	0.00236122	6	FALSE	TRUE	ENSG00000175063	UBE2C	O00762	0.479183	0.567276	0.483768	3	0.486295	FALSE	FALSE
Q13765	0.171056	0.172547	0.0715596		0.560076		65	60	57		60		0.24381	0.24381	0.000335258	0.00236122	4	FALSE	TRUE	ENSG00000196531	NACA	Q13765	0.224651	0.711748	0.261517	3	0.33191	FALSE	FALSE
Q8WXE1	0.42489	0.272649			0.140949	0.136371	65	60			60	366	0.243715	0.243715	0.000337478	0.0023676	4	FALSE	TRUE	ENSG00000164053	ATRIP	Q8WXE1	0.634567	0.396371	0.648877	3	0.545275	FALSE	FALSE
Q01105	0.165901	0.165123	0.0978272	0.625874	0.281577	0.125637	65	60	57	907	60	375	0.243657	0.243657	0.000337478	0.0023676	6	FALSE	TRUE	ENSG00000119335	SET	Q01105	0.21958	0.829594	0.654857	3	0.565132	FALSE	FALSE
O00231	0.137082	0.181848	-0.113177	0.688669	0.340197	0.22685	65	60	56	945	60	375	0.243578	0.243578	0.000337478	0.0023676	6	FALSE	TRUE	ENSG00000108671	PSMD11	O00231	0.227268	0.694775	0.397615	3	0.439886	FALSE	FALSE
Q16630	0.0806043	0.281829	0.226225	0.732641	0.0611602	0.0783945	65	60	56	945	60	375	0.243476	0.243476	0.000339698	0.00238132	6	FALSE	TRUE	ENSG00000111605	CPSF6	Q16630	0.342449	0.891967	0.734278	3	0.654933	TRUE	FALSE
O95251	0.308888	0.407118		-0.0120877		0.269563	65	60		556		375	0.24337	0.24337	0.000341918	0.0023913	4	FALSE	TRUE	ENSG00000136504	KAT7	O95251		0.727832	0.531492	2	0.629661	TRUE	FALSE
Q9NXW9	0.352218	0.161127				0.216753	64	58				339	0.243366	0.243366	0.000341918	0.0023913	3	FALSE	TRUE	ENSG00000160993	ALKBH4	Q9NXW9	0.169598	0.559745	0.436984	3	0.367284	FALSE	FALSE
Q13043	0.0896869	0.331285		0.256157		0.295681	65	60		449		375	0.243203	0.243203	0.000344139	0.00240124	4	FALSE	TRUE	ENSG00000101109	STK4	Q13043	0.291259	0.79129	0.419384	3	0.500641	FALSE	FALSE
Q9NVX2	0.392027	0.193076		0.0993035	0.356312	0.175021	65	60		759	60	375	0.243148	0.243148	0.000344139	0.00240124	5	FALSE	TRUE	ENSG00000073536	NLE1	Q9NVX2	0.26766	0.655657	0.422386	3	0.448371	FALSE	FALSE
O14524	0.366153					0.120133	63					366	0.243143	0.243143	0.000344139	0.00240124	2	FALSE	TRUE	ENSG00000166881	NEMP1	O14524	0.71573	0.746476	0.687484	3	0.709901	TRUE	FALSE
Q9UBU7	0.345234	0.140643					58	38					0.242938	0.242938	0.000350799	0.00243639	2	FALSE	TRUE	ENSG00000006634	DBF4	Q9UBU7	0.671517	0.823876	0.736854	3	0.736917	TRUE	FALSE
P42575	0.440362	0.539028		-0.396544		0.38857	65	60		177		375	0.242854	0.242854	0.000350799	0.00243639	4	FALSE	TRUE	ENSG00000106144	CASP2	P42575	0.427331	0.784729	0.639577	3	0.615013	TRUE	FALSE
O43379	0.465808	0.302717		-0.14666		0.348479	65	60		27		349	0.242586	0.242586	0.00035968	0.00249615	4	FALSE	TRUE	ENSG00000075702	WDR62	O43379	0.889936	0.225627	0.693852	3	0.574468	TRUE	FALSE
Q9UJK0	0.291039	0.384671				0.0516281	65	60				304	0.242446	0.242446	0.000364121	0.0025192	3	FALSE	TRUE	ENSG00000007520	TSR3	Q9UJK0	-0.158563	0.264181	0.82457	3	0.0626918	FALSE	FALSE
Q9NRL2	0.0905168	0.426827		0.112919		0.339202	65	60		896		375	0.242366	0.242366	0.000364121	0.0025192	4	FALSE	TRUE	ENSG00000198604	BAZ1A	Q9NRL2	0.341833	0.818322	0.423898	3	0.525521	FALSE	FALSE
Q969U7	0.242587	0.221597	0.26108	0.0160806	0.35477	0.357419	65	60	53	615	60	375	0.242256	0.242256	0.000368561	0.00254406	6	FALSE	TRUE	ENSG00000128789	PSMG2	Q969U7	0.128324	0.748954	0.367136	3	0.412567	FALSE	FALSE
P83916	0.161695	0.223344	0.398199	0.363377	0.115232	0.191015	65	60	39	940	60	375	0.242144	0.242144	0.000370782	0.00254767	6	FALSE	TRUE	ENSG00000108468	CBX1	P83916		0.618113	0.495198	2	0.513807	FALSE	FALSE
Q8N1G4	0.134949	0.0793855	0.0804035	0.630329	0.354205	0.173439	65	60	55	941	60	375	0.242118	0.242118	0.000370782	0.00254767	6	FALSE	TRUE	ENSG00000130764	LRRC47	Q8N1G4	0.292721	0.644436	0.353463	3	0.430207	FALSE	FALSE
Q14157	0.181246	0.0552349	0.180601	0.665172	0.241967	0.127142	65	60	57	938	60	375	0.241894	0.241894	0.000370782	0.00254767	6	FALSE	TRUE	ENSG00000143569	UBAP2L	Q14157	0.218512	0.656141	0.483675	3	0.428667	FALSE	FALSE
Q8NE71	0.0914045	-0.178056	0.166831	0.643719	0.397157	0.32861	65	60	57	941	60	375	0.241611	0.241611	0.000373002	0.00254932	6	FALSE	TRUE	ENSG00000204574	ABCF1	Q8NE71		0.258579	0.531648	2	0.395109	FALSE	FALSE
Q9Y6A4	0.307591	0.185851	0.402733	0.0445092		0.267169	65	60	49	320		375	0.241571	0.241571	0.000373002	0.00254932	5	FALSE	TRUE	ENSG00000070761	CFAP20	Q9Y6A4	0.411939	0.89494	0.548312	3	0.589913	TRUE	FALSE
P12081	0.149042	-0.0350795	0.128087	0.58964	0.50193	0.115425	65	60	57	918	60	375	0.241507	0.241507	0.000373002	0.00254932	6	FALSE	TRUE	ENSG00000170445	HARS1	P12081	0.456444	0.575768	0.246997	3	0.426401	FALSE	FALSE
P43357	0.169741				0.312779		30				60		0.24126	0.24126	0.000373002	0.00254932	2	FALSE	TRUE	ENSG00000221867	MAGEA3	P43357		0.639533	0.116361	2	0.0897283	FALSE	FALSE
Q9BRT8		0.184275				0.298182		60				375	0.241229	0.241229	0.000375222	0.00255673	2	FALSE	TRUE	ENSG00000172785	CBWD1	Q9BRT8		0.662645	0.228	2	0.445322	FALSE	FALSE
P62750	0.137475	0.100538	0.161512	0.533867	0.376378	0.137151	65	60	48	945	60	375	0.241154	0.241154	0.000375222	0.00255673	6	FALSE	TRUE	ENSG00000198242	RPL23A	P62750		0.672395	0.243812	2	0.457926	FALSE	FALSE
Q10570	0.171321	0.3643	0.187893	0.278272	0.107581	0.337498	65	60	51	944	60	375	0.241144	0.241144	0.000375222	0.00255673	6	FALSE	TRUE	ENSG00000285049	CPSF1	Q10570	0.264787	0.386367		2	0.325577	FALSE	FALSE
Q02543	0.182985	0.27952		0.33921	0.329114	0.0747063	65	60		945	60	375	0.241107	0.241107	0.000377442	0.00255831	5	FALSE	TRUE	ENSG00000105640	RPL18A	Q02543	0.342568	0.334727	0.173595	3	0.28363	FALSE	FALSE
P32019	0.201211	0.224375				0.29765	65	60				357	0.241079	0.241079	0.000377442	0.00255831	3	FALSE	TRUE	ENSG00000204084	INPP5B	P32019	0.361527	0.437117	0.377557	3	0.283442	FALSE	FALSE
Q96ES7	0.36043	0.577869		-0.164078		0.189922	65	60		650		375	0.241036	0.241036	0.000377442	0.00255831	4	FALSE	TRUE	ENSG00000176476	SGF29	Q96ES7	0.239495	0.447423	0.495188	3	0.394035	FALSE	FALSE
Q9BZG8	0.410867	0.193135				0.119092	64	60				340	0.241031	0.241031	0.000377442	0.00255831	3	FALSE	TRUE	ENSG00000108963	DPH1	Q9BZG8	-0.496338	0.524637	0.7727	3	0.184281	FALSE	FALSE
Q8NDV3				0.254074		0.227751				363		313	0.240913	0.240913	0.000377442	0.00255831	2	FALSE	TRUE	ENSG00000077935	SMC1B	Q8NDV3	-0.328851	0.129472	0.14792	3	0.0640471	FALSE	FALSE
O95373	0.23171	0.0506247	0.151237	0.520527	0.242579	0.248566	65	60	57	929	60	375	0.240874	0.240874	0.000377442	0.00255831	6	FALSE	TRUE	ENSG00000205339	IPO7	O95373	0.111425	0.714472	0.359632	3	0.392285	FALSE	FALSE
Q13129	0.319902					0.161673	65					366	0.240788	0.240788	0.000379663	0.0025695	2	FALSE	TRUE	ENSG00000117000	RLF	Q13129	0.213635	0.54488	0.376397	3	0.314213	FALSE	FALSE
P35659	-0.12587	0.138107	0.24581	0.480297	0.341894	0.363521	65	60	57	939	60	375	0.240626	0.240626	0.000381883	0.00258258	6	FALSE	TRUE	ENSG00000124795	DEK	P35659	0.433233	0.662241	0.527723	3	0.540976	FALSE	FALSE
Q5VT52	0.0655268	0.457824	0.219885	0.363691		0.094807	65	60	31	914		375	0.240347	0.240347	0.000384103	0.00258402	5	FALSE	TRUE	ENSG00000163125	RPRD2	Q5VT52	-0.345298	0.682646	0.463613	3	0.370735	FALSE	FALSE
Q8N684	0.0358194	0.376971	0.121373	0.450255	0.18275	0.272733	65	60	56	945	60	375	0.239983	0.239983	0.000384103	0.00258402	6	FALSE	TRUE	ENSG00000149532	CPSF7	Q8N684	0.165893	0.675963	0.617189	3	0.486292	FALSE	FALSE
Q9UHR5	0.262991	0.140333		0.591154	0.0737826	0.130562	65	60		905	60	375	0.239764	0.239764	0.000386323	0.00258736	5	FALSE	TRUE	ENSG00000161526	SAP30BP	Q9UHR5	-0.968741	0.612788	0.241267	3	0.252137	FALSE	FALSE
Q86Y56	0.317888	0.253996	0.347958	0.0784351	0.174354	0.265313	65	60	52	728	60	375	0.239657	0.239657	0.000386323	0.00258736	6	FALSE	TRUE	ENSG00000164818	DNAAF5	Q86Y56	-0.287243	0.667364	0.359185	3	0.332826	FALSE	FALSE
Q02224	-0.0773311	0.48529				0.310386	64	60				339	0.239448	0.239448	0.000388544	0.00259644	3	FALSE	TRUE	ENSG00000138778	CENPE	Q02224	0.755567	0.776749	0.658853	3	0.712714	TRUE	FALSE
Q9NX01	0.169737	0.405468				0.142018	53	60				304	0.239074	0.239074	0.000390764	0.00260163	3	FALSE	TRUE	ENSG00000140830	TXNL4B	Q9NX01	0.117323	0.737432	0.422192	3	0.425649	FALSE	FALSE
Q15776	0.363923					0.114061	60					304	0.238992	0.238992	0.000390764	0.00260163	2	FALSE	TRUE	ENSG00000198315	ZKSCAN8	Q15776	-0.412497	0.684135	0.331213	3	0.324699	FALSE	FALSE
Q9UJU2	0.31248	0.265057		0.139242			51	33		61			0.238926	0.238926	0.000390764	0.00260163	3	FALSE	TRUE	ENSG00000138795	LEF1	Q9UJU2	0.369386	0.24614	0.3134	3	0.309574	FALSE	FALSE
Q8NAV1	0.474515	0.172695		0.315086	-0.0283834	0.258869	62	60		935	60	375	0.238556	0.238556	0.000399645	0.00265487	5	FALSE	TRUE	ENSG00000134748	PRPF38A	Q8NAV1	0.367891	0.817787	0.658149	3	0.614609	TRUE	FALSE
Q6ZUT1	0.115938	0.516401				0.0831805	62	60				286	0.238507	0.238507	0.000399645	0.00265487	3	FALSE	TRUE	ENSG00000150776	NKAPD1	Q6ZUT1	-0.838754	0.682283	0.372219	3	0.323455	FALSE	FALSE
Q69YN2	0.236264	0.382448	0.446446	0.0866001	-0.0244566	0.302281	65	60	39	589	60	375	0.238264	0.238264	0.000401865	0.00266372	6	FALSE	TRUE	ENSG00000095485	CWF19L1	Q69YN2	0.386422	0.533597	0.579745	3	0.499921	FALSE	FALSE
Q9UNN5	0.198224	-0.047189	0.159992	0.501041	0.257146	0.360293	65	60	53	858	60	375	0.238251	0.238251	0.000401865	0.00266372	6	FALSE	TRUE	ENSG00000185104	FAF1	Q9UNN5	0.161376	0.524288	0.38949	3	0.358358	FALSE	FALSE
Q16594	0.234064	0.355298				0.123888	65	60				375	0.23775	0.23775	0.000412966	0.00272727	3	FALSE	TRUE	ENSG00000273841	TAF9	Q16594		0.747676	0.273933	2	0.507335	FALSE	FALSE
P53778	0.316163					0.15908	50					267	0.237621	0.237621	0.000415187	0.00273392	2	FALSE	TRUE	ENSG00000188130	MAPK12	P53778	-0.191416	0.145285	0.182268	3	-0.0242459	FALSE	FALSE
Q9H4A3	0.348406	0.0697693	0.273059	0.349712	0.256989	0.123328	65	60	38	721	60	375	0.236877	0.236877	0.000421847	0.00276565	6	FALSE	TRUE	ENSG00000060237	WNK1	Q9H4A3	-0.944157	0.612547	0.431764	3	0.316036	FALSE	FALSE
P78317	0.222094	0.251651					48	51					0.236872	0.236872	0.000421847	0.00276565	2	FALSE	TRUE	ENSG00000063978	RNF4	P78317	-0.919797	0.727662	0.396849	3	0.371572	FALSE	FALSE
Q92990	0.227739	0.427208	0.448889	-0.294882		0.375063	65	60	38	152		375	0.236803	0.236803	0.000424067	0.00277818	5	FALSE	TRUE	ENSG00000174842	GLMN	Q92990	0.595333	0.71336	0.468528	3	0.592407	TRUE	FALSE
Q9UN86	0.338873	0.459259	0.061207	0.600422	-0.048346	0.00739573	65	60	55	944	60	375	0.236468	0.236468	0.000435169	0.00284677	6	FALSE	TRUE	ENSG00000138757	G3BP2	Q9UN86	0.156848	0.754888	0.412267	3	0.437284	FALSE	FALSE
Q9Y294	0.323221	0.118548		0.170179		0.333564	63	60		263		375	0.236378	0.236378	0.000437389	0.00285094	4	FALSE	TRUE	ENSG00000111875	ASF1A	Q9Y294	0.377687	0.647188	0.578892	3	0.510921	FALSE	FALSE
Q9BXW9	0.417637	0.194959	0.376161	-0.260091		0.452992	65	60	44	109		357	0.236332	0.236332	0.000437389	0.00285094	5	FALSE	TRUE	ENSG00000144554	FANCD2	Q9BXW9	0.879838	0.774721	0.741439	3	0.774487	TRUE	FALSE
Q99497	0.280072	-0.175548	0.234795	0.645908	0.31991	0.112743	65	60	57	943	60	375	0.236313	0.236313	0.000437389	0.00285094	6	FALSE	TRUE	ENSG00000116288	PARK7	Q99497	0.244564	0.739612	0.26253	3	0.415568	FALSE	FALSE
Q93074	0.40049	0.123473				0.184921	65	60				375	0.236294	0.236294	0.000437389	0.00285094	3	FALSE	TRUE	ENSG00000184634	MED12	Q93074	0.28222	0.445141	0.395349	3	0.372688	FALSE	FALSE
Q8WUA2	0.339098	0.311378	0.0480432	0.241272		0.240719	65	60	42	806		375	0.236102	0.236102	0.000439609	0.00285921	5	FALSE	TRUE	ENSG00000131013	PPIL4	Q8WUA2	-0.317555	0.777941	0.274292	3	0.316776	FALSE	FALSE
Q2TBE0	0.337124	0.471291		-0.142814		0.278588	65	60		76		375	0.236047	0.236047	0.000439609	0.00285921	4	FALSE	TRUE	ENSG00000152404	CWF19L2	Q2TBE0	-0.176681	0.623486	0.447683	3	0.336884	FALSE	FALSE
P17028	0.325548	0.494266		-0.0154763		0.139848	65	60		509		375	0.236046	0.236046	0.000439609	0.00285921	4	FALSE	TRUE	ENSG00000172466	ZNF24	P17028	0.131783	0.78272	0.415491	3	0.438681	FALSE	FALSE
Q9H307	0.137264	0.583782		0.299277	-0.00425318	0.163988	65	60		945	60	375	0.236012	0.236012	0.000441829	0.00286123	5	FALSE	TRUE	ENSG00000100941	PNN	Q9H307	0.592217	0.826873	0.487588	3	0.6051	TRUE	FALSE
Q8N8A6	0.261954	0.347146		0.0575035		0.277271	65	60		876		375	0.235968	0.235968	0.000441829	0.00286123	4	FALSE	TRUE	ENSG00000288503	DDX51	Q8N8A6	0.245886	0.491311		2	0.34791	FALSE	FALSE
Q9UH17	0.396186	0.0757195					50	57					0.235953	0.235953	0.000441829	0.00286123	2	FALSE	TRUE	ENSG00000179750	APOBEC3B	Q9UH17		0.253278	-0.358656	2	0.109096	FALSE	FALSE
P36402	0.172052	0.299841					42	32					0.235946	0.235946	0.000441829	0.00286123	2	FALSE	TRUE	ENSG00000081059	TCF7	P36402	0.437772	0.424711	0.135333	3	0.332605	FALSE	FALSE
Q8N6N7	0.311519	0.284166				0.111834	49	52				268	0.23584	0.23584	0.000441829	0.00286123	3	FALSE	TRUE	ENSG00000176244	ACBD7	Q8N6N7		0.313772	0.373182	2	0.34178	FALSE	FALSE
Q2NL82	0.62416	0.247506	0.153208	0.0612386	0.0734532	0.255367	65	60	50	797	60	375	0.235822	0.235822	0.000441829	0.00286123	6	FALSE	TRUE	ENSG00000167721	TSR1	Q2NL82	0.341484	0.774285	0.411522	3	0.508495	FALSE	FALSE
O75461		0.402579				0.0687291		34				224	0.235654	0.235654	0.00044405	0.00286123	2	FALSE	TRUE	ENSG00000169016	E2F6	O75461		0.761175	0.43843	2	0.599789	TRUE	FALSE
P52657	0.187273	0.430798			0.151132	0.173329	46	60			60	366	0.235633	0.235633	0.00044405	0.00286123	4	FALSE	TRUE	ENSG00000140307	GTF2A2	P52657	0.158189	0.679433	0.326526	3	0.388049	FALSE	FALSE
Q5BKY9	0.14211	0.467484				0.0955239	65	55				242	0.23504	0.23504	0.000457371	0.00293656	3	FALSE	TRUE	ENSG00000234545	FAM133B	Q5BKY9		0.719355	0.494724	2	0.607013	TRUE	FALSE
Q86XP3	0.268303	0.288344	-0.109165	0.681242	0.164131	0.116796	65	60	57	944	60	375	0.234942	0.234942	0.000464032	0.00297509	6	FALSE	TRUE	ENSG00000198231	DDX42	Q86XP3	-0.668135	0.747965	0.463388	3	0.362497	FALSE	FALSE
Q2KHR2	0.191773	0.402439				0.110253	65	51				313	0.234822	0.234822	0.000468472	0.00299079	3	FALSE	TRUE	ENSG00000181827	RFX7	Q2KHR2	0.261358	0.63848	0.494739	3	0.464859	FALSE	FALSE
P16591	0.396175	0.147545				0.160695	62	60				357	0.234805	0.234805	0.000468472	0.00299079	3	FALSE	TRUE	ENSG00000151422	FER	P16591	-0.159996	0.45638	0.293213	3	0.0916543	FALSE	FALSE
P49916	0.287636	0.273431	0.299298	0.463688	-0.0424507	0.127129	65	60	49	934	60	375	0.234788	0.234788	0.000468472	0.00299079	6	FALSE	TRUE	ENSG00000005156	LIG3	P49916	0.347878	0.639697	0.486755	3	0.48908	FALSE	FALSE
Q5JTW2	0.512283	0.402065		-0.130753		0.15534	63	55		14		277	0.234734	0.234734	0.000468472	0.00299079	4	FALSE	TRUE	ENSG00000148019	CEP78	Q5JTW2	0.586774	0.75577	0.657135	3	0.66656	TRUE	FALSE
Q99543	0.0086374	0.0402702	0.367898	0.584022	0.131709	0.274006	65	60	50	824	60	375	0.234424	0.234424	0.000472913	0.00301486	6	FALSE	TRUE	ENSG00000105821	DNAJC2	Q99543	0.337769	0.731782	0.367192	3	0.476527	FALSE	FALSE
Q5VV42	0.452945	0.233574		-0.061288		0.311976	65	60		726		375	0.234302	0.234302	0.000475133	0.00302047	4	FALSE	TRUE	ENSG00000145996	CDKAL1	Q5VV42	0.174337	0.662119	0.461612	3	0.432653	FALSE	FALSE
P40222	0.45702	0.073932	0.048364	0.451474	0.154462	0.218334	65	60	52	863	60	375	0.233931	0.233931	0.000479574	0.00303371	6	FALSE	TRUE	ENSG00000084652	TXLNA	P40222	0.192232	0.218641	0.371776	3	0.260883	FALSE	FALSE
P52435	0.392081	0.201779				0.107563	65	60				375	0.233808	0.233808	0.000479574	0.00303371	3	FALSE	TRUE	ENSG00000005075	POLR2J	P52435	0.139998	0.423348	0.319952	3	0.287428	FALSE	FALSE
Q9BYE7	0.0629666	0.502414				0.135701	59	58				322	0.233694	0.233694	0.000479574	0.00303371	3	FALSE	TRUE	ENSG00000156374	PCGF6	Q9BYE7		0.628732	0.564437	2	0.596567	TRUE	FALSE
Q8WYH8	0.0493561	0.479305				0.172386	48	60				366	0.233682	0.233682	0.000479574	0.00303371	3	FALSE	TRUE	ENSG00000168395	ING5	Q8WYH8	0.472674	0.727521	0.527385	3	0.575835	TRUE	FALSE
Q96BT7	0.321584	0.275552				0.103878	64	55				224	0.233671	0.233671	0.000479574	0.00303371	3	FALSE	TRUE	ENSG00000137760	ALKBH8	Q96BT7	0.138832	0.647661	0.489572	3	0.386806	FALSE	FALSE
P62316	0.149574	0.315822	0.0160152	0.590771	0.155444	0.172969	65	60	56	945	60	375	0.233432	0.233432	0.000484014	0.00304682	6	FALSE	TRUE	ENSG00000125743	SNRPD2	P62316	0.444758	0.696431	0.434244	3	0.525142	FALSE	FALSE
P12956	0.22962	0.117608	-0.00584286	0.709677	0.0353886	0.313543	65	60	57	945	60	375	0.233332	0.233332	0.000484014	0.00304682	6	FALSE	TRUE	ENSG00000196419	XRCC6	P12956		0.761642	0.648718	2	0.677437	TRUE	FALSE
Q5SRE5	0.528022	0.300466	-0.0245044	0.21537		0.145229	65	60	56	942		375	0.232917	0.232917	0.000490675	0.00308229	5	FALSE	TRUE	ENSG00000095319	NUP188	Q5SRE5	0.779217	0.564889	0.699667	3	0.677026	TRUE	FALSE
Q96HR3	0.384667	0.320002		0.0287542		0.196786	65	59		743		367	0.232552	0.232552	0.000501776	0.00314325	4	FALSE	TRUE	ENSG00000164758	MED30	Q96HR3	0.139145	0.667425	0.43983	3	0.415458	FALSE	FALSE
O43395	0.159279	0.110878		0.424187		0.235793	65	60		945		375	0.232534	0.232534	0.000501776	0.00314325	4	FALSE	TRUE	ENSG00000117360	PRPF3	O43395	0.431267	0.717518	0.441633	3	0.530139	FALSE	FALSE
Q1MSJ5	0.31571	0.219374				0.162189	63	52				322	0.232424	0.232424	0.000503996	0.00315497	3	FALSE	TRUE	ENSG00000104218	CSPP1	Q1MSJ5	-0.145418	0.624538	0.378343	3	0.329445	FALSE	FALSE
Q8WZA0	0.132305	0.188918	0.268691	0.371446		0.200387	65	60	48	725		375	0.232349	0.232349	0.000508437	0.00318056	5	FALSE	TRUE	ENSG00000162441	LZIC	Q8WZA0	0.415899	0.716553	0.426116	3	0.519522	FALSE	FALSE
Q7L5N1	0.305303	0.116498	0.140335	0.480546	0.171925	0.179116	65	60	53	866	60	375	0.232287	0.232287	0.000512877	0.00320388	6	FALSE	TRUE	ENSG00000168090	COPS6	Q7L5N1	0.148344	0.564953	0.222999	3	0.312098	FALSE	FALSE
Q9H6F5	0.273848	0.359834		0.145916		0.149236	63	60		935		375	0.232209	0.232209	0.000515098	0.0032133	4	FALSE	TRUE	ENSG00000110104	CCDC86	Q9H6F5	0.152996	0.388451	0.471168	3	0.337403	FALSE	FALSE
Q96GD0	0.00901454	0.47036	0.196792	0.237877		0.246995	65	60	39	547		375	0.232208	0.232208	0.000515098	0.0032133	5	FALSE	TRUE	ENSG00000241360	PDXP	Q96GD0		0.163446	0.559345	2	0.359824	FALSE	FALSE
Q8N163	0.16538	0.352712	0.010955	0.551949	0.140443	0.170726	65	60	57	945	60	375	0.232027	0.232027	0.000519538	0.00323651	6	FALSE	TRUE	ENSG00000158941	CCAR2	Q8N163	0.353538	0.438379	0.535421	3	0.442446	FALSE	FALSE
Q9NYZ3	0.391755	0.401655		-0.298899		0.432663	64	59		231		358	0.231793	0.231793	0.000521758	0.00324693	4	FALSE	TRUE	ENSG00000075218	GTSE1	Q9NYZ3	0.752558	0.625287	0.778283	3	0.715457	TRUE	FALSE
O14818	-0.0982703	-0.0423414	0.165296	0.692105	0.464511	0.208924	65	60	57	942	60	375	0.231704	0.231704	0.000523979	0.00324693	6	FALSE	TRUE	ENSG00000101182	PSMA7	O14818	0.245425	0.756963	0.262569	3	0.421652	FALSE	FALSE
Q96GA3	0.435768	0.235936		-0.0180079		0.273035	65	60		607		375	0.231683	0.231683	0.000523979	0.00324693	4	FALSE	TRUE	ENSG00000135521	LTV1	Q96GA3	0.542915	0.777744	0.456852	3	0.592488	TRUE	FALSE
Q6ZTN6		0.356459				0.10646		30				304	0.231459	0.231459	0.000526199	0.00324693	2	FALSE	TRUE	ENSG00000172932	ANKRD13D	Q6ZTN6	0.119235	0.288788	0.147448	3	0.18252	FALSE	FALSE
Q06587	0.280639	0.344568		0.27594		0.0239069	64	60		862		375	0.231264	0.231264	0.000526199	0.00324693	4	FALSE	TRUE	ENSG00000204227	RING1	Q06587		0.387519	0.229449	2	0.1341	FALSE	FALSE
P62310	0.0270468	0.0789388	0.171235	0.635085	0.301516	0.173757	65	60	44	945	60	375	0.231263	0.231263	0.000526199	0.00324693	6	FALSE	TRUE	ENSG00000170860	LSM3	P62310	0.531212	0.694488	0.49227	3	0.562612	FALSE	FALSE
Q8N0S6		0.284085				0.178295		56				251	0.23119	0.23119	0.000528419	0.00324693	2	FALSE	TRUE	ENSG00000120334	CENPL	Q8N0S6	0.622436	0.614569	0.655429	3	0.630081	TRUE	FALSE
Q5W0B1	0.271543	0.189522				0.232315	64	60				375	0.231126	0.231126	0.000528419	0.00324693	3	FALSE	TRUE	ENSG00000152193	OBI1	Q5W0B1	0.495698	0.745871	0.573754	3	0.604898	TRUE	FALSE
Q96Q45	0.481943					-0.0197188	54					375	0.231112	0.231112	0.000528419	0.00324693	2	FALSE	TRUE	ENSG00000155755	TMEM237	Q96Q45	0.281115	0.641928	0.224237	3	0.382356	FALSE	FALSE
Q9P2K6	0.2382	0.223648					63	51					0.230924	0.230924	0.000528419	0.00324693	2	FALSE	TRUE	ENSG00000087448	KLHL42	Q9P2K6	0.133815	0.553474	0.321924	3	0.295682	FALSE	FALSE
P38919	0.228042	0.455173	0.000148388	0.116436	0.131292	0.450673	65	60	55	945	60	375	0.230294	0.230294	0.00053286	0.00325866	6	FALSE	TRUE	ENSG00000141543	EIF4A3	P38919	0.254225	0.796198	0.541174	3	0.530532	FALSE	FALSE
Q9GZS3	0.296703	0.129496	-0.080666	0.655572		0.150164	65	60	56	932		375	0.230254	0.230254	0.00053286	0.00325866	5	FALSE	TRUE	ENSG00000140395	WDR61	Q9GZS3	0.322296	0.659661	0.318669	3	0.433542	FALSE	FALSE
P05388	-0.044874	0.45612	0.0312987	0.57808	0.171016	0.18921	65	60	55	945	60	375	0.230142	0.230142	0.00053508	0.00327001	6	FALSE	TRUE	ENSG00000089157	RPLP0	P05388		0.744682	0.186939	2	0.465774	FALSE	FALSE
Q86SK9	0.393195					0.0670401	62					330	0.230118	0.230118	0.0005373	0.00327913	2	FALSE	TRUE	ENSG00000145284	SCD5	Q86SK9	0.172457	0.771264	0.11122	3	0.0985306	FALSE	FALSE
Q86YV0		0.468163		-0.0314848		0.253664		31		134		197	0.230114	0.230114	0.0005373	0.00327913	3	FALSE	TRUE	ENSG00000105122	RASAL3	Q86YV0	0.95132	0.231747	0.236122	3	0.187667	FALSE	FALSE
Q9NPF5	0.36162	0.490953		-0.197905		0.264687	65	60		322		375	0.229839	0.229839	0.000546181	0.00332882	4	FALSE	TRUE	ENSG00000178028	DMAP1	Q9NPF5	0.584595	0.484616	0.375584	3	0.278269	FALSE	FALSE
P33240	0.19112	0.525268	0.23547	0.36534	0.0428496	0.018631	65	60	54	945	60	375	0.22978	0.22978	0.000548401	0.00334009	6	FALSE	TRUE	ENSG00000101811	CSTF2	P33240	0.571179	0.865195	0.649257	3	0.659394	TRUE	FALSE
Q9UHX1	0.121728	0.35681	-0.0701184	0.74671	0.149924	0.0731425	65	60	57	945	60	375	0.229699	0.229699	0.000552842	0.00336032	6	FALSE	TRUE	ENSG00000179950	PUF60	Q9UHX1		0.144437	0.436562	2	0.27238	FALSE	FALSE
P35236		0.366025		0.0662459		0.256061		35		129		234	0.229444	0.229444	0.000555062	0.003367	3	FALSE	TRUE	ENSG00000143851	PTPN7	P35236	0.342382	0.251288	0.235857	3	0.274365	FALSE	FALSE
Q9HA47	0.0947252					0.363452	57					375	0.229089	0.229089	0.000557282	0.00337366	2	FALSE	TRUE	ENSG00000130717	UCK1	Q9HA47	0.143134	0.255145	0.39652	3	0.263992	FALSE	FALSE
Q9Y262	0.273519	0.417212	-0.0167958	0.598558	-0.06248	0.164222	65	60	57	936	60	375	0.229039	0.229039	0.000557282	0.00337366	6	FALSE	TRUE	ENSG00000100129	EIF3L	Q9Y262	0.114439	0.791382	0.266729	3	0.390849	FALSE	FALSE
O95684	0.361139	0.40115		-0.140738		0.294487	65	60		278		375	0.229009	0.229009	0.000559503	0.00337575	4	FALSE	TRUE	ENSG00000213066	CEP43	O95684	0.374752	0.698278	0.443718	3	0.505353	FALSE	FALSE
Q96SB8	0.174498	0.506117		-0.173645		0.408597	65	60		579		375	0.228891	0.228891	0.000559503	0.00337575	4	FALSE	TRUE	ENSG00000163029	SMC6	Q96SB8	0.381237	0.691846	0.512117	3	0.5284	FALSE	FALSE
Q8IXU6	0.413895					0.0437097	63					207	0.228802	0.228802	0.000563943	0.00340027	2	FALSE	TRUE	ENSG00000110660	SLC35F2	Q8IXU6	-0.115125	0.539627	0.188484	3	0.223244	FALSE	FALSE
Q53GS9	0.21077	-0.00855741	0.264993	0.415658	0.216554	0.27231	65	60	55	942	60	375	0.228621	0.228621	0.000566163	0.00340909	6	FALSE	TRUE	ENSG00000168883	USP39	Q53GS9	0.562553	0.822887	0.678648	3	0.688028	TRUE	FALSE
Q13535	0.415601	0.18457				0.0852367	65	60				357	0.228469	0.228469	0.000570604	0.00343353	3	FALSE	TRUE	ENSG00000175054	ATR	Q13535	0.257415	0.761399	0.332662	3	0.450069	FALSE	FALSE
P22670	0.269481	0.339789				0.0752548	65	56				375	0.228175	0.228175	0.000586146	0.00352235	3	FALSE	TRUE	ENSG00000288283	RFX1	P22670	-0.245737	0.266688		2	0.0307807	FALSE	FALSE
P26640	-0.0553758	0.102619	0.269338	0.546859	0.339674	0.165006	65	60	57	941	60	375	0.22802	0.22802	0.000590586	0.00354194	6	FALSE	TRUE	ENSG00000204394	VARS1	P26640		-0.176224	0.48613	2	0.234476	FALSE	FALSE
O00255	0.384385	0.372935		-0.138283		0.29175	65	60		189		366	0.227697	0.227697	0.000592806	0.00354414	4	FALSE	TRUE	ENSG00000133895	MEN1	O00255	-0.788765	0.421739	0.521822	3	0.288518	FALSE	FALSE
Q8NEL9	0.395393	0.112379				0.17522	65	59				341	0.227664	0.227664	0.000595027	0.00354414	3	FALSE	TRUE	ENSG00000100523	DDHD1	Q8NEL9	0.176668	0.714657	0.376759	3	0.422693	FALSE	FALSE
P53999	-0.173726	0.186316	0.0849509	0.593776	0.471835	0.20201	65	60	57	940	60	375	0.227527	0.227527	0.000595027	0.00354414	6	FALSE	TRUE	ENSG00000113387	SUB1	P53999	0.12338	0.626359	0.211735	3	0.320471	FALSE	FALSE
Q8NEY8	0.202939	0.34398		0.234378		0.128062	41	60		794		375	0.227339	0.227339	0.000597247	0.00354414	4	FALSE	TRUE	ENSG00000134283	PPHLN1	Q8NEY8	0.855515	0.894223	0.484245	3	0.431346	FALSE	FALSE
Q02241	0.527942	0.212543		0.0259461	0.0457604	0.324375	65	60		664	60	375	0.227313	0.227313	0.000597247	0.00354414	5	FALSE	TRUE	ENSG00000137807	KIF23	Q02241	0.684645	0.678934	0.525126	3	0.62956	TRUE	FALSE
Q96PZ0	0.169428	0.253887	0.099215	0.3629	0.182992	0.294452	65	60	54	798	60	375	0.227146	0.227146	0.000597247	0.00354414	6	FALSE	TRUE	ENSG00000091127	PUS7	Q96PZ0	0.129424	0.657788	0.461614	3	0.416275	FALSE	FALSE
Q8IV50	0.523857	0.23944		0.00563767		0.13934	60	58		257		348	0.227069	0.227069	0.000599467	0.00354796	4	FALSE	TRUE	ENSG00000140280	LYSMD2	Q8IV50	0.167858	0.579417	0.217936	3	0.321737	FALSE	FALSE
Q9P2S5	0.421802	0.336695		0.0192953		0.130206	43	57		197		251	0.227	0.227	0.000599467	0.00354796	4	FALSE	TRUE	ENSG00000116213	WRAP73	Q9P2S5	0.292185	0.644462	0.481224	3	0.472501	FALSE	FALSE
Q9NSI2	0.450783	0.301718		0.149906	0.00925584	0.222266	65	60		803	60	375	0.226786	0.226786	0.000603908	0.00356721	5	FALSE	TRUE	ENSG00000160256	FAM207A	Q9NSI2		0.271366	0.338727	2	0.305047	FALSE	FALSE
Q9NUE0	0.435953					0.017479	53					188	0.226716	0.226716	0.000606128	0.00357798	2	FALSE	TRUE	ENSG00000204160	ZDHHC18	Q9NUE0	-0.723364	0.154227	0.275412	3	0.0965678	FALSE	FALSE
Q13404	0.0749645	0.0823026	0.0987085	0.555991	0.349514	0.197083	64	60	56	890	60	375	0.226427	0.226427	0.000610568	0.00360183	6	FALSE	TRUE	ENSG00000244687	UBE2V1	Q13404		0.627599	0.129126	2	0.378362	FALSE	FALSE
Q8N2Z9	0.266727	0.599799		-0.201145		0.239036	53	60		69		340	0.226104	0.226104	0.00062389	0.0036708	4	FALSE	TRUE	ENSG00000175279	CENPS	Q8N2Z9		0.698834	0.491263	2	0.595049	TRUE	FALSE
P09960	0.023885	0.0219885	0.206237	0.527171	0.349818	0.22742	65	60	57	896	60	375	0.226087	0.226087	0.00062389	0.0036708	6	FALSE	TRUE	ENSG00000111144	LTA4H	P09960	-0.145767	0.695117	0.199327	3	0.249577	FALSE	FALSE
P35269	0.226866	0.137684	0.139268	0.572899	0.160568	0.11923	65	60	53	908	60	375	0.226086	0.226086	0.00062389	0.0036708	6	FALSE	TRUE	ENSG00000125651	GTF2F1	P35269	-0.118443	0.524239	0.348449	3	0.251415	FALSE	FALSE
Q9BUA3	0.489872	0.352455		-0.189731		0.251593	60	60		316		375	0.226047	0.226047	0.00062611	0.00367906	4	FALSE	TRUE	ENSG00000168005	SPINDOC	Q9BUA3	0.272288	0.276776	0.552384	3	0.28523	FALSE	FALSE
Q08J23	0.106688	0.0462623	0.275129	0.570122	0.171204	0.18668	65	60	57	943	60	375	0.226014	0.226014	0.00062611	0.00367906	6	FALSE	TRUE	ENSG00000037474	NSUN2	Q08J23	0.174465	0.747338	0.432766	3	0.451383	FALSE	FALSE
P49366	0.229197	0.395209	0.209134	0.179013	0.0711664	0.271962	65	60	28	660	60	375	0.225947	0.225947	0.00062833	0.0036897	6	FALSE	TRUE	ENSG00000095059	DHPS	P49366		0.457494	0.436374	2	0.446934	FALSE	FALSE
Q13094				0.20244		0.24923				76		260	0.225835	0.225835	0.000632771	0.00370852	2	FALSE	TRUE	ENSG00000043462	LCP2	Q13094	0.369512	0.253419	0.176812	3	0.263727	FALSE	FALSE
O95785	0.332184	0.319201		0.0629098		0.188463	65	60		850		375	0.225689	0.225689	0.000639432	0.00374269	4	FALSE	TRUE	ENSG00000011451	WIZ	O95785	-0.143462	0.266698	0.294468	3	0.139092	FALSE	FALSE
Q96EY4	0.190297	0.272755		0.212501		0.2271	65	60		706		375	0.225663	0.225663	0.000639432	0.00374269	4	FALSE	TRUE	ENSG00000198498	TMA16	Q96EY4	0.163358	0.737975	0.414994	3	0.436365	FALSE	FALSE
P25440	0.254241	0.447861		-0.0317484		0.231223	65	60		480		375	0.225394	0.225394	0.000650533	0.00379288	4	FALSE	TRUE	ENSG00000204256	BRD2	P25440		0.189392	0.474599	2	0.331819	FALSE	FALSE
Q9NT62	0.084788	0.0250522	0.0908281	0.466031	0.427633	0.257843	65	60	47	863	60	375	0.225363	0.225363	0.000650533	0.00379288	6	FALSE	TRUE	ENSG00000144848	ATG3	Q9NT62	0.225637	0.823629	0.368172	3	0.465337	FALSE	FALSE
Q9NXX6	0.280088	0.424808		-0.0966718		0.292623	65	60		617		375	0.225212	0.225212	0.000659414	0.00383969	4	FALSE	TRUE	ENSG00000107672	NSMCE4A	Q9NXX6	0.485144	0.779616	0.554125	3	0.582409	TRUE	FALSE
Q9Y3T6	0.40552	0.147414				0.122139	60	48				295	0.225024	0.225024	0.000666075	0.00386847	3	FALSE	TRUE	ENSG00000104679	R3HCC1	Q9Y3T6	0.199475	0.372549	0.385219	3	0.318894	FALSE	FALSE
Q9BQ75	0.427181	0.0135044		0.173021		0.286105	64	60		787		375	0.224953	0.224953	0.000668295	0.00387138	4	FALSE	TRUE	ENSG00000184220	CMSS1	Q9BQ75	0.245357	0.625522	0.457395	3	0.442758	FALSE	FALSE
Q9NZT2	0.226442	-0.0415261	0.324496	0.229518	0.401463	0.209105	65	60	53	814	60	375	0.224916	0.224916	0.000668295	0.00387138	6	FALSE	TRUE	ENSG00000060491	OGFR	Q9NZT2	0.422719	0.117275	0.13544	3	0.0983274	FALSE	FALSE
Q8WVC0	0.286637	0.532003	0.187563	0.0122938		0.106026	65	60	36	757		375	0.224905	0.224905	0.000668295	0.00387138	5	FALSE	TRUE	ENSG00000166477	LEO1	Q8WVC0	0.393127	0.731544	0.449951	3	0.521889	FALSE	FALSE
Q6P0N0		0.0550253				0.39441		38				357	0.224718	0.224718	0.000672735	0.00388462	2	FALSE	TRUE	ENSG00000129534	MIS18BP1	Q6P0N0	0.621729	0.791959	0.543793	3	0.624906	TRUE	FALSE
Q96G04	0.278036	0.171343					43	50					0.22469	0.22469	0.000672735	0.00388462	2	FALSE	TRUE	ENSG00000118894	EEF2KMT	Q96G04		0.562917	0.3366	2	0.449341	FALSE	FALSE
Q9NVM9	0.192268	0.278555	0.130402	0.35937		0.162034	65	60	46	883		375	0.224526	0.224526	0.000674956	0.00389245	5	FALSE	TRUE	ENSG00000064102	INTS13	Q9NVM9	0.155274	0.685278	0.311488	3	0.378901	FALSE	FALSE
O75113	0.301549	0.215711				0.155772	65	60				375	0.224344	0.224344	0.000681616	0.00392834	3	FALSE	TRUE	ENSG00000102921	N4BP1	O75113	-0.265272	0.546353	0.186219	3	0.157348	FALSE	FALSE
Q13148	0.283238	0.4257	-0.0287629	0.565754	0.049473	0.0479665	65	60	57	945	60	375	0.223895	0.223895	0.000686057	0.00393651	6	FALSE	TRUE	ENSG00000120948	TARDBP	Q13148	0.679521	0.874358	0.668726	3	0.738012	TRUE	FALSE
Q14684	0.456473	0.188858		0.252611	0.147074	0.0742993	65	60		943	60	375	0.223863	0.223863	0.000686057	0.00393651	5	FALSE	TRUE	ENSG00000160208	RRP1B	Q14684	0.396545	0.776185	0.642384	3	0.605038	TRUE	FALSE
Q8TF46	0.0483624	0.418905				0.203902	64	51				295	0.223723	0.223723	0.000688277	0.00393651	3	FALSE	TRUE	ENSG00000166938	DIS3L	Q8TF46	0.329396	0.547833	0.532189	3	0.460149	FALSE	FALSE
Q7L266	0.258083	0.132022		0.251422		0.253341	55	58		143		366	0.223717	0.223717	0.000688277	0.00393651	4	FALSE	TRUE	ENSG00000162174	ASRGL1	Q7L266	0.341922	0.413247	0.369617	3	0.374929	FALSE	FALSE
P51946	0.608841	0.273398		-0.0595059		0.0719408	65	60		36		375	0.223669	0.223669	0.000688277	0.00393651	4	FALSE	TRUE	ENSG00000134480	CCNH	P51946	0.549628	0.74794	0.188686	3	0.330324	FALSE	FALSE
Q04760	0.0162752	-0.0225837	0.225929	0.638407	0.354787	0.129106	65	60	57	942	60	375	0.223654	0.223654	0.000688277	0.00393651	6	FALSE	TRUE	ENSG00000124767	GLO1	Q04760	0.423463	0.726333	0.421471	3	0.523754	FALSE	FALSE
P30154	0.0209868	0.572317	0.472724	-0.201358	0.00845834	0.467958	65	60	34	521	60	375	0.223514	0.223514	0.000688277	0.00393651	6	FALSE	TRUE	ENSG00000137713	PPP2R1B	P30154	0.437567	0.829146	0.474454	3	0.580341	TRUE	FALSE
P68036	0.0783311	0.0163633	0.112222	0.639928	0.366566	0.127528	65	60	57	878	60	375	0.22349	0.22349	0.000688277	0.00393651	6	FALSE	TRUE	ENSG00000185651	UBE2L3	P68036	0.291355	0.729251	0.334761	3	0.451711	FALSE	FALSE
Q92620	0.28734	0.377806	0.153669	-0.155843	0.436682	0.239809	65	60	53	729	60	375	0.223244	0.223244	0.000694938	0.00396453	6	FALSE	TRUE	ENSG00000140829	DHX38	Q92620	0.143965	0.625736	0.3982	3	0.388109	FALSE	FALSE
Q02086	0.23205	0.289331				0.148092	64	31				375	0.223158	0.223158	0.000694938	0.00396453	3	FALSE	TRUE	ENSG00000167182	SP2	Q02086	0.273673	0.633429	0.495229	3	0.467443	FALSE	FALSE
Q96F44	0.218092	0.274408				0.176501	65	60				375	0.223	0.223	0.000699378	0.00398482	3	FALSE	TRUE	ENSG00000154370	TRIM11	Q96F44	0.157638	0.3918	0.318354	3	0.289264	FALSE	FALSE
P55010	0.0758193	-0.0597088	0.136433	0.604268	0.354248	0.226942	65	60	57	941	60	375	0.223	0.223	0.000699378	0.00398482	6	FALSE	TRUE	ENSG00000100664	EIF5	P55010	0.259843	0.721833	0.265682	3	0.415511	FALSE	FALSE
Q99613	0.386943	0.489231	0.0125754		0.0136892	0.211336	65	60	57		60	375	0.222755	0.222755	0.00071048	0.0040404	5	FALSE	TRUE	ENSG00000184110	EIF3C	Q99613		0.243448	0.288536	2	0.265729	FALSE	FALSE
Q12872	0.324224	0.218511		0.204655		0.143598	65	60		833		375	0.222747	0.222747	0.00071048	0.0040404	4	FALSE	TRUE	ENSG00000061936	SFSWAP	Q12872	0.753439	0.761689	0.436626	3	0.42454	FALSE	FALSE
Q96S94	0.243037	0.269719				0.154205	61	54				295	0.22232	0.22232	0.000723801	0.00410063	3	FALSE	TRUE	ENSG00000221978	CCNL2	Q96S94	-0.122632	0.492169	0.657475	3	0.151884	FALSE	FALSE
Q99567	0.34387	0.37431	-0.0301659	0.234301	0.228251	0.179992	65	60	54	945	60	375	0.22176	0.22176	0.000730462	0.00412798	6	FALSE	TRUE	ENSG00000108559	NUP88	Q99567	0.421532	0.779822	0.535612	3	0.577305	TRUE	FALSE
O60306	0.482953	0.419044	0.261551	0.113432	-0.345289	0.39848	65	60	44	848	60	375	0.221695	0.221695	0.000732682	0.00413534	6	FALSE	TRUE	ENSG00000021776	AQR	O60306	0.231559	0.796189	0.435738	3	0.487647	FALSE	FALSE
Q9H0E3	0.0825212	0.482788		0.0980117		0.223322	65	60		706		375	0.221661	0.221661	0.000737123	0.00414437	4	FALSE	TRUE	ENSG00000136715	SAP130	Q9H0E3	0.251636	0.678664	0.586319	3	0.50554	FALSE	FALSE
P49848	0.256999	0.515946		-0.256052		0.369616	65	60		384		375	0.221627	0.221627	0.000737123	0.00414437	4	FALSE	TRUE	ENSG00000106290	TAF6	P49848	0.23366	0.342619	0.422576	3	0.262744	FALSE	FALSE
Q9UER7	0.227988	0.294899		0.0355494		0.327674	64	60		521		375	0.221528	0.221528	0.000737123	0.00414437	4	FALSE	TRUE	ENSG00000204209	DAXX	Q9UER7		0.198193	0.539664	2	0.364939	FALSE	FALSE
Q6P1K8	0.310232	0.132517					65	60					0.221375	0.221375	0.000739343	0.00414437	2	FALSE	TRUE	ENSG00000183474	GTF2H2C	Q6P1K8		0.333391	0.429635	2	0.381337	FALSE	FALSE
O43175	0.188667	0.0153549	0.248432	0.540004	0.202765	0.13173	65	60	56	893	60	375	0.221159	0.221159	0.000739343	0.00414437	6	FALSE	TRUE	ENSG00000092621	PHGDH	O43175	0.186412	-0.512766	0.188918	3	0.107894	FALSE	FALSE
Q13867	0.18466	0.0963065	0.0908626	0.638149	0.130124	0.186607	65	60	38	570	60	375	0.221118	0.221118	0.000739343	0.00414437	6	FALSE	TRUE	ENSG00000108578	BLMH	Q13867	0.425272	0.623829	0.426916	3	0.492006	FALSE	FALSE
Q8N2M8	0.256052	0.245561				0.161492	62	60				375	0.221035	0.221035	0.000741563	0.00415118	3	FALSE	TRUE	ENSG00000104859	CLASRP	Q8N2M8	0.416923	0.242932	0.385671	3	0.348507	FALSE	FALSE
Q96CT7	0.321699	-0.166043	-0.0321785	0.623569	0.438807	0.140086	65	60	54	930	60	375	0.22099	0.22099	0.000743783	0.00415118	6	FALSE	TRUE	ENSG00000007080	CCDC124	Q96CT7	0.189978	0.135892	0.367645	3	0.231171	FALSE	FALSE
O75152	0.0896707	0.201881		0.462718	0.104488	0.246061	65	60		940	60	375	0.220964	0.220964	0.000743783	0.00415118	5	FALSE	TRUE	ENSG00000058673	ZC3H11A	O75152		0.744427	0.356135	2	0.52502	FALSE	FALSE
Q15287	0.12662	0.414341		0.121481	0.233305	0.208844	65	60		936	60	375	0.220918	0.220918	0.000743783	0.00415118	5	FALSE	TRUE	ENSG00000205937	RNPS1	Q15287	0.316645	0.868861	0.647468	3	0.605998	TRUE	FALSE
Q13309	0.290582	0.510603		-0.263105		0.345484	62	54		101		295	0.220891	0.220891	0.000743783	0.00415118	4	FALSE	TRUE	ENSG00000145604	SKP2	Q13309	0.534586	0.723524	0.632224	3	0.62857	TRUE	FALSE
Q15369	0.126879	-0.105364	0.0415154	0.672849	0.452762	0.135331	65	60	50	941	60	375	0.220662	0.220662	0.000746004	0.00415842	6	FALSE	TRUE	ENSG00000154582	ELOC	Q15369	-0.367616	0.662766	0.191389	3	0.271635	FALSE	FALSE
P23511	0.143059	0.409297				0.109457	65	58				243	0.220604	0.220604	0.000748224	0.00416306	3	FALSE	TRUE	ENSG00000001167	NFYA	P23511	0.244579	0.756935	0.532334	3	0.501582	FALSE	FALSE
Q8WVB6	0.41981	0.537471	0.237754	-0.277649	-0.0740663	0.476457	65	59	37	71	60	375	0.219963	0.219963	0.000759325	0.00419572	6	FALSE	TRUE	ENSG00000127586	CHTF18	Q8WVB6	0.741415	0.426185	0.585722	3	0.58258	TRUE	FALSE
Q13200	0.355338	-0.0406623	0.104795	0.538173	0.139779	0.221909	65	60	57	945	60	375	0.219889	0.219889	0.000761545	0.00419572	6	FALSE	TRUE	ENSG00000175166	PSMD2	Q13200	0.626278	0.314789	0.225124	3	0.199408	FALSE	FALSE
Q16637	0.409803	0.020997		0.198961	0.260883	0.208707	64	60		758	60	375	0.21987	0.21987	0.000761545	0.00419572	5	FALSE	TRUE	ENSG00000172062	SMN1	Q16637		0.228474	0.467422	2	0.347947	FALSE	FALSE
Q16637	0.409803	0.020997		0.198961	0.260883	0.208707	64	60		758	60	375	0.21987	0.21987	0.000761545	0.00419572	5	FALSE	TRUE	ENSG00000205571	SMN2	Q16637		0.195428	0.125444	2	0.160243	FALSE	FALSE
Q6P1X5	0.0962951	0.286029				0.277237	65	60				375	0.219853	0.219853	0.000761545	0.00419572	3	FALSE	TRUE	ENSG00000064313	TAF2	Q6P1X5	-0.169471	0.783336	0.423286	3	0.320606	FALSE	FALSE
P0CG12	0.166858	0.272163		0.26147		0.178819	65	59		626		322	0.219828	0.219828	0.000761545	0.00419572	4	FALSE	TRUE	ENSG00000286140	DERPC	P0CG12		0.397176	0.427862	2	0.412519	FALSE	FALSE
Q8TA86	0.312177	0.193406				0.153899	65	60				375	0.219827	0.219827	0.000761545	0.00419572	3	FALSE	TRUE	ENSG00000164610	RP9	Q8TA86	0.233267	0.61453	0.299193	3	0.38233	FALSE	FALSE
Q96S55	0.150923	0.232845	0.116445	0.401795		0.197001	65	60	37	846		375	0.219802	0.219802	0.000761545	0.00419572	5	FALSE	TRUE	ENSG00000124535	WRNIP1	Q96S55	0.245175	0.691925	0.443176	3	0.459462	FALSE	FALSE
Q9Y388	0.0726017	0.466491		0.038766		0.301161	62	60		712		375	0.219755	0.219755	0.000761545	0.00419572	4	FALSE	TRUE	ENSG00000134597	RBMX2	Q9Y388	0.341534	0.717435	0.422344	3	0.493647	FALSE	FALSE
P47914	0.248268	0.160704		0.555624	0.0333766	0.10057	64	60		943	60	375	0.219708	0.219708	0.000761545	0.00419572	5	FALSE	TRUE	ENSG00000162244	RPL29	P47914		0.352986	0.171537	2	0.230046	FALSE	FALSE
Q13247	0.0536884	0.506165	0.0545963	0.507261	-0.00459138	0.200685	65	60	40	945	60	375	0.219634	0.219634	0.000763766	0.00420538	6	FALSE	TRUE	ENSG00000124193	SRSF6	Q13247	0.192963	0.852528	0.368872	3	0.471454	FALSE	FALSE
Q9NWX5	0.408881	0.315653		-0.0660504			52	60		140			0.219494	0.219494	0.000765986	0.00421503	3	FALSE	TRUE	ENSG00000148331	ASB6	Q9NWX5	0.273421	0.322861	0.197139	3	0.263447	FALSE	FALSE
P34932	0.310699	-0.273698	0.248386	0.620488	0.237267	0.173126	65	60	57	945	60	375	0.219378	0.219378	0.000768206	0.00422209	6	FALSE	TRUE	ENSG00000170606	HSPA4	P34932	0.324769	0.767549	0.26272	3	0.450535	FALSE	FALSE
Q9Y421	-0.00867811	0.399601				0.266894	65	59				366	0.219272	0.219272	0.000774867	0.0042561	3	FALSE	TRUE	ENSG00000105058	FAM32A	Q9Y421		0.494415	0.277614	2	0.382588	FALSE	FALSE
Q6P582	0.299749	0.261429				0.0965107	64	60				358	0.21923	0.21923	0.000779307	0.00427788	3	FALSE	TRUE	ENSG00000173272	MZT2A	Q6P582		0.436238	0.23862	2	0.337429	FALSE	FALSE
Q13907	-0.211877	0.17832	0.454912	0.482279	0.210541	0.200611	65	60	54	778	60	375	0.219131	0.219131	0.000781528	0.00428224	6	FALSE	TRUE	ENSG00000067064	IDI1	Q13907	0.343526	0.742857	0.364447	3	0.483452	FALSE	FALSE
Q86XK3	0.425767	0.105916				0.125685	64	54				216	0.219123	0.219123	0.000781528	0.00428224	3	FALSE	TRUE	ENSG00000156384	SFR1	Q86XK3	0.496239	0.592135	0.323393	3	0.441502	FALSE	FALSE
Q00526		0.00891732				0.429151		57				348	0.219034	0.219034	0.000785968	0.00430395	2	FALSE	TRUE	ENSG00000250506	CDK3	Q00526		0.57129	0.242137	2	0.130665	FALSE	FALSE
O43809	-0.0914637	0.52501	0.176526	0.533874	0.0777682	0.0916377	65	60	57	945	60	375	0.218892	0.218892	0.000794849	0.00433939	6	FALSE	TRUE	ENSG00000167005	NUDT21	O43809	0.273335	0.831133	0.53279	3	0.545742	FALSE	FALSE
Q6PKG0	0.300646	-0.0678718	0.163495	0.647517	0.167645	0.10158	65	60	37	941	60	375	0.218835	0.218835	0.00079929	0.00435308	6	FALSE	TRUE	ENSG00000155506	LARP1	Q6PKG0	0.185751	0.691528	0.457519	3	0.444933	FALSE	FALSE
P15531	0.0231161	0.0131423	0.175988	0.647551	0.401288	0.0516387	65	60	56	926	60	278	0.218787	0.218787	0.00079929	0.00435308	6	FALSE	TRUE	ENSG00000239672	NME1	P15531		0.718868	0.415563	2	0.567181	TRUE	FALSE
P07437	0.290457	-0.129323	0.190352	0.721655	-0.0380178	0.275885	65	60	57	945	60	375	0.218501	0.218501	0.000808171	0.00439348	6	FALSE	TRUE	ENSG00000196230	TUBB	P07437		0.496223	0.598393	2	0.543531	FALSE	FALSE
A0AVF1	0.35121	0.285646				0.0179975	62	56				268	0.218285	0.218285	0.000814831	0.00441902	3	FALSE	TRUE	ENSG00000105948	TTC26	A0AVF1	-0.136124	0.687769	0.338212	3	0.294155	FALSE	FALSE
Q9NUQ3	0.329398	0.47085		-0.287889		0.360518	65	60		479		375	0.218219	0.218219	0.000814831	0.00441902	4	FALSE	TRUE	ENSG00000086712	TXLNG	Q9NUQ3	0.117342	0.812469	0.515624	3	0.481812	FALSE	FALSE
Q7Z460	0.220947	0.0802346	0.313653	0.0198822	0.413536	0.260985	65	60	53	733	60	375	0.218206	0.218206	0.000814831	0.00441902	6	FALSE	TRUE	ENSG00000074054	CLASP1	Q7Z460	0.427143	0.539953	0.337313	3	0.306643	FALSE	FALSE
P42768				0.209928		0.226398				156		287	0.218163	0.218163	0.000817052	0.00442574	2	FALSE	TRUE	ENSG00000015285	WAS	P42768	0.282115	0.274547	0.278534	3	0.278362	FALSE	FALSE
Q9NW82	0.389795	-0.157039		0.234622		0.404246	65	60		727		375	0.217906	0.217906	0.000825933	0.00446043	4	FALSE	TRUE	ENSG00000082068	WDR70	Q9NW82	-0.233582	0.793537	0.349312	3	0.303089	FALSE	FALSE
Q4G0A6	0.34469	0.0908605					57	32					0.217775	0.217775	0.000830373	0.00447904	2	FALSE	TRUE	ENSG00000106125	MINDY4	Q4G0A6		0.235281	0.165831	2	0.125931	FALSE	FALSE
Q5T200	0.180554	0.337756		0.359809	0.0733081	0.137443	65	60		872	60	375	0.217774	0.217774	0.000832593	0.00448833	5	FALSE	TRUE	ENSG00000123200	ZC3H13	Q5T200	0.243684	0.7842	0.392644	3	0.447851	FALSE	FALSE
Q96C90	0.244952	0.0434783	0.113864	0.342266	0.473805	0.0879661	65	60	54	748	60	348	0.217722	0.217722	0.000837034	0.00450687	6	FALSE	TRUE	ENSG00000173457	PPP1R14B	Q96C90		0.138925	0.145134	2	0.142027	FALSE	FALSE
Q9NWS0	0.392356	0.0679669		0.245229		0.164737	65	60		743		375	0.217572	0.217572	0.000839254	0.00451613	4	FALSE	TRUE	ENSG00000104872	PIH1D1	Q9NWS0	0.328798	0.741937	0.388555	3	0.4864	FALSE	FALSE
P52739	0.024043	0.509494				0.118725	64	55				348	0.217421	0.217421	0.000843694	0.00453461	3	FALSE	TRUE	ENSG00000172262	ZNF131	P52739	0.236546	0.763965	0.452373	3	0.466546	FALSE	FALSE
A6NDG6	0.0665846	0.122432	0.337976	0.376646		0.182931	65	60	52	737		375	0.217314	0.217314	0.000845915	0.00453571	5	FALSE	TRUE	ENSG00000184207	PGP	A6NDG6	0.635655	0.654359	0.488783	3	0.592916	TRUE	FALSE
Q8N2K1	0.455396	0.131014				0.0654341	60	36				349	0.217281	0.217281	0.000845915	0.00453571	3	FALSE	TRUE	ENSG00000160087	UBE2J2	Q8N2K1	0.997615	0.337485	0.417485	3	0.28491	FALSE	FALSE
Q9HBU6	0.220281	0.271521				0.160032	65	60				375	0.217278	0.217278	0.000845915	0.00453571	3	FALSE	TRUE	ENSG00000139163	ETNK1	Q9HBU6	0.132728	0.759886	0.332848	3	0.405264	FALSE	FALSE
Q96T37	0.165837	0.376633		0.274382	0.192069	0.0773348	65	60		943	60	375	0.217251	0.217251	0.000845915	0.00453571	5	FALSE	TRUE	ENSG00000162775	RBM15	Q96T37	0.526972	0.734332	0.583139	3	0.612723	TRUE	FALSE
Q8WV44	0.139571	0.437766				0.0741412	51	55				331	0.217159	0.217159	0.000850355	0.00454599	3	FALSE	TRUE	ENSG00000146063	TRIM41	Q8WV44	0.229231	0.435839	0.223726	3	0.287027	FALSE	FALSE
Q9BW85	0.417985	0.475139		-0.387735		0.363192	65	60		378		375	0.217145	0.217145	0.000850355	0.00454599	4	FALSE	TRUE	ENSG00000105248	YJU2	Q9BW85		0.438826	0.485539	2	0.462182	FALSE	FALSE
Q9H467	0.519381	0.35633		-0.319739		0.31251	65	59		111		348	0.21712	0.21712	0.000850355	0.00454599	4	FALSE	TRUE	ENSG00000107874	CUEDC2	Q9H467	-0.136863	0.343559	0.253843	3	0.140445	FALSE	FALSE
Q9NR50	0.210138	-0.160572	0.0520546	0.59746	0.281115	0.322466	65	60	33	885	60	375	0.21711	0.21711	0.000850355	0.00454599	6	FALSE	TRUE	ENSG00000070785	EIF2B3	Q9NR50	0.296362	0.597594	0.455834	3	0.44818	FALSE	FALSE
Q9BTE7	0.392347	0.257891	0.381518	-0.194172	0.218143	0.24667	65	60	44	517	60	375	0.217066	0.217066	0.000850355	0.00454599	6	FALSE	TRUE	ENSG00000137692	DCUN1D5	Q9BTE7	0.186532	0.637665	0.243857	3	0.356001	FALSE	FALSE
P62333	-0.0501358	0.00551344	0.0881384	0.730302	0.373295	0.153288	65	60	55	945	60	375	0.216733	0.216733	0.000854796	0.00455352	6	FALSE	TRUE	ENSG00000100519	PSMC6	P62333		0.739583	0.339619	2	0.535245	FALSE	FALSE
O94906	0.373085	0.522366	-0.0113523	0.23894	-0.0209073	0.198214	65	60	47	945	60	375	0.216724	0.216724	0.000854796	0.00455352	6	FALSE	TRUE	ENSG00000101161	PRPF6	O94906	0.699877	0.665844	0.326672	3	0.354168	FALSE	FALSE
Q8NCE0	0.299718	0.226084				0.124156	64	58				304	0.216653	0.216653	0.000857016	0.00455726	3	FALSE	TRUE	ENSG00000154743	TSEN2	Q8NCE0	0.269326	0.717539	0.361285	3	0.449383	FALSE	FALSE
Q9NQC1	0.131338	0.34082				0.177722	57	46				375	0.216627	0.216627	0.000857016	0.00455726	3	FALSE	TRUE	ENSG00000043143	JADE2	Q9NQC1	0.765868	0.378764	0.121836	3	0.145516	FALSE	FALSE
O60502	0.388213	0.111844	0.174088	0.363773	0.0806347	0.18003	65	60	54	836	60	375	0.216431	0.216431	0.000859236	0.00456368	6	FALSE	TRUE	ENSG00000198408	OGA	O60502	-0.128289	0.749971	0.219244	3	0.280309	FALSE	FALSE
P61011	0.0414715	0.204552	0.0646947	0.520814	0.273979	0.192667	65	60	57	939	60	375	0.216363	0.216363	0.000865897	0.00459635	6	FALSE	TRUE	ENSG00000100883	SRP54	P61011	0.745528	0.733869	0.194786	3	0.333037	FALSE	FALSE
Q5SVZ6	0.543531	-0.00925878				0.11432	62	60				296	0.216197	0.216197	0.000872558	0.00462898	3	FALSE	TRUE	ENSG00000197056	ZMYM1	Q5SVZ6	0.211933	0.637114	0.24445	3	0.362365	FALSE	FALSE
P57737	-0.20312	0.270397	0.424979	0.351846	0.310528	0.142309	65	60	49	611	60	375	0.216157	0.216157	0.000874778	0.00463802	6	FALSE	TRUE	ENSG00000262246	CORO7	P57737		0.339428	0.362225	2	0.350826	FALSE	FALSE
Q6UN15	0.178036	0.35801		0.434241	-0.0103412	0.120091	65	60		943	60	375	0.216007	0.216007	0.000881439	0.00466784	5	FALSE	TRUE	ENSG00000145216	FIP1L1	Q6UN15	0.368416	0.831218	0.355967	3	0.518532	FALSE	FALSE
Q8IWZ8	0.424553	0.40918		-0.127602		0.157878	65	60		691		375	0.216002	0.216002	0.000881439	0.00466784	4	FALSE	TRUE	ENSG00000105705	SUGP1	Q8IWZ8	0.283775	0.535753	0.437785	3	0.407768	FALSE	FALSE
P25789	0.0602961	0.223601	-0.0687577	0.707476	0.208229	0.164536	65	60	57	945	60	375	0.215897	0.215897	0.000885879	0.0046886	6	FALSE	TRUE	ENSG00000041357	PSMA4	P25789	0.454312	0.828114	0.483485	3	0.585961	TRUE	FALSE
Q9BSJ2	0.285507	0.326258	0.14276	0.108421		0.215662	65	60	41	802		375	0.215721	0.215721	0.00089032	0.00470934	5	FALSE	TRUE	ENSG00000130640	TUBGCP2	Q9BSJ2	0.19778	0.316632	0.194732	3	0.235958	FALSE	FALSE
P49773	0.0010139	0.12753	-0.0294414	0.648394	0.470252	0.0762909	65	60	53	937	60	375	0.215673	0.215673	0.00089476	0.00472727	6	FALSE	TRUE	ENSG00000169567	HINT1	P49773	0.426475	0.661627	0.194483	3	0.419397	FALSE	FALSE
Q92785	0.0757618	0.239948		0.381325		0.16501	65	60		850		375	0.215511	0.215511	0.00089698	0.00472791	4	FALSE	TRUE	ENSG00000133884	DPF2	Q92785	-0.248569	0.514832	0.496144	3	0.222561	FALSE	FALSE
Q96FF9	0.243719	0.258614		-0.126771		0.486416	59	59		623		375	0.215494	0.215494	0.00089698	0.00472791	4	FALSE	TRUE	ENSG00000146670	CDCA5	Q96FF9	0.817777	0.825435	0.854856	3	0.832689	TRUE	FALSE
Q7L2Z9		0.0501304				0.380843		58				359	0.215487	0.215487	0.00089698	0.00472791	2	FALSE	TRUE	ENSG00000031691	CENPQ	Q7L2Z9	0.687687	0.687123	0.553914	3	0.642908	TRUE	FALSE
Q8N1G2	0.217885	0.204128	0.273098	0.0523304		0.329908	65	60	51	654		375	0.21547	0.21547	0.00089698	0.00472791	5	FALSE	TRUE	ENSG00000137200	CMTR1	Q8N1G2	0.128472	0.44947	0.377294	3	0.313149	FALSE	FALSE
Q8N726	0.45868				0.104015	0.0836065	33				60	277	0.215434	0.215434	0.000899201	0.00473684	3	FALSE	TRUE	ENSG00000147889	CDKN2A	Q8N726	-0.429148	0.125258	0.889834	3	0.0683971	FALSE	FALSE
Q8N302	0.32338	0.240909				0.0817639	64	60				358	0.215351	0.215351	0.000905861	0.00476135	3	FALSE	TRUE	ENSG00000164252	AGGF1	Q8N302		0.679357	0.326469	2	0.490708	FALSE	FALSE
P52209	0.0438256	0.021431	0.175087	0.58841	0.244356	0.216703	65	60	56	934	60	375	0.214969	0.214969	0.000923623	0.00482599	6	FALSE	TRUE	ENSG00000142657	PGD	P52209	0.271449	0.493356	0.283995	3	0.321593	FALSE	FALSE
Q9BSJ6	0.616292	-0.0424955		0.0418402		0.244224	60	54		88		313	0.214965	0.214965	0.000923623	0.00482599	4	FALSE	TRUE	ENSG00000129195	PIMREG	Q9BSJ6	0.426769	0.371294	0.214621	3	0.33753	FALSE	FALSE
Q9NVH2	0.219925	0.179659	0.226944	0.308882		0.139332	65	60	36	217		375	0.214948	0.214948	0.000923623	0.00482599	5	FALSE	TRUE	ENSG00000143493	INTS7	Q9NVH2	0.458666	0.834533	0.679521	3	0.647213	TRUE	FALSE
Q13596	0.288538	-0.15673	0.185802	0.559099	0.237699	0.174769	65	60	55	909	60	375	0.214863	0.214863	0.000923623	0.00482599	6	FALSE	TRUE	ENSG00000028528	SNX1	Q13596	0.125655	0.653111	0.344224	3	0.366633	FALSE	FALSE
Q15834	0.305535	0.237517				0.101294	50	36				314	0.214782	0.214782	0.000925844	0.00482639	3	FALSE	TRUE	ENSG00000175602	CCDC85B	Q15834	-0.239551	0.177167	-0.119186	3	-0.0479177	FALSE	FALSE
Q9UHB9	0.0724234	0.182416	0.153324	0.552474	0.181218	0.146695	65	60	54	942	60	375	0.214758	0.214758	0.000925844	0.00482639	6	FALSE	TRUE	ENSG00000167881	SRP68	Q9UHB9	0.321615	0.779285	0.392371	3	0.390819	FALSE	FALSE
Q9UK45	-0.146539	0.151122		0.75427		0.0999789	53	60		945		375	0.214708	0.214708	0.000925844	0.00482639	4	FALSE	TRUE	ENSG00000130332	LSM7	Q9UK45	0.477243	0.369767	0.537895	3	0.461635	FALSE	FALSE
Q9Y6E2	0.139791	0.205662	0.0903472	0.436296	0.183227	0.232694	65	60	55	901	60	375	0.21467	0.21467	0.000930284	0.00484393	6	FALSE	TRUE	ENSG00000136261	BZW2	Q9Y6E2	0.163333	0.753964	0.279988	3	0.382786	FALSE	FALSE
Q9NZN8	0.245278	0.274189		0.218854		0.119834	65	60		618		375	0.214539	0.214539	0.000936945	0.00487017	4	FALSE	TRUE	ENSG00000111596	CNOT2	Q9NZN8	-0.168979	0.789962	0.345956	3	0.343006	FALSE	FALSE
Q9NXR8	-0.0787624	0.588937				0.133144	65	60				375	0.214439	0.214439	0.000941385	0.00488761	3	FALSE	TRUE	ENSG00000071243	ING3	Q9NXR8	0.282599	0.797697	0.513673	3	0.502014	FALSE	FALSE
Q9UJX6	0.343465	0.0924747				0.207224	65	60				375	0.214388	0.214388	0.000943606	0.00488787	3	FALSE	TRUE	ENSG00000176248	ANAPC2	Q9UJX6	0.125497	0.59164	0.365548	3	0.163589	FALSE	FALSE
Q13616	0.401276	0.0347216	0.14946	0.260368		0.225912	65	60	56	825		375	0.214347	0.214347	0.000943606	0.00488787	5	FALSE	TRUE	ENSG00000055130	CUL1	Q13616	0.493895	0.669888	0.434327	3	0.381568	FALSE	FALSE
Q96NY9	0.37623					0.0522548	60					225	0.214243	0.214243	0.000948046	0.00490523	2	FALSE	TRUE	ENSG00000172732	MUS81	Q96NY9	0.771499	0.615494	0.262489	3	0.318378	FALSE	FALSE
Q9BWF3	0.277514	0.304745		0.306614	0.100342	0.0818094	65	60		939	60	375	0.214205	0.214205	0.000948046	0.00490523	5	FALSE	TRUE	ENSG00000173933	RBM4	Q9BWF3	0.193255	0.718455	0.371411	3	0.427284	FALSE	FALSE
O95747	-0.281809	0.116633	0.203853	0.589416	0.555741	0.100767	65	60	56	926	60	375	0.2141	0.2141	0.000950266	0.00491389	6	FALSE	TRUE	ENSG00000172939	OXSR1	O95747	0.191916	0.727833	0.289895	3	0.400245	FALSE	FALSE
Q8N6N3	0.475624	0.213686		-0.113435		0.279796	64	60		84		375	0.213918	0.213918	0.000959147	0.00494562	4	FALSE	TRUE	ENSG00000162642	C1orf52	Q8N6N3	-0.151642	0.645973	0.222768	3	0.281903	FALSE	FALSE
Q86UY6	0.323867	0.447326		-0.166968		0.251162	63	60		123		313	0.213847	0.213847	0.000965808	0.00495444	4	FALSE	TRUE	ENSG00000110583	NAA40	Q86UY6	0.114477	0.625933	0.537895	3	0.426075	FALSE	FALSE
Q14202	0.409071	0.23404		-0.227124	0.261389	0.391814	65	60		493	60	375	0.213838	0.213838	0.000965808	0.00495444	5	FALSE	TRUE	ENSG00000147130	ZMYM3	Q14202	0.248986	0.582313	0.527746	3	0.447995	FALSE	FALSE
Q13769	0.224291	0.44777		-0.00803464	0.189418	0.215468	65	60		687	60	375	0.213782	0.213782	0.000965808	0.00495444	5	FALSE	TRUE	ENSG00000100296	THOC5	Q13769	0.293968	0.368118	0.268657	3	0.310243	FALSE	FALSE
P62263	-0.0104642	-0.123903	0.0323311	0.696873	0.462767	0.224091	65	60	53	945	60	375	0.213616	0.213616	0.000970249	0.00496873	6	FALSE	TRUE	ENSG00000164587	RPS14	P62263	0.658959	0.424497	0.141814	3	0.148371	FALSE	FALSE
P60891	0.364955	-0.100151	0.0362105	0.305798	0.31201	0.362408	65	60	57	583	60	375	0.213539	0.213539	0.000976909	0.005	6	FALSE	TRUE	ENSG00000147224	PRPS1	P60891	0.196424	0.463578	0.422987	3	0.360996	FALSE	FALSE
O43929	0.370479	0.220705		-0.10869		0.371548	65	60		13		375	0.213511	0.213511	0.00098357	0.00502831	4	FALSE	TRUE	ENSG00000115947	ORC4	O43929	-0.469615	0.523442	0.267579	3	0.248017	FALSE	FALSE
Q96PV6	0.341889	0.283807				0.0147447	65	59				375	0.21348	0.21348	0.00098579	0.00502831	3	FALSE	TRUE	ENSG00000167615	LENG8	Q96PV6		-0.193149	0.999182	2	-0.0047065	FALSE	FALSE
Q96HR8	0.290036	0.426784		-0.149909	0.378086	0.122038	62	59		38	60	267	0.213407	0.213407	0.00098579	0.00502831	5	FALSE	TRUE	ENSG00000145414	NAF1	Q96HR8	0.337866	0.818425	0.526339	3	0.560873	FALSE	FALSE
Q5TAX3	0.112621	0.128304		0.295008		0.317361	61	58		74		366	0.213324	0.213324	0.000988011	0.00503386	4	FALSE	TRUE	ENSG00000134744	TUT4	Q5TAX3	-0.195142	0.521573	0.364225	3	0.288591	FALSE	FALSE
Q9NTI5	-0.041013	0.255528	0.127386	0.444707		0.278182	65	60	54	923		375	0.212958	0.212958	0.000990231	0.00503386	5	FALSE	TRUE	ENSG00000083642	PDS5B	Q9NTI5	0.358593	0.841993	0.564395	3	0.588327	TRUE	FALSE
Q9Y546	0.153377	0.242252				0.243142	64	60				340	0.212924	0.212924	0.000992451	0.0050423	3	FALSE	TRUE	ENSG00000116212	LRRC42	Q9Y546	-0.158199	0.599946	0.176399	3	0.206022	FALSE	FALSE
Q9UJV9	0.440473	0.187139		0.223721	-0.0381335	0.250379	65	60		925	60	375	0.212716	0.212716	0.00100133	0.00508455	5	FALSE	TRUE	ENSG00000183258	DDX41	Q9UJV9	0.111456	0.431332	0.339811	3	0.291256	FALSE	FALSE
Q86W50	0.43461	0.201993		0.0105544		0.202793	65	60		673		375	0.212488	0.212488	0.00101243	0.00513225	4	FALSE	TRUE	ENSG00000127804	METTL16	Q86W50	0.239469	0.724748	0.536826	3	0.497222	FALSE	FALSE
Q9Y4C1	-0.104318	0.382897				0.358771	65	59				375	0.21245	0.21245	0.00101243	0.00513225	3	FALSE	TRUE	ENSG00000115548	KDM3A	Q9Y4C1	-0.581572	0.637498	0.253296	3	0.294964	FALSE	FALSE
Q9P0P0	0.274119	0.139086		0.307303		0.128245	65	60		413		366	0.212188	0.212188	0.00102131	0.00517144	4	FALSE	TRUE	ENSG00000168894	RNF181	Q9P0P0	-0.177148	0.543885	-0.194778	3	0.0584874	FALSE	FALSE
Q8NFH3	0.342665	0.346927	0.116867	0.395306	0.00697438	0.064065	65	60	29	943	60	375	0.212134	0.212134	0.00102353	0.00517396	6	FALSE	TRUE	ENSG00000120253	NUP43	Q8NFH3	0.712419	0.786589	0.613817	3	0.702098	TRUE	FALSE
O95926	0.24487	0.519185		-0.150968		0.234403	65	60		267		375	0.211872	0.211872	0.00102798	0.00519016	4	FALSE	TRUE	ENSG00000117614	SYF2	O95926	-0.21783	0.659479	0.133425	3	0.191691	FALSE	FALSE
P84098	0.268843	0.0600427	-0.0821228	0.564251	0.401752	0.0583153	65	60	42	945	60	375	0.211847	0.211847	0.0010302	0.00519016	6	FALSE	TRUE	ENSG00000108298	RPL19	P84098		0.682898	0.151328	2	0.417113	FALSE	FALSE
O95613	0.135168	0.281191		0.252092		0.178657	65	60		634		375	0.211777	0.211777	0.0010302	0.00519016	4	FALSE	TRUE	ENSG00000160299	PCNT	O95613	0.697228	0.636665	0.629291	3	0.643439	TRUE	FALSE
P61964	0.303468	0.298972	-0.0344381	0.385007	0.149179	0.168329	65	60	50	944	60	375	0.211753	0.211753	0.0010302	0.00519016	6	FALSE	TRUE	ENSG00000196363	WDR5	P61964	0.328795	0.618781	0.635719	3	0.527527	FALSE	FALSE
Q96RE7	0.42441	0.159841	0.298529	0.0881622		0.0877575	65	60	29	789		375	0.21174	0.21174	0.0010302	0.00519016	5	FALSE	TRUE	ENSG00000160877	NACC1	Q96RE7	0.128698	0.483269	0.271175	3	0.149399	FALSE	FALSE
P61247	-0.0768163	-0.00303761	-0.0043307	0.685876	0.427517	0.24087	65	60	48	945	60	375	0.21168	0.21168	0.00103242	0.00519843	6	FALSE	TRUE	ENSG00000145425	RPS3A	P61247		0.676884	0.232878	2	0.453456	FALSE	FALSE
Q6PCB5	0.322607	0.493706		-0.285986		0.316297	64	60		57		375	0.211656	0.211656	0.00103464	0.0052067	4	FALSE	TRUE	ENSG00000187257	RSBN1L	Q6PCB5	0.261818	0.736478	0.597547	3	0.531945	FALSE	FALSE
Q9HB07	0.407227	-0.246908	0.12536	0.607533	0.283167	0.0921132	65	60	53	919	60	375	0.211415	0.211415	0.00104574	0.00525084	6	FALSE	TRUE	ENSG00000139637	MYG1	Q9HB07	-0.186955	0.112564	0.266677	3	0.063903	FALSE	FALSE
Q8NDV7	0.138729	0.369124				0.125708	65	60				375	0.211187	0.211187	0.00105684	0.00529118	3	FALSE	TRUE	ENSG00000288130	TNRC6A	Q8NDV7	-0.229759	0.656856		2	0.214855	FALSE	FALSE
Q9UGJ1	0.257504	0.277023				0.098931	65	60				321	0.211153	0.211153	0.00105906	0.00529118	3	FALSE	TRUE	ENSG00000137822	TUBGCP4	Q9UGJ1	0.484651	0.726181	0.613516	3	0.608111	TRUE	FALSE
Q9UI10	0.253718	0.0695563	0.1414	0.246675	0.373349	0.180967	65	60	44	841	60	375	0.210944	0.210944	0.00105906	0.00529118	6	FALSE	TRUE	ENSG00000115211	EIF2B4	Q9UI10	0.129469	0.721256	0.327734	3	0.392732	FALSE	FALSE
Q6PGN9	0.425533	0.154599				0.0526018	43	54				216	0.210911	0.210911	0.00106128	0.00529933	3	FALSE	TRUE	ENSG00000134222	PSRC1	Q6PGN9	0.575798	0.556658	0.454925	3	0.529127	FALSE	FALSE
Q08752	0.147721	0.1156	0.171994	0.577262	0.0578698	0.193951	65	60	55	839	60	375	0.210733	0.210733	0.0010635	0.00530454	6	FALSE	TRUE	ENSG00000171497	PPID	Q08752	0.345978	0.729569	0.377858	3	0.484468	FALSE	FALSE
P51532	0.124224	0.127577	0.204499	0.455435		0.141163	65	60	52	896		375	0.21058	0.21058	0.00107238	0.00533333	5	FALSE	TRUE	ENSG00000127616	SMARCA4	P51532	0.499769	0.498799	0.398455	3	0.315744	FALSE	FALSE
Q6P3X3	0.431474	0.232364		-0.0121323		0.190386	65	60		29		366	0.210523	0.210523	0.0010746	0.00533333	4	FALSE	TRUE	ENSG00000018699	TTC27	Q6P3X3	0.226212	0.747574	0.321989	3	0.429463	FALSE	FALSE
Q969K3	0.294164	0.251839				0.085477	32	53				357	0.210493	0.210493	0.0010746	0.00533333	3	FALSE	TRUE	ENSG00000170633	RNF34	Q969K3	0.425262	0.838998	0.536176	3	0.600145	TRUE	FALSE
Q9UL63	0.271526	0.412829		-0.0983141		0.2559	65	60		20		366	0.210485	0.210485	0.0010746	0.00533333	4	FALSE	TRUE	ENSG00000128585	MKLN1	Q9UL63	0.137918	0.678845	0.239272	3	0.352012	FALSE	FALSE
P54277	0.353989	-0.0226171				0.298946	65	58				375	0.210106	0.210106	0.00108792	0.00538758	3	FALSE	TRUE	ENSG00000064933	PMS1	P54277	0.211363	0.695978	0.513624	3	0.473655	FALSE	FALSE
Q8IWD4	0.375007	0.487556		-0.250485		0.228083	64	60		123		375	0.21004	0.21004	0.00109458	0.0054057	4	FALSE	TRUE	ENSG00000159873	CCDC117	Q8IWD4	0.246497	0.63779	0.541815	3	0.462798	FALSE	FALSE
Q9UBL3	0.252413	0.17691	0.06133	0.287829		0.271645	65	60	30	782		375	0.210025	0.210025	0.00109458	0.0054057	5	FALSE	TRUE	ENSG00000129691	ASH2L	Q9UBL3	0.34527	0.734327	0.429119	3	0.502905	FALSE	FALSE
P16402		0.231847				0.187732		31				375	0.20979	0.20979	0.00110124	0.00542373	2	FALSE	TRUE	ENSG00000124575	H1-3	P16402	0.452517	0.254194	0.888215	3	0.248919	FALSE	FALSE
Q71F23	0.414706	0.136424		-0.198376		0.486194	55	56		138		366	0.209737	0.209737	0.00110124	0.00542373	4	FALSE	TRUE	ENSG00000151725	CENPU	Q71F23	0.841857	0.884878	0.711446	3	0.787262	TRUE	FALSE
P05198	0.0984607	0.0405916	-0.0716918	0.600712	0.356005	0.234302	65	60	57	945	60	375	0.20973	0.20973	0.00110124	0.00542373	6	FALSE	TRUE	ENSG00000134001	EIF2S1	P05198	0.364439	0.777632	0.389579	3	0.508031	FALSE	FALSE
Q8WWK9	0.414349	0.139972		-0.244812		0.529185	64	60		463		375	0.209674	0.209674	0.00110568	0.00544262	4	FALSE	TRUE	ENSG00000136108	CKAP2	Q8WWK9	0.684576	0.815693	0.591833	3	0.666799	TRUE	FALSE
Q9NX58	0.400377	0.234073		0.0774536	0.171931	0.164427	65	60		925	60	375	0.209652	0.209652	0.0011079	0.00544667	5	FALSE	TRUE	ENSG00000145220	LYAR	Q9NX58	0.449238	0.791216	0.516124	3	0.585161	TRUE	FALSE
Q5TA45	0.249476	0.500506		-0.0603541		0.148813	65	60		429		357	0.20961	0.20961	0.00111012	0.00544667	4	FALSE	TRUE	ENSG00000127054	INTS11	Q5TA45	0.118398	0.222385	0.347112	3	0.229298	FALSE	FALSE
Q99808	0.108574	0.56883	0.174111	-0.0718561		0.268364	64	31	37	204		375	0.209605	0.209605	0.00111012	0.00544667	5	FALSE	TRUE	ENSG00000112759	SLC29A1	Q99808	0.432795	0.617715	0.468335	3	0.506046	FALSE	FALSE
Q12968	0.0969567	0.431515				0.0999153	63	57				296	0.209462	0.209462	0.00111456	0.00544667	3	FALSE	TRUE	ENSG00000072736	NFATC3	Q12968	0.443588	0.784132	0.573529	3	0.599181	TRUE	FALSE
Q8NI77	0.275025	0.161642				0.1917	65	37				314	0.209456	0.209456	0.00111456	0.00544667	3	FALSE	TRUE	ENSG00000121621	KIF18A	Q8NI77	0.488824	0.696651	0.527216	3	0.570874	TRUE	FALSE
P29144	-0.192599	0.156291	0.216122	0.617756	0.227091	0.231886	65	60	57	884	60	375	0.209424	0.209424	0.00111456	0.00544667	6	FALSE	TRUE	ENSG00000134900	TPP2	P29144	0.379717	0.78416	0.422259	3	0.525777	FALSE	FALSE
P56279				0.30107		0.117769				51		357	0.20942	0.20942	0.00111456	0.00544667	2	FALSE	TRUE	ENSG00000100721	TCL1A	P56279	0.999289	-0.197615	0.228958	3	0.0407763	FALSE	FALSE
Q9H0Z9	0.393283	0.168991				0.0657157	60	54				242	0.20933	0.20933	0.00111679	0.00544667	3	FALSE	TRUE	ENSG00000132819	RBM38	Q9H0Z9		0.349751	0.427128	2	0.388357	FALSE	FALSE
Q9NYV6	0.209669	0.335378				0.0826333	62	60				268	0.209227	0.209227	0.00111679	0.00544667	3	FALSE	TRUE	ENSG00000085721	RRN3	Q9NYV6		-0.115147	0.413362	2	0.147595	FALSE	FALSE
Q92499	0.125907	0.0422597	0.0751896	0.629632	0.132419	0.249743	65	60	56	945	60	375	0.209192	0.209192	0.00111679	0.00544667	6	FALSE	TRUE	ENSG00000079785	DDX1	Q92499	0.224189	0.832333	0.355985	3	0.470136	FALSE	FALSE
Q9Y6J0	0.0976061	0.351982				0.177369	65	56				375	0.208986	0.208986	0.00112123	0.00545651	3	FALSE	TRUE	ENSG00000099991	CABIN1	Q9Y6J0	0.33225	0.223687	0.348152	3	0.301317	FALSE	FALSE
Q9ULV3	0.434542	0.448381		-0.205091		0.157967	65	60		423		375	0.20895	0.20895	0.00112123	0.00545651	4	FALSE	TRUE	ENSG00000148337	CIZ1	Q9ULV3	-0.742934	0.271612	0.343426	3	0.180276	FALSE	FALSE
P24666	-0.255719	-0.264208	0.422789	0.72436	0.479189	0.14699	65	60	57	924	60	375	0.2089	0.2089	0.00112345	0.00546436	6	FALSE	TRUE	ENSG00000143727	ACP1	P24666	0.239139	0.812977	0.464798	3	0.486198	FALSE	FALSE
Q7Z5K2	0.501515	0.356338	0.199928	-0.106156	-0.0175481	0.319026	65	60	32	721	60	375	0.208851	0.208851	0.00112567	0.00546926	6	FALSE	TRUE	ENSG00000062650	WAPL	Q7Z5K2	0.278714	0.781639	0.518842	3	0.520746	FALSE	FALSE
Q9BZL1	0.0921556	0.0702959	0.0937043	0.604231		0.183657	65	60	32	833		375	0.208809	0.208809	0.00112567	0.00546926	5	FALSE	TRUE	ENSG00000198258	UBL5	Q9BZL1	0.993179	0.538338	0.186789	3	0.272677	FALSE	FALSE
Q8N8R7		0.201353				0.216241		39				366	0.208797	0.208797	0.00112789	0.00547709	2	FALSE	TRUE	ENSG00000152219	ARL14EP	Q8N8R7	-0.276896	0.674161	0.298549	3	0.255007	FALSE	FALSE
Q96T58	0.0432895	0.609581		0.0246975		0.157148	64	60		754		375	0.208679	0.208679	0.00113233	0.00548682	4	FALSE	TRUE	ENSG00000065526	SPEN	Q96T58	0.473492	0.655388	0.513313	3	0.547398	FALSE	FALSE
Q9UK97	0.324044	0.0932891					56	59					0.208667	0.208667	0.00113233	0.00548682	2	FALSE	TRUE	ENSG00000112146	FBXO9	Q9UK97	-0.391446	0.721363	0.214763	3	0.298994	FALSE	FALSE
Q9UMX0	0.0122912	0.104933	0.195031	0.542202	0.335635	0.0601831	65	60	55	905	60	375	0.208379	0.208379	0.00114565	0.00554243	6	FALSE	TRUE	ENSG00000135018	UBQLN1	Q9UMX0	0.932157	0.843439	0.348831	3	0.428364	FALSE	FALSE
Q9UKL0	0.105224	0.379916		0.0249136		0.32325	65	60		706		375	0.208326	0.208326	0.00115231	0.00557166	4	FALSE	TRUE	ENSG00000089902	RCOR1	Q9UKL0	0.297426	0.749174	0.361198	3	0.468907	FALSE	FALSE
P51665	0.208754	0.0744758	-0.00236516	0.682389	0.145195	0.139807	65	60	56	945	60	375	0.208043	0.208043	0.00116119	0.00559059	6	FALSE	TRUE	ENSG00000103035	PSMD7	P51665	0.546429	0.794499	0.312745	3	0.387253	FALSE	FALSE
Q9NVX0	0.289735	0.156656				0.177612	61	59				331	0.208001	0.208001	0.00116119	0.00559059	3	FALSE	TRUE	ENSG00000137814	HAUS2	Q9NVX0	0.335363	0.685852	0.698255	3	0.54368	FALSE	FALSE
Q15014	0.188415	0.19449		0.272546		0.176511	65	60		901		375	0.20799	0.20799	0.00116119	0.00559059	4	FALSE	TRUE	ENSG00000123562	MORF4L2	Q15014	0.317495	0.616796	0.779682	3	0.241946	FALSE	FALSE
Q9UHR6	0.478476	0.443037		-0.254595		0.164957	65	60		297		366	0.207969	0.207969	0.00116119	0.00559059	4	FALSE	TRUE	ENSG00000174276	ZNHIT2	Q9UHR6	-0.147674	0.194328	0.13376	3	0.0598869	FALSE	FALSE
P62280	0.138794	0.138074	-0.0572665	0.506601	0.347992	0.173244	65	60	34	945	60	375	0.207906	0.207906	0.00116119	0.00559059	6	FALSE	TRUE	ENSG00000142534	RPS11	P62280	-0.941658	0.57327	0.275234	3	0.228719	FALSE	FALSE
Q15424	0.21669	0.278109		0.314623	0.137672	0.0919072	65	60		945	60	375	0.2078	0.2078	0.00117007	0.00562734	5	FALSE	TRUE	ENSG00000160633	SAFB	Q15424	0.469153	0.742576	0.674537	3	0.628755	TRUE	FALSE
Q969R5	0.411603	0.0740589				0.137164	53	54				339	0.207609	0.207609	0.00118339	0.00568837	3	FALSE	TRUE	ENSG00000100395	L3MBTL2	Q969R5	0.357282	0.448648	0.543427	3	0.449786	FALSE	FALSE
P57678	0.589716	0.441705	0.131966	-0.240499	0.068747	0.252517	65	60	30	433	60	366	0.207359	0.207359	0.00118783	0.00570667	6	FALSE	TRUE	ENSG00000179409	GEMIN4	P57678	0.537635	0.721769	0.611669	3	0.61217	TRUE	FALSE
Q9P016	-0.183278	0.302468	0.148347	0.600394		0.167925	65	60	36	821		375	0.207171	0.207171	0.00119671	0.00574015	5	FALSE	TRUE	ENSG00000151500	THYN1	Q9P016	0.114387	0.742118	0.446334	3	0.433618	FALSE	FALSE
Q9NWV4	0.140205	-0.126404	0.42953	0.570952	0.0804047	0.14721	65	60	45	734	60	375	0.206983	0.206983	0.0012056	0.00577352	6	FALSE	TRUE	ENSG00000162384	CZIB	Q9NWV4	-0.177772	0.716413	0.278791	3	0.27224	FALSE	FALSE
P49759	0.16987	0.313328				0.137607	48	53				321	0.206935	0.206935	0.00121004	0.00578556	3	FALSE	TRUE	ENSG00000013441	CLK1	P49759	0.154994	0.697232	0.139124	3	0.330421	FALSE	FALSE
Q8IWX8	0.28372	0.480495	0.00687727	0.446206	-0.183018		65	60	33	944	60		0.206856	0.206856	0.00121004	0.00578556	5	FALSE	TRUE	ENSG00000085872	CHERP	Q8IWX8	0.456587	0.718648	0.61833	3	0.589759	TRUE	FALSE
P13693	0.058153	-0.0945794	0.293326	0.550232	0.327882	0.105982	65	60	57	939	60	375	0.206833	0.206833	0.00121004	0.00578556	6	FALSE	TRUE	ENSG00000133112	TPT1	P13693	-0.261788	0.656537	-0.165925	3	0.0762745	FALSE	FALSE
Q9UN37	-0.0922249	0.260316		0.566955		0.0921416	65	60		907		375	0.206797	0.206797	0.00121448	0.00580371	4	FALSE	TRUE	ENSG00000132612	VPS4A	Q9UN37	0.145546	0.544213	0.399643	3	0.31947	FALSE	FALSE
Q9H9Q2	0.00456768	0.242702	0.325989	0.215137		0.245078	65	60	46	464		375	0.206695	0.206695	0.00122336	0.00583996	5	FALSE	TRUE	ENSG00000144524	COPS7B	Q9H9Q2	0.338631	0.633986	0.571918	3	0.493269	FALSE	FALSE
Q9H8W3	0.2218	0.341588				0.0564116	51	33				233	0.2066	0.2066	0.00122558	0.00584746	3	FALSE	TRUE	ENSG00000165669	FAM204A	Q9H8W3	0.152762	0.684366	0.399523	3	0.38236	FALSE	FALSE
Q9NWB6	-0.0321563	0.23486		0.531479		0.0916193	65	60		939		375	0.206451	0.206451	0.00123002	0.00585624	4	FALSE	TRUE	ENSG00000134884	ARGLU1	Q9NWB6	0.338489	0.721695	0.338188	3	0.465709	FALSE	FALSE
Q96NC0	0.262894	0.382622		-0.0469322		0.226309	65	60		339		375	0.206223	0.206223	0.00124112	0.00589662	4	FALSE	TRUE	ENSG00000146007	ZMAT2	Q96NC0	0.376166	0.669917	0.171987	3	0.292877	FALSE	FALSE
Q96CW6	0.321693	0.105573				0.190788	63	60				357	0.206018	0.206018	0.00125222	0.00593997	3	FALSE	TRUE	ENSG00000103061	SLC7A6OS	Q96CW6	0.759633	0.81418	0.396669	3	0.42712	FALSE	FALSE
P20042	0.150003	0.0275195	0.00980644	0.551615	0.403658	0.09138	65	60	56	945	60	375	0.205664	0.205664	0.00127442	0.00603893	6	FALSE	TRUE	ENSG00000125977	EIF2S2	P20042	0.111596	0.742163	0.742725	3	0.296695	FALSE	FALSE
Q15819	0.0689607	0.0508222	0.0083327	0.655359		0.2445	65	60	52	680		375	0.205595	0.205595	0.00127442	0.00603893	5	FALSE	TRUE	ENSG00000169139	UBE2V2	Q15819	0.125873	0.693494	0.361432	3	0.393599	FALSE	FALSE
P54198	0.103791	0.355853				0.157101	65	57				375	0.205582	0.205582	0.00127664	0.00604309	3	FALSE	TRUE	ENSG00000100084	HIRA	P54198	0.448136	0.554121	0.57338	3	0.525213	FALSE	FALSE
Q16342	0.438294	0.409415		-0.260243		0.23451	64	60		310		366	0.205494	0.205494	0.00128108	0.00605456	4	FALSE	TRUE	ENSG00000071994	PDCD2	Q16342	0.446929	0.781295	0.461587	3	0.542744	FALSE	FALSE
Q96E14	0.318671	0.419218		-0.213284		0.297355	56	57		48		340	0.20549	0.20549	0.00128108	0.00605456	4	FALSE	TRUE	ENSG00000175643	RMI2	Q96E14	0.665842	0.691594	0.642198	3	0.652131	TRUE	FALSE
Q96GN5	0.631056	0.159841		-0.275429		0.305823	54	54		219		357	0.205323	0.205323	0.00128552	0.00605965	4	FALSE	TRUE	ENSG00000164649	CDCA7L	Q96GN5	0.285297	0.466756	0.324546	3	0.358639	FALSE	FALSE
Q96CN7	0.00640543	0.220869	0.302727	0.22446	0.359696	0.117476	65	60	51	686	60	375	0.205272	0.205272	0.00128552	0.00605965	6	FALSE	TRUE	ENSG00000066583	ISOC1	Q96CN7	0.392319	0.766736	0.413146	3	0.523123	FALSE	FALSE
Q9H0K6	0.247641	0.234724				0.1333	65	60				304	0.205221	0.205221	0.00128552	0.00605965	3	FALSE	TRUE	ENSG00000129317	PUS7L	Q9H0K6	0.28845	0.726181	0.375349	3	0.455266	FALSE	FALSE
Q9BQ90	0.0518769	0.358514					61	41					0.205195	0.205195	0.00128552	0.00605965	2	FALSE	TRUE	ENSG00000124702	KLHDC3	Q9BQ90	0.327788	0.352281	0.482167	3	0.379052	FALSE	FALSE
Q96SI9	-0.172022	0.434513		0.307758		0.249913	65	60		930		375	0.20504	0.20504	0.0012944	0.00609514	4	FALSE	TRUE	ENSG00000165209	STRBP	Q96SI9	0.354645	0.761444	0.516568	3	0.542247	FALSE	FALSE
P45983	0.354395	0.069129				0.191426	65	60				286	0.204983	0.204983	0.00129885	0.00610647	3	FALSE	TRUE	ENSG00000107643	MAPK8	P45983	0.866962	0.699225	0.266243	3	0.35072	FALSE	FALSE
P46783	0.0118562	-0.0718029	0.298174	0.564227	0.180591	0.246841	65	60	53	945	60	375	0.204981	0.204981	0.00129885	0.00610647	6	FALSE	TRUE	ENSG00000124614	RPS10	P46783		0.619389	0.199835	2	0.400465	FALSE	FALSE
P52272	0.0738033	0.28523	0.258159	0.409931	0.0325191	0.170077	65	60	57	945	60	375	0.204953	0.204953	0.00130329	0.00612415	6	FALSE	TRUE	ENSG00000099783	HNRNPM	P52272	0.658845	0.854438	0.768864	3	0.760694	TRUE	FALSE
P18615	0.228849	0.387992		-0.104725	0.330912	0.181189	65	60		747	60	375	0.204844	0.204844	0.00130773	0.00613222	5	FALSE	TRUE	ENSG00000204356	NELFE	P18615		0.455218	0.291794	2	0.373506	FALSE	FALSE
Q96EU6	0.376978	0.271717		-0.00742978		0.177911	62	60		409		375	0.204794	0.204794	0.00130773	0.00613222	4	FALSE	TRUE	ENSG00000124541	RRP36	Q96EU6	0.195959	0.718179	0.394576	3	0.436238	FALSE	FALSE
P83731	0.0303604	-0.272948	0.332157	0.65495	0.386981	0.0971452	65	60	51	945	60	375	0.204774	0.204774	0.00130773	0.00613222	6	FALSE	TRUE	ENSG00000114391	RPL24	P83731	0.568335	0.619894	0.216443	3	0.294728	FALSE	FALSE
Q8WWY3	0.290529	0.271638	-0.219634	0.658824	0.0710141	0.155337	65	60	48	944	60	375	0.204618	0.204618	0.00131661	0.00616424	6	FALSE	TRUE	ENSG00000105618	PRPF31	Q8WWY3		0.199723	0.449637	2	0.32468	FALSE	FALSE
Q13487	0.296715					0.112508	47					251	0.204611	0.204611	0.00131661	0.00616424	2	FALSE	TRUE	ENSG00000104976	SNAPC2	Q13487	-0.198395	0.122557	0.545667	3	0.022411	FALSE	FALSE
P62851	0.0832288	0.18427	0.164187	0.63719	0.0495166	0.10899	65	60	52	944	60	375	0.204564	0.204564	0.00131883	0.00617143	6	FALSE	TRUE	ENSG00000280831	RPS25	P62851	-0.811152	0.589236		2	0.290563	FALSE	FALSE
P32119	-0.250904	0.331166	0.251916	0.482892	0.309072	0.102639	65	60	57	891	60	375	0.204464	0.204464	0.00132993	0.00621047	6	FALSE	TRUE	ENSG00000167815	PRDX2	P32119	-0.371765	0.15958	0.199196	3	0.118117	FALSE	FALSE
Q86U86	-0.0316209	0.348943		0.302165		0.19832	65	60		845		375	0.204452	0.204452	0.00132993	0.00621047	4	FALSE	TRUE	ENSG00000163939	PBRM1	Q86U86	0.428825	0.742242	0.551394	3	0.571241	TRUE	FALSE
Q99598	0.213142	0.191854	0.117514	0.421936	0.0488131	0.233426	65	60	55	766	60	375	0.204448	0.204448	0.00132993	0.00621047	6	FALSE	TRUE	ENSG00000116918	TSNAX	Q99598	0.148984	0.692842	0.366831	3	0.338141	FALSE	FALSE
P28072	0.0784907	0.174704	0.12972	0.549964	0.26451	0.0292792	65	60	56	944	60	375	0.204445	0.204445	0.00132993	0.00621047	6	FALSE	TRUE	ENSG00000142507	PSMB6	P28072	0.275264	0.731683	0.228366	3	0.411692	FALSE	FALSE
Q6ZRI6	0.0560507	0.468081				0.0887912	59	38				330	0.204308	0.204308	0.00134103	0.00625583	3	FALSE	TRUE	ENSG00000167173	C15orf39	Q6ZRI6	0.424426	0.189343	0.234499	3	0.282628	FALSE	FALSE
P17036	0.332458	0.232473				0.0476497	64	59				233	0.204194	0.204194	0.00134769	0.00627715	3	FALSE	TRUE	ENSG00000166526	ZNF3	P17036	0.527262	0.484663	0.355112	3	0.297497	FALSE	FALSE
Q15437	0.193973	0.228081	0.342523	0.0298912	0.296605	0.133452	65	60	55	739	60	375	0.204087	0.204087	0.00135213	0.0062919	6	FALSE	TRUE	ENSG00000101310	SEC23B	Q15437	0.31897	0.682576	0.199476	3	0.394477	FALSE	FALSE
Q8TBE9	0.309242	0.125434				0.177548	63	58				330	0.204075	0.204075	0.00135435	0.0062919	3	FALSE	TRUE	ENSG00000170191	NANP	Q8TBE9	0.525927	0.876954	0.37855	3	0.562768	FALSE	FALSE
P51530	0.0563681	0.351615					60	51					0.203991	0.203991	0.00135435	0.0062919	2	FALSE	TRUE	ENSG00000138346	DNA2	P51530	0.75118	0.776962	0.767359	3	0.762957	TRUE	FALSE
Q8WV22	0.330404	0.413903		-0.242138		0.313655	62	60		365		366	0.203956	0.203956	0.00135435	0.0062919	4	FALSE	TRUE	ENSG00000169189	NSMCE1	Q8WV22	-0.123894	0.65696	0.161645	3	0.23157	FALSE	FALSE
O60244	0.320289	0.375279		-0.0574721		0.17751	65	60		121		375	0.203902	0.203902	0.00135657	0.00629897	4	FALSE	TRUE	ENSG00000180182	MED14	O60244	0.198584	0.665138	0.452285	3	0.438669	FALSE	FALSE
Q9UBZ4	0.257189	0.153673				0.20067	43	56				225	0.203844	0.203844	0.00135879	0.00629954	3	FALSE	TRUE	ENSG00000169188	APEX2	Q9UBZ4	0.535591	0.713698	0.565747	3	0.605011	TRUE	FALSE
Q8TE02	0.18145	0.259351				0.170439	65	60				321	0.203747	0.203747	0.00135879	0.00629954	3	FALSE	TRUE	ENSG00000288485	ELP5	Q8TE02	0.271578	0.689553		2	0.448356	FALSE	FALSE
Q15361	0.223865	0.272212				0.114539	64	59				366	0.203539	0.203539	0.00137655	0.00636877	3	FALSE	TRUE	ENSG00000125482	TTF1	Q15361	0.493887	0.812325	0.566817	3	0.624314	TRUE	FALSE
Q6NW34	0.309039	0.259962				0.0410101	63	60				375	0.203337	0.203337	0.00138766	0.00641355	3	FALSE	TRUE	ENSG00000163608	NEPRO	Q6NW34	-0.677937	0.757455	0.285754	3	0.324912	FALSE	FALSE
Q9NPA3	0.240082	0.302682				0.0669932	59	58				375	0.203253	0.203253	0.00139432	0.00643772	3	FALSE	TRUE	ENSG00000165175	MID1IP1	Q9NPA3	0.111441	0.469989	0.996452	3	0.226831	FALSE	FALSE
Q96QC0	0.071955	0.238918	0.292292	0.334684		0.0776752	65	60	49	923		375	0.203105	0.203105	0.00140764	0.00648593	5	FALSE	TRUE	ENSG00000204569	PPP1R10	Q96QC0		-0.139186	0.454532	2	0.220307	FALSE	FALSE
P36405	0.278798	-0.194317	0.183879	0.497927	0.312637	0.139466	65	60	53	789	60	375	0.203065	0.203065	0.00140986	0.00649284	6	FALSE	TRUE	ENSG00000138175	ARL3	P36405	-0.834595	0.467129	0.186932	3	0.18792	FALSE	FALSE
Q13618	-0.123411	0.255883	0.258927	0.472414		0.150885	65	60	56	824		375	0.202939	0.202939	0.00142096	0.00653728	5	FALSE	TRUE	ENSG00000036257	CUL3	Q13618	0.468612	0.827372	0.453961	3	0.440673	FALSE	FALSE
P36578	0.248019	0.201732		0.410018	0.0116563	0.14281	65	60		945	60	375	0.202847	0.202847	0.0014254	0.00655102	5	FALSE	TRUE	ENSG00000174444	RPL4	P36578	0.7748	0.68392	0.263249	3	0.322575	FALSE	FALSE
P51157	0.19508	-0.0292143		0.17131	0.576754	0.100013	59	55		24	60	250	0.202789	0.202789	0.00142984	0.00656808	5	FALSE	TRUE	ENSG00000157869	RAB28	P51157	0.226447	0.714663	0.393338	3	0.444813	FALSE	FALSE
Q5T280	0.279399	0.124821		0.0844922	0.350775	0.17434	65	60		879	60	375	0.202766	0.202766	0.00143206	0.00657157	5	FALSE	TRUE	ENSG00000198917	SPOUT1	Q5T280		0.727458	0.495193	2	0.611325	TRUE	FALSE
Q9H869	0.129295	0.378289				0.100548	62	54				224	0.202711	0.202711	0.00143428	0.00657172	3	FALSE	TRUE	ENSG00000163374	YY1AP1	Q9H869		0.643814	0.449547	2	0.526964	FALSE	FALSE
Q9NQ29	0.335505	0.156756		-0.0360653	0.317766	0.239514	65	60		617	60	375	0.202695	0.202695	0.00143428	0.00657172	5	FALSE	TRUE	ENSG00000007392	LUC7L	Q9NQ29	0.258478	0.769341	0.336459	3	0.45476	FALSE	FALSE
P61978	-0.0256524	0.113474	0.236607	0.710749	0.0901919	0.0892592	65	60	57	945	60	375	0.202438	0.202438	0.00145426	0.0066464	6	FALSE	TRUE	ENSG00000165119	HNRNPK	P61978	0.385281	0.83268	0.711657	3	0.643206	TRUE	FALSE
P30520	0.00333723	0.121584	0.0764683	0.602533	0.135899	0.27471	65	60	54	910	60	375	0.202422	0.202422	0.00145426	0.0066464	6	FALSE	TRUE	ENSG00000035687	ADSS2	P30520	0.249752	0.763763	0.252241	3	0.402717	FALSE	FALSE
Q6SJ93	-0.0246475	0.400411				0.231144	60	55				339	0.202303	0.202303	0.00145648	0.0066464	3	FALSE	TRUE	ENSG00000189057	FAM111B	Q6SJ93	0.583913	0.412815	0.492936	3	0.491825	FALSE	FALSE
P15880	-0.0086548	0.0333501	0.0312038	0.666639	0.252271	0.2385	65	60	55	945	60	375	0.202218	0.202218	0.0014587	0.00665316	6	FALSE	TRUE	ENSG00000140988	RPS2	P15880	0.186719	0.675844	0.218685	3	0.358663	FALSE	FALSE
Q9BTY7	0.100016	0.105396		0.400258		0.203099	65	60		828		375	0.202192	0.202192	0.00146092	0.00665992	4	FALSE	TRUE	ENSG00000235173	HGH1	Q9BTY7	0.787526	0.218614	0.424998	3	0.240562	FALSE	FALSE
Q9UFW8	0.0637794	0.220812		0.316907	0.124078	0.285294	65	60		679	60	375	0.202174	0.202174	0.00146314	0.00665994	5	FALSE	TRUE	ENSG00000163320	CGGBP1	Q9UFW8	0.287134	0.69552	0.373271	3	0.451975	FALSE	FALSE
P06400	0.207916	0.268875	0.352512	-0.0935804	0.386181	0.0910354	65	55	42	329	60	375	0.202157	0.202157	0.00146536	0.00665994	6	FALSE	TRUE	ENSG00000139687	RB1	P06400	0.115552	0.592354	0.167179	3	0.256703	FALSE	FALSE
Q96BK5	0.443792	0.25548		-0.112708		0.222048	65	60		532		375	0.202153	0.202153	0.00146536	0.00665994	4	FALSE	TRUE	ENSG00000254093	PINX1	Q96BK5	0.434649	0.721899	0.564816	3	0.554341	FALSE	FALSE
O14965	0.35993	0.194607		-0.24694		0.500992	65	60		187		375	0.202147	0.202147	0.00146536	0.00665994	4	FALSE	TRUE	ENSG00000087586	AURKA	O14965	0.714254	0.813373	0.469149	3	0.665516	TRUE	FALSE
P78347	0.290804	0.107557	0.0674663	0.562585	0.0104722	0.173825	65	60	57	944	60	375	0.202118	0.202118	0.00146536	0.00665994	6	FALSE	TRUE	ENSG00000263001	GTF2I	P78347	-0.192488	0.585867	0.421565	3	0.271658	FALSE	FALSE
Q9GZL7	0.422262	0.490192		0.0172925	-0.169803	0.25002	65	60		943	60	375	0.201993	0.201993	0.00147202	0.0066801	5	FALSE	TRUE	ENSG00000138442	WDR12	Q9GZL7	0.335567	0.834927	0.413588	3	0.528027	FALSE	FALSE
P29372	0.229597	0.305804	0.126849	0.297488	0.143661	0.108436	65	60	36	868	60	367	0.201973	0.201973	0.00147425	0.00668344	6	FALSE	TRUE	ENSG00000103152	MPG	P29372	-0.428876	0.157551	-0.187482	3	-0.144248	FALSE	FALSE
Q9H875	0.190764	0.292636				0.122424	64	60				375	0.201942	0.201942	0.00147647	0.00669014	3	FALSE	TRUE	ENSG00000128563	PRKRIP1	Q9H875	0.218882	0.476585	0.237875	3	0.245184	FALSE	FALSE
Q9NQX3	-0.124596	0.247497	0.34764	0.328563	0.391961	0.0204884	65	60	36	692	60	375	0.201925	0.201925	0.00147869	0.00669683	6	FALSE	TRUE	ENSG00000171723	GPHN	Q9NQX3	0.236828	0.75296	0.129115	3	0.372965	FALSE	FALSE
P22314	-0.147828	0.0332422	0.13571	0.657696	0.22208	0.310544	65	60	57	945	60	375	0.201907	0.201907	0.00148313	0.00671357	6	FALSE	TRUE	ENSG00000130985	UBA1	P22314	0.1914	0.395457	0.376614	3	0.320734	FALSE	FALSE
P62312	-0.303864	0.163557	0.0695677	0.733676	0.440881	0.107525	65	60	40	945	60	375	0.20189	0.20189	0.00148535	0.00672024	6	FALSE	TRUE	ENSG00000164167	LSM6	P62312	0.366997	0.744324	0.557212	3	0.556178	FALSE	FALSE
P55201	0.0900567	0.234942				0.280565	61	51				375	0.201855	0.201855	0.00148757	0.00672691	3	FALSE	TRUE	ENSG00000156983	BRPF1	P55201	0.424153	0.573718	0.533719	3	0.508168	FALSE	FALSE
Q16186	0.235691	-0.208338	0.169678	0.570686	0.407865	0.035108	65	60	51	896	60	375	0.201782	0.201782	0.00149201	0.00673347	6	FALSE	TRUE	ENSG00000130706	ADRM1	Q16186	0.294986	0.257418	0.167229	3	0.239878	FALSE	FALSE
P00813	0.216592	0.0529838		0.291722	0.346367	0.101174	62	60		357	60	375	0.201768	0.201768	0.00149201	0.00673347	5	FALSE	TRUE	ENSG00000196839	ADA	P00813	0.327334	0.393957	0.162346	3	0.275842	FALSE	FALSE
P42694	0.375094	0.0834725				0.146207	65	60				375	0.201591	0.201591	0.00149867	0.00674663	3	FALSE	TRUE	ENSG00000198265	HELZ	P42694	0.138154	0.662453	0.424167	3	0.363441	FALSE	FALSE
P13521	0.0921109			0.311045			46			671			0.201578	0.201578	0.00149867	0.00674663	2	FALSE	TRUE	ENSG00000171951	SCG2	P13521	0.735238	0.156526	0.828998	3	0.101489	FALSE	FALSE
Q9ULM6	0.2686	0.161696				0.173741	65	54				277	0.201346	0.201346	0.00151643	0.00681637	3	FALSE	TRUE	ENSG00000113300	CNOT6	Q9ULM6	0.25324	0.816567	0.527924	3	0.532557	FALSE	FALSE
P28066	-0.144167	-0.205596	0.296333	0.675568	0.506921	0.0782617	65	60	57	945	60	375	0.20122	0.20122	0.00152087	0.00683292	6	FALSE	TRUE	ENSG00000143106	PSMA5	P28066	0.377296	0.819296	0.211515	3	0.46887	FALSE	FALSE
Q7L1Q6	0.0277944	0.104621	0.122323	0.456312	0.327934	0.168126	65	60	57	899	60	375	0.201185	0.201185	0.00152531	0.00684945	6	FALSE	TRUE	ENSG00000082153	BZW1	Q7L1Q6	0.118724	0.671955	0.226125	3	0.338935	FALSE	FALSE
Q13472	0.432459	0.211113		-0.232921		0.393679	65	58		86		375	0.201082	0.201082	0.00153197	0.00687593	4	FALSE	TRUE	ENSG00000284238	TOP3A	Q13472	0.331725	0.531347		2	0.431535	FALSE	FALSE
P63272	0.250648	-0.0723131	0.0931261	0.703523	0.131963	0.0993353	64	60	29	928	60	375	0.201047	0.201047	0.00153641	0.006889	6	FALSE	TRUE	ENSG00000213246	SUPT4H1	P63272		0.696569	0.189622	2	0.438766	FALSE	FALSE
Q9Y5L0	0.104441	0.234984	0.352964	-0.100622	0.408023	0.20631	65	60	57	658	60	375	0.201017	0.201017	0.00154085	0.00690204	6	FALSE	TRUE	ENSG00000064419	TNPO3	Q9Y5L0	0.184644	0.672839	0.465187	3	0.440865	FALSE	FALSE
Q9H944	0.2747	0.367794		-0.141941		0.303382	65	60		444		375	0.200984	0.200984	0.00154085	0.00690204	4	FALSE	TRUE	ENSG00000124641	MED20	Q9H944	0.136965	0.797222	0.431686	3	0.445785	FALSE	FALSE
Q96EB6	0.396877	0.491295		-0.396784		0.310808	65	60		200		375	0.200549	0.200549	0.00157194	0.00702381	4	FALSE	TRUE	ENSG00000096717	SIRT1	Q96EB6	-0.113534	0.615146	0.4599	3	0.320504	FALSE	FALSE
O95319	-0.250093	0.205597		0.399731	0.296155	0.350317	49	50		285	60	375	0.200341	0.200341	0.00158082	0.00704489	5	FALSE	TRUE	ENSG00000048740	CELF2	O95319	0.183454	0.125937	0.186418	3	0.165255	FALSE	FALSE
P62266	-0.0104488	0.136985	0.336207	0.547671	0.00795285	0.183674	65	60	32	945	60	375	0.20034	0.20034	0.00158082	0.00704489	6	FALSE	TRUE	ENSG00000186468	RPS23	P62266	0.154332	0.658634	0.121834	3	0.29505	FALSE	FALSE
P55957	0.0497485	0.0210613	0.463067	0.396232	0.157582	0.114114	64	60	54	823	60	366	0.200301	0.200301	0.00158526	0.00704489	6	FALSE	TRUE	ENSG00000015475	BID	P55957	0.175898	0.634776	0.126448	3	0.312374	FALSE	FALSE
Q9NS56	0.174068	0.38311				0.0436483	46	32				250	0.200276	0.200276	0.00158526	0.00704489	3	FALSE	TRUE	ENSG00000197579	TOPORS	Q9NS56	0.427982	0.757882	0.36835	3	0.509677	FALSE	FALSE
Q9NVK5	0.207891	0.348439				0.0444348	61	58				375	0.200255	0.200255	0.00158526	0.00704489	3	FALSE	TRUE	ENSG00000111790	FGFR1OP2	Q9NVK5	0.669115	0.681798	0.219433	3	0.319855	FALSE	FALSE
Q99640	0.319553			0.00624144		0.274838	64			93		357	0.200211	0.200211	0.00158526	0.00704489	3	FALSE	TRUE	ENSG00000127564	PKMYT1	Q99640	0.788745	0.45398	0.674566	3	0.639083	TRUE	FALSE
Q71F56	0.17417	0.330158				0.0956297	61	58				375	0.199986	0.199986	0.00159192	0.00706404	3	FALSE	TRUE	ENSG00000123066	MED13L	Q71F56	-0.983738	0.471689	0.248893	3	0.236419	FALSE	FALSE
Q9NU22	0.379232	0.276555	0.256013	-0.0925226	0.100188	0.28022	65	60	50	666	60	375	0.199947	0.199947	0.00159414	0.00707041	6	FALSE	TRUE	ENSG00000288121	MDN1	Q9NU22	0.395946	0.713719		2	0.545982	FALSE	FALSE
Q13243	-0.0968196	0.318659		0.486511	0.0801693	0.210943	65	60		937	60	375	0.199892	0.199892	0.00159636	0.00707329	5	FALSE	TRUE	ENSG00000100650	SRSF5	Q13243	0.236233	0.823842	0.314719	3	0.38024	FALSE	FALSE
P28907				0.207934		0.191778				99		304	0.199856	0.199856	0.00159636	0.00707329	2	FALSE	TRUE	ENSG00000004468	CD38	P28907	0.229857	0.158492	0.233958	3	0.207436	FALSE	FALSE
Q9Y5J1	0.589775	0.18447		0.0831799	-0.0785372	0.220329	65	60		944	60	375	0.199843	0.199843	0.00159858	0.00707965	5	FALSE	TRUE	ENSG00000011260	UTP18	Q9Y5J1	0.262736	0.795469	0.644592	3	0.566081	FALSE	FALSE
Q9UNY4	0.45147	0.380155		-0.341476		0.30827	65	60		186		375	0.199605	0.199605	0.00162078	0.00717092	4	FALSE	TRUE	ENSG00000116830	TTF2	Q9UNY4	0.69742	0.748246	0.648739	3	0.666287	TRUE	FALSE
P31943	0.0819908	0.2743	-0.085501	0.509144	0.217022		65	60	57	945	60		0.199391	0.199391	0.00162966	0.00720314	5	FALSE	TRUE	ENSG00000169045	HNRNPH1	P31943	0.386482	0.865963	0.516156	3	0.563394	FALSE	FALSE
Q9Y232	0.108552	0.302067				0.187254	65	60				375	0.199291	0.199291	0.0016341	0.00721923	3	FALSE	TRUE	ENSG00000153046	CDYL	Q9Y232	-0.189395	0.446165	0.165324	3	0.167517	FALSE	FALSE
Q9NP79	-0.0580487	0.10144	0.123266	0.656682	0.113211	0.257913	65	60	56	904	60	375	0.199077	0.199077	0.00164742	0.00727095	6	FALSE	TRUE	ENSG00000009844	VTA1	Q9NP79	0.338454	0.879813	0.383145	3	0.509724	FALSE	FALSE
Q96CP2	0.392468	0.0975302		0.0361893	0.257979	0.210731	64	60		681	60	375	0.198979	0.198979	0.00166075	0.00731898	5	FALSE	TRUE	ENSG00000162076	FLYWCH2	Q96CP2	-0.118565	0.189861	0.975394	3	0.0918481	FALSE	FALSE
P01871				0.239866		0.157967				51		375	0.198916	0.198916	0.00166075	0.00731898	2	FALSE	TRUE	ENSG00000211899	IGHM	P01871	0.1373	-0.342426	0.177637	3	-0.00925589	FALSE	FALSE
O75794	0.379742	0.392629		-0.261659		0.284821	65	60		445		375	0.198883	0.198883	0.00166519	0.00733138	4	FALSE	TRUE	ENSG00000151465	CDC123	O75794	0.296264	0.814177	0.422324	3	0.510692	FALSE	FALSE
Q9BY32	-0.0876088	0.0226392	0.305185	0.525333	0.345496	0.0822517	65	60	56	740	60	375	0.198883	0.198883	0.00166519	0.00733138	6	FALSE	TRUE	ENSG00000125877	ITPA	Q9BY32	0.215322	0.664797	0.237298	3	0.361283	FALSE	FALSE
P62910	0.216034	0.227295		0.468601	-0.0380717	0.119056	65	60		943	60	375	0.198583	0.198583	0.00171181	0.0075293	5	FALSE	TRUE	ENSG00000144713	RPL32	P62910		0.583411	0.182897	2	0.383154	FALSE	FALSE
P63244	-0.0359963	0.234002	-0.210667	0.632506	0.261262	0.309343	65	60	56	945	60	375	0.198408	0.198408	0.00172291	0.00756704	6	FALSE	TRUE	ENSG00000204628	RACK1	P63244	-0.499538	0.652229	0.111371	3	0.237214	FALSE	FALSE
Q9ULX6	0.22412	0.194165		0.264937	0.18523	0.122725	65	60		869	60	375	0.198235	0.198235	0.00173623	0.00762183	5	FALSE	TRUE	ENSG00000011243	AKAP8L	Q9ULX6	0.193242	0.384567	0.348119	3	0.25067	FALSE	FALSE
P23919	0.158706	0.0982931	0.168015	0.457916	0.314794	-0.00918774	65	60	57	945	60	375	0.198089	0.198089	0.00174067	0.00763017	6	FALSE	TRUE	ENSG00000168393	DTYMK	P23919	0.714548	0.688353	0.668389	3	0.669911	TRUE	FALSE
Q96BZ8	0.33164	0.445898		-0.252312		0.26693	65	60		307		375	0.198039	0.198039	0.0017429	0.00763247	4	FALSE	TRUE	ENSG00000105617	LENG1	Q96BZ8		0.362284	0.244792	2	0.14051	FALSE	FALSE
Q9BQ15	0.153079	0.399182				0.0413985	63	59				366	0.197887	0.197887	0.00175178	0.00766019	3	FALSE	TRUE	ENSG00000139579	NABP2	Q9BQ15	0.223963	0.666992	0.49895	3	0.443204	FALSE	FALSE
Q8N5P1	0.353323	0.390564		-0.113262		0.160583	64	59		101		375	0.197802	0.197802	0.00175622	0.00766844	4	FALSE	TRUE	ENSG00000144161	ZC3H8	Q8N5P1	0.293748	0.693552	0.443255	3	0.448703	FALSE	FALSE
Q9H6Q4	0.373826	-0.0212999				0.240879	65	59				357	0.197802	0.197802	0.00175622	0.00766844	3	FALSE	TRUE	ENSG00000103245	CIAO3	Q9H6Q4	0.237676	0.276476	0.296236	3	0.270058	FALSE	FALSE
Q9BRP1	0.535873	0.196493		-0.0986943		0.1575	65	59		601		375	0.197793	0.197793	0.00175622	0.00766844	4	FALSE	TRUE	ENSG00000126249	PDCD2L	Q9BRP1	0.363155	0.685792	0.387989	3	0.478978	FALSE	FALSE
Q9NZV5	0.305764					0.0896507	45					358	0.197708	0.197708	0.00176288	0.00769007	2	FALSE	TRUE	ENSG00000162430	SELENON	Q9NZV5	0.769817	-0.79855	-0.681136	3	-0.00322822	FALSE	FALSE
Q9P2N5	0.196113	0.148462	0.330612	0.331931	0.149258	0.0292917	65	60	29	895	60	375	0.197611	0.197611	0.00176732	0.00770198	6	FALSE	TRUE	ENSG00000091009	RBM27	Q9P2N5	0.832345	0.787428	0.54728	3	0.470172	FALSE	FALSE
Q9NWS6	0.177927	0.260222				0.154567	64	50				243	0.197572	0.197572	0.00177176	0.00771084	3	FALSE	TRUE	ENSG00000100376	FAM118A	Q9NWS6	0.336396	0.519945	0.213794	3	0.34353	FALSE	FALSE
P07311	0.0356884	0.160846	0.179623	0.259226	0.2656	0.284293	65	60	38	510	60	375	0.197546	0.197546	0.00177398	0.00771084	6	FALSE	TRUE	ENSG00000119640	ACYP1	P07311	0.649769	0.733627	0.568922	3	0.640664	TRUE	FALSE
P43034	0.0760629	0.0797846	0.0395826	0.467118	0.298268	0.223929	65	60	53	896	60	375	0.197458	0.197458	0.00177398	0.00771084	6	FALSE	TRUE	ENSG00000007168	PAFAH1B1	P43034	-0.151225	0.725386	0.198267	3	0.257476	FALSE	FALSE
P50570	0.0891214	0.186205	0.197879	0.455104	0.137382	0.1188	38	60	56	932	60	375	0.197415	0.197415	0.0017762	0.00771084	6	FALSE	TRUE	ENSG00000079805	DNM2	P50570	-0.178485	0.323397	0.174541	3	0.160028	FALSE	FALSE
Q9NYF8	0.138255	0.474153		0.301485	-0.0138508	0.0870173	65	60		945	60	375	0.197412	0.197412	0.0017762	0.00771084	5	FALSE	TRUE	ENSG00000029363	BCLAF1	Q9NYF8	0.479979	0.839388	0.543446	3	0.620938	TRUE	FALSE
P62913	0.030822	-0.0515426	-0.139687	0.631304	0.438875	0.27398	65	60	57	945	60	375	0.197292	0.197292	0.0017873	0.00775156	6	FALSE	TRUE	ENSG00000142676	RPL11	P62913	0.168497	0.728692	0.269465	3	0.388648	FALSE	FALSE
P55263	0.103079	0.0925513	0.240334	0.272713	0.229108	0.245737	65	60	49	750	60	375	0.197254	0.197254	0.00179174	0.00776708	6	FALSE	TRUE	ENSG00000156110	ADK	P55263	-0.739473	0.581125	0.121546	3	0.210556	FALSE	FALSE
P36897	0.389334					0.00463315	61					366	0.196984	0.196984	0.00180728	0.00783069	2	FALSE	TRUE	ENSG00000106799	TGFBR1	P36897	0.162119	0.488895	0.296594	3	0.200025	FALSE	FALSE
Q6PI98	0.267365	0.246361				0.077122	61	36				330	0.196949	0.196949	0.0018095	0.00783277	3	FALSE	TRUE	ENSG00000153391	INO80C	Q6PI98	0.321175	0.654259	0.377485	3	0.434695	FALSE	FALSE
P0C2W1	0.0750672	0.414515				0.100048	63	57				349	0.196543	0.196543	0.00182504	0.00788489	3	FALSE	TRUE	ENSG00000174013	FBXO45	P0C2W1	0.397523	0.645885	0.566569	3	0.536456	FALSE	FALSE
Q8N4S0	0.375902	0.0801532				0.133384	59	55				331	0.19648	0.19648	0.00182504	0.00788489	3	FALSE	TRUE	ENSG00000149231	CCDC82	Q8N4S0	0.265616	0.579386	0.255819	3	0.36694	FALSE	FALSE
Q6NZY4	0.166608	0.368592		0.207961		0.0418222	65	60		929		375	0.196246	0.196246	0.00185391	0.00799808	4	FALSE	TRUE	ENSG00000033030	ZCCHC8	Q6NZY4	0.248335	0.686694	0.378724	3	0.423416	FALSE	FALSE
Q13283	0.362735	0.282559	-0.166996	0.623315	0.0271793	0.0484649	65	60	57	944	60	375	0.196209	0.196209	0.00186057	0.00802298	6	FALSE	TRUE	ENSG00000145907	G3BP1	Q13283	0.317896	0.775557	0.416464	3	0.49927	FALSE	FALSE
O76075	0.110128	0.282081					65	36					0.196104	0.196104	0.00187389	0.00807656	2	FALSE	TRUE	ENSG00000169598	DFFB	O76075	0.469325	0.348733	0.342688	3	0.386916	FALSE	FALSE
Q8IZ69	0.263876	0.225583		-0.000377755		0.294989	65	60		449		375	0.196017	0.196017	0.00188055	0.00809751	4	FALSE	TRUE	ENSG00000099899	TRMT2A	Q8IZ69	0.338486	0.253537	0.292137	3	0.294053	FALSE	FALSE
O00505	0.185008	0.140896	-0.064389	0.475225	0.234271	0.204643	65	60	54	887	60	375	0.195942	0.195942	0.00188721	0.00809909	6	FALSE	TRUE	ENSG00000102753	KPNA3	O00505	0.282265	0.742148	0.348412	3	0.457608	FALSE	FALSE
P62753	-0.115222	0.0592572		0.559719	0.360542	0.115347	65	60		945	60	375	0.195929	0.195929	0.00188721	0.00809909	5	FALSE	TRUE	ENSG00000137154	RPS6	P62753	-0.263833	0.672148	0.157698	3	0.275736	FALSE	FALSE
Q6IPR3	0.31028	0.149691				0.127815	39	49				286	0.195929	0.195929	0.00188721	0.00809909	3	FALSE	TRUE	ENSG00000162623	TYW3	Q6IPR3	0.215465	0.77438	0.311959	3	0.433897	FALSE	FALSE
Q8IYS1	0.0190855	0.231889		0.288389	0.157154	0.283072	65	60		561	60	375	0.195918	0.195918	0.00188721	0.00809909	5	FALSE	TRUE	ENSG00000146281	PM20D2	Q8IYS1	0.342585	0.476944	0.439964	3	0.419805	FALSE	FALSE
Q86Y91	0.325583	0.234385		-0.233372		0.456955	63	56		77		375	0.195888	0.195888	0.00188721	0.00809909	4	FALSE	TRUE	ENSG00000186185	KIF18B	Q86Y91	0.836217	0.591919	0.78663	3	0.738253	TRUE	FALSE
Q96DF8	0.499595	0.415569		-0.33407		0.202451	64	60		282		375	0.195886	0.195886	0.00188721	0.00809909	4	FALSE	TRUE	ENSG00000100056	ESS2	Q96DF8	0.225168	0.251649	0.323183	3	0.266666	FALSE	FALSE
Q04726	0.20189	0.367233		-0.0624656	0.418211	0.0537591	65	60		487	60	375	0.195725	0.195725	0.00190053	0.00814462	5	FALSE	TRUE	ENSG00000140332	TLE3	Q04726	0.251288	0.245844	0.196541	3	0.229203	FALSE	FALSE
Q14562	0.30667	0.211733		0.0781693	0.080016	0.301623	65	60		818	60	375	0.195642	0.195642	0.00191163	0.00818613	5	FALSE	TRUE	ENSG00000067596	DHX8	Q14562	0.256463	0.652153	0.476573	3	0.46171	FALSE	FALSE
Q70J99	0.0786918	0.431235		0.110642	0.166965	0.190583	65	52		206	60	366	0.195623	0.195623	0.00191385	0.00818613	5	FALSE	TRUE	ENSG00000092929	UNC13D	Q70J99	0.188942	0.147698	-0.253765	3	0.0770695	FALSE	FALSE
Q14232	0.297332	0.466597	0.141476	-0.133495	0.119036	0.282598	65	60	56	491	60	375	0.195591	0.195591	0.00191385	0.00818613	6	FALSE	TRUE	ENSG00000111361	EIF2B1	Q14232	0.266724	0.851887	0.526793	3	0.546226	FALSE	FALSE
A8CG34	0.402437	0.207189				-0.0228892	64	41				366	0.195579	0.195579	0.00191385	0.00818613	3	FALSE	TRUE	ENSG00000272391	POM121C	A8CG34		0.546387	0.521388	2	0.512389	FALSE	FALSE
Q99490	-0.071016	0.461758					34	41					0.195371	0.195371	0.00193606	0.00827324	2	FALSE	TRUE	ENSG00000135439	AGAP2	Q99490	0.166881	0.351874	0.325959	3	0.262162	FALSE	FALSE
Q9Y6X3	0.215277	0.127783				0.243039	57	60				375	0.195367	0.195367	0.00193606	0.00827324	3	FALSE	TRUE	ENSG00000129933	MAU2	Q9Y6X3	-0.129725	0.678163	0.365458	3	0.344513	FALSE	FALSE
Q13627	0.137281	0.187691				0.259772	65	60				348	0.194915	0.194915	0.00197824	0.0084375	3	FALSE	TRUE	ENSG00000157540	DYRK1A	Q13627	0.312545	0.741913	0.447293	3	0.499788	FALSE	FALSE
P35637	0.0587244	0.170748	0.295599	0.621089	-0.0512555	0.0741005	65	60	57	945	60	375	0.194834	0.194834	0.00198268	0.00844444	6	FALSE	TRUE	ENSG00000089280	FUS	P35637	0.65184	0.813286	0.683574	3	0.715654	TRUE	FALSE
Q6UXN9	0.153337	0.320629	-0.0147941	0.547511	-0.092021	0.25294	65	60	50	888	60	375	0.1946	0.1946	0.00198934	0.00846481	6	FALSE	TRUE	ENSG00000164091	WDR82	Q6UXN9	0.199383	0.669594	0.514983	3	0.461291	FALSE	FALSE
Q15554	-0.00626453	0.484357		0.155885		0.143694	65	60		677		375	0.194418	0.194418	0.00200044	0.0085	4	FALSE	TRUE	ENSG00000132604	TERF2	Q15554	0.142871	0.762786	0.527221	3	0.4776	FALSE	FALSE
O15397	0.413143	0.406638	-0.0318699	-0.160442	0.252745	0.286029	65	60	47	271	60	375	0.194374	0.194374	0.00200488	0.00851485	6	FALSE	TRUE	ENSG00000133704	IPO8	O15397	-0.132441	0.787795	0.437636	3	0.324067	FALSE	FALSE
P52597	-0.0590154	0.364762	0.105483	0.417135	0.293743	0.0436091	65	60	56	945	60	375	0.194286	0.194286	0.00201821	0.00855127	6	FALSE	TRUE	ENSG00000169813	HNRNPF	P52597	0.355827	0.826937	0.554255	3	0.57899	TRUE	FALSE
Q9UIM3	0.0796521	0.410636				0.0925513	63	59				323	0.19428	0.19428	0.00201821	0.00855127	3	FALSE	TRUE	ENSG00000204315	FKBPL	Q9UIM3		0.277749	0.394392	2	0.301042	FALSE	FALSE
Q96SZ6	0.352148	0.217952		0.137557		0.0694064	65	54		187		375	0.194266	0.194266	0.00201821	0.00855127	4	FALSE	TRUE	ENSG00000101391	CDK5RAP1	Q96SZ6	0.442142	0.824772	0.414849	3	0.547945	FALSE	FALSE
Q96PN7	0.194142	0.230877				0.157726	33	42				330	0.194249	0.194249	0.00201821	0.00855127	3	FALSE	TRUE	ENSG00000124496	TRERF1	Q96PN7	0.127838	0.383289	0.238339	3	0.249822	FALSE	FALSE
O00311	0.0833494	0.19029				0.308831	60	49				278	0.194157	0.194157	0.00202265	0.00855801	3	FALSE	TRUE	ENSG00000097046	CDC7	O00311	0.787277	0.826493	0.772372	3	0.794669	TRUE	FALSE
Q96HE9	0.217809	0.255162		0.0159852		0.287538	55	38		168		340	0.194124	0.194124	0.00202265	0.00855801	4	FALSE	TRUE	ENSG00000068489	PRR11	Q96HE9	0.541355	0.583169	0.546495	3	0.556978	FALSE	FALSE
Q9Y2Z0	-0.147255	-0.138228	0.269326	0.654063	0.302727	0.223623	65	60	56	923	60	375	0.194043	0.194043	0.00202931	0.00858216	6	FALSE	TRUE	ENSG00000165416	SUGT1	Q9Y2Z0	0.244746	0.775199	0.234672	3	0.41798	FALSE	FALSE
Q9NUU7	0.275863	0.340337	0.265156	-0.218369		0.306732	65	60	57	64		366	0.193944	0.193944	0.00203153	0.00858349	5	FALSE	TRUE	ENSG00000168872	DDX19A	Q9NUU7	0.2754	0.718245	0.448963	3	0.479176	FALSE	FALSE
Q6PIY7	0.257603	0.293775				0.0302306	61	36				287	0.19387	0.19387	0.00203819	0.00860356	3	FALSE	TRUE	ENSG00000164329	TENT2	Q6PIY7	0.753836	0.79895	0.169685	3	0.345296	FALSE	FALSE
Q9NVR5	0.215134	0.195977				0.170077	64	59				322	0.193729	0.193729	0.00204485	0.0086236	3	FALSE	TRUE	ENSG00000165506	DNAAF2	Q9NVR5	0.559316	0.672211	0.366445	3	0.362405	FALSE	FALSE
Q96C86	-0.154721	0.285	0.200517	0.460663	0.259968	0.110072	65	60	55	842	60	375	0.193583	0.193583	0.00205595	0.0086623	6	FALSE	TRUE	ENSG00000110063	DCPS	Q96C86	0.337635	0.579965	0.321859	3	0.413152	FALSE	FALSE
P53582	-0.0575145	-0.0516384		0.544779	0.406658	0.125528	65	60		932	60	375	0.193562	0.193562	0.00205595	0.0086623	5	FALSE	TRUE	ENSG00000164024	METAP1	P53582		0.833692	0.388942	2	0.611317	TRUE	FALSE
O15111	0.304551	0.391983		-0.137216		0.214227	65	59		22		375	0.193386	0.193386	0.00207149	0.00871148	4	FALSE	TRUE	ENSG00000213341	CHUK	O15111	0.377132	0.773284	0.486115	3	0.545471	FALSE	FALSE
P78406	0.238411	0.234827	0.101381	0.265018	0.323458	-0.00288201	65	60	41	945	60	375	0.193369	0.193369	0.00207149	0.00871148	6	FALSE	TRUE	ENSG00000101146	RAE1	P78406	0.441294	0.797539	0.469831	3	0.569555	TRUE	FALSE
O95342	0.128991	0.257401					58	33					0.193196	0.193196	0.00207815	0.00871628	2	FALSE	TRUE	ENSG00000073734	ABCB11	O95342		-0.15286	-0.418397	2	-0.0973497	FALSE	FALSE
Q13144	0.1065	0.306272	0.225259	-0.20281	0.453647	0.270305	65	60	47	493	60	375	0.193196	0.193196	0.00207815	0.00871628	6	FALSE	TRUE	ENSG00000145191	EIF2B5	Q13144	0.377297	0.653746	0.49945	3	0.510147	FALSE	FALSE
Q6P444	0.506793	0.169519		-0.0794772		0.175805	64	47		38		269	0.19316	0.19316	0.00208037	0.00871628	4	FALSE	TRUE	ENSG00000146410	MTFR2	Q6P444	0.818374	0.799241	0.655479	3	0.757676	TRUE	FALSE
P62341	0.392478					-0.00620475	65					306	0.193137	0.193137	0.00208037	0.00871628	2	FALSE	TRUE	ENSG00000198843	SELENOT	P62341	-0.135762	0.659843	0.369992	3	0.187015	FALSE	FALSE
Q96P16	0.08673	0.0894852		0.406939		0.189358	65	60		741		375	0.193128	0.193128	0.00208037	0.00871628	4	FALSE	TRUE	ENSG00000141425	RPRD1A	Q96P16	0.135482	0.745153	0.418546	3	0.432896	FALSE	FALSE
Q3KNV8	0.0350533	0.351095					58	52					0.193074	0.193074	0.00208481	0.00872677	2	FALSE	TRUE	ENSG00000185619	PCGF3	Q3KNV8	-0.74728	0.645291	0.228195	3	0.266253	FALSE	FALSE
Q9H0H0	0.313204	0.151739				0.112676	65	60				366	0.19254	0.19254	0.00213144	0.00887656	3	FALSE	TRUE	ENSG00000108506	INTS2	Q9H0H0	0.16917	0.745164	0.544971	3	0.472924	FALSE	FALSE
Q96K58	0.163815	0.340615				0.0729689	61	55				297	0.192466	0.192466	0.00213144	0.00887656	3	FALSE	TRUE	ENSG00000167394	ZNF668	Q96K58	0.273412	0.489932	0.258747	3	0.310989	FALSE	FALSE
Q14194	0.221078	0.0640593		0.34452		0.139383	32	38		192		375	0.19226	0.19226	0.00214698	0.0089289	4	FALSE	TRUE	ENSG00000072832	CRMP1	Q14194	0.177586	-0.116753	0.173337	3	0.0780722	FALSE	FALSE
Q15532	0.233467	0.159187		0.271617		0.104479	64	60		418		366	0.192188	0.192188	0.00215142	0.00893911	4	FALSE	TRUE	ENSG00000141380	SS18	Q15532	0.895129	0.672795	0.214256	3	0.325445	FALSE	FALSE
O43617	0.264177	-0.0742163	-0.0209883	0.60264		0.188717	65	60	54	943		375	0.192066	0.192066	0.00216252	0.00897696	5	FALSE	TRUE	ENSG00000054116	TRAPPC3	O43617	-0.142553	0.659594	0.15677	3	0.247479	FALSE	FALSE
P62191	0.250228	-0.0475446	-0.119893	0.634783	0.24618	0.187927	65	60	57	945	60	375	0.191947	0.191947	0.00216474	0.00898204	6	FALSE	TRUE	ENSG00000100764	PSMC1	P62191		0.688938	0.331148	2	0.510043	FALSE	FALSE
P06239				0.0960393	0.287764					80	60		0.191902	0.191902	0.0021714	0.00900138	2	FALSE	TRUE	ENSG00000182866	LCK	P06239	0.41352	0.476315	0.288623	3	0.392708	FALSE	FALSE
P19419	0.271	0.233618				0.0710569	55	44				198	0.191892	0.191892	0.0021714	0.00900138	3	FALSE	TRUE	ENSG00000126767	ELK1	P19419	0.172516	0.323845	0.463521	3	0.300904	FALSE	FALSE
Q9GZZ9	-0.0286364	0.233379		0.138096	0.431148	0.18396	65	60		582	60	375	0.191589	0.191589	0.00220027	0.00910846	5	FALSE	TRUE	ENSG00000081307	UBA5	Q9GZZ9	0.132429	0.677973	0.286751	3	0.365718	FALSE	FALSE
Q3L8U1	0.212099	0.268694				0.0932283	63	59				375	0.19134	0.19134	0.00222247	0.00917928	3	FALSE	TRUE	ENSG00000177200	CHD9	Q3L8U1	-0.144598	0.681344	0.295735	3	0.29647	FALSE	FALSE
Q9Y4P1	0.248385	0.403087		-0.218149		0.331397	65	60		25		366	0.19118	0.19118	0.00223801	0.00923923	4	FALSE	TRUE	ENSG00000168397	ATG4B	Q9Y4P1	0.199189	0.319739	0.372912	3	0.29728	FALSE	FALSE
Q8TEM1	0.0203298	-0.0469645	0.426758	0.311778		0.242986	65	55	53	815		375	0.190978	0.190978	0.00225577	0.00930403	5	FALSE	TRUE	ENSG00000132182	NUP210	Q8TEM1	0.329625	0.261319	0.37569	3	0.319324	FALSE	FALSE
P68400	0.27341	0.441012	0.109354	-0.0883755	0.155465	0.254329	65	60	53	75	60	375	0.190866	0.190866	0.00226909	0.00934186	6	FALSE	TRUE	ENSG00000101266	CSNK2A1	P68400	-0.641732	0.764156	0.369922	3	0.356588	FALSE	FALSE
Q9P2W1	0.273868	0.555758		-0.374461		0.308156	57	59		98		304	0.19083	0.19083	0.00226909	0.00934186	4	FALSE	TRUE	ENSG00000131470	PSMC3IP	Q9P2W1	0.687742	0.693898	0.629752	3	0.670195	TRUE	FALSE
P05455	0.177966	0.0846223	-0.0799402	0.658926	0.0628453	0.240491	65	60	57	945	60	375	0.190818	0.190818	0.00226909	0.00934186	6	FALSE	TRUE	ENSG00000138385	SSB	P05455	0.322445	0.683438	0.397917	3	0.466902	FALSE	FALSE
Q8N5F7	0.516291	0.223828		-0.0463519		0.0693345	64	60		70		358	0.190775	0.190775	0.00227353	0.00934733	4	FALSE	TRUE	ENSG00000101882	NKAP	Q8N5F7	0.222474	0.466124	0.293251	3	0.327283	FALSE	FALSE
P49721	0.0557085	0.0640433	0.280908	0.655045	-0.0684326	0.157194	65	60	57	945	60	375	0.190744	0.190744	0.00227353	0.00934733	6	FALSE	TRUE	ENSG00000126067	PSMB2	P49721	0.289612	0.766316	0.425694	3	0.493873	FALSE	FALSE
Q15785	0.359755	-0.0839258	-0.0247045	0.422816	0.255295	0.215081	65	60	56	884	60	375	0.190719	0.190719	0.00227353	0.00934733	6	FALSE	TRUE	ENSG00000025772	TOMM34	Q15785	0.831677	0.465796	0.236397	3	0.236598	FALSE	FALSE
Q9H3H1	0.42077	0.243594		-0.0602899		0.158233	65	58		246		358	0.190577	0.190577	0.00228908	0.00940693	4	FALSE	TRUE	ENSG00000043514	TRIT1	Q9H3H1	0.848385	0.717253	0.365978	3	0.389317	FALSE	FALSE
O75330	0.217021	0.257493		-0.296969		0.583997	64	60		195		375	0.190385	0.190385	0.00231128	0.00949384	4	FALSE	TRUE	ENSG00000072571	HMMR	O75330	0.716536	0.841375	0.532247	3	0.696623	TRUE	FALSE
Q96EV2	0.199208	0.227253		0.193036		0.140889	65	60		682		375	0.190097	0.190097	0.0023246	0.00954421	4	FALSE	TRUE	ENSG00000184863	RBM33	Q96EV2	0.31833	0.797992	0.378958	3	0.498139	FALSE	FALSE
Q96JM3	0.151003	0.229408	0.113602	0.497285	0.0391956	0.109599	65	60	30	937	60	375	0.190016	0.190016	0.00233792	0.00959453	6	FALSE	TRUE	ENSG00000198824	CHAMP1	Q96JM3	0.373971	0.616172	0.525241	3	0.505076	FALSE	FALSE
Q86SQ9	0.336794					0.0430721	51					269	0.189933	0.189933	0.00234458	0.00960874	2	FALSE	TRUE	ENSG00000117682	DHDDS	Q86SQ9	-0.593324	0.376596	0.144935	3	0.140586	FALSE	FALSE
P98196	0.0372338			0.147167	0.385062		65			152	60		0.189821	0.189821	0.00234902	0.00961416	3	FALSE	TRUE	ENSG00000068650	ATP11A	P98196	-0.117362	0.164476	0.164169	3	0.0866064	FALSE	FALSE
P08047	0.35725	0.378412		-0.264199	0.302543	0.174958	65	60		425	60	375	0.189793	0.189793	0.00235124	0.00961416	5	FALSE	TRUE	ENSG00000185591	SP1	P08047	0.115117	0.73182	0.313556	3	0.382292	FALSE	FALSE
Q9NSI8	0.0845944	0.308868		0.165526		0.200001	45	36		49		313	0.189747	0.189747	0.00235124	0.00961416	4	FALSE	TRUE	ENSG00000155307	SAMSN1	Q9NSI8	0.337874	0.359255	0.16288	3	0.285719	FALSE	FALSE
Q9NY27	0.161817	0.268165	0.157483	0.155068		0.20606	65	60	33	688		375	0.189719	0.189719	0.00235124	0.00961416	5	FALSE	TRUE	ENSG00000163605	PPP4R2	Q9NY27	0.258211	0.696258	0.388667	3	0.447712	FALSE	FALSE
P78316	0.40105	0.109727		0.133082		0.114874	65	60		907		375	0.189684	0.189684	0.00235346	0.00961887	4	FALSE	TRUE	ENSG00000087269	NOP14	P78316	0.274752	0.813764	0.516798	3	0.535074	FALSE	FALSE
Q96EE3	0.323121	0.432484	-0.166017	0.10177	0.236568	0.21015	65	60	30	921	60	375	0.189679	0.189679	0.00235568	0.00962358	6	FALSE	TRUE	ENSG00000085415	SEH1L	Q96EE3	0.277293	0.742262	0.582748	3	0.533157	FALSE	FALSE
Q9Y5Q9	0.295476	0.482878	0.108205	0.155947	-0.0743573	0.169309	65	60	29	884	60	375	0.189576	0.189576	0.00237123	0.00967391	6	FALSE	TRUE	ENSG00000119041	GTF3C3	Q9Y5Q9	0.169562	0.835865	0.353721	3	0.391421	FALSE	FALSE
Q9Y520	0.314097	-0.272226	0.250749	0.659153	0.0601508	0.125455	65	60	50	937	60	375	0.189563	0.189563	0.00237123	0.00967391	6	FALSE	TRUE	ENSG00000117523	PRRC2C	Q9Y520	0.485933	0.676237	0.489169	3	0.402767	FALSE	FALSE
Q9H7X3	0.292809	0.0861678					50	43					0.189489	0.189489	0.00237789	0.00969231	2	FALSE	TRUE	ENSG00000185730	ZNF696	Q9H7X3	0.118867	0.535665	0.349946	3	0.334824	FALSE	FALSE
P43403	0.14878	0.296976		-0.0161814	0.328107		32	50		50	60		0.189421	0.189421	0.00238233	0.00970602	4	FALSE	TRUE	ENSG00000115085	ZAP70	P43403	0.273257	0.271571	0.276935	3	0.273921	FALSE	FALSE
Q5T6F2	-0.183838	0.440768		0.327573		0.173132	65	60		760		375	0.189409	0.189409	0.00238455	0.00971067	4	FALSE	TRUE	ENSG00000137073	UBAP2	Q5T6F2	0.385311	0.744818	0.494532	3	0.541551	FALSE	FALSE
O00233	0.0676768	-0.14579	0.121281	0.635753	0.310372	0.146773	65	60	56	911	60	375	0.189344	0.189344	0.00239121	0.009729	6	FALSE	TRUE	ENSG00000110801	PSMD9	O00233	-0.112677	0.773412	0.152932	3	0.271223	FALSE	FALSE
Q9BWG6	0.2647	0.157312				0.145673	57	46				224	0.189228	0.189228	0.00240453	0.00976996	3	FALSE	TRUE	ENSG00000163156	SCNM1	Q9BWG6	0.484713	0.399393	0.284228	3	0.243961	FALSE	FALSE
Q9C086	0.171389	0.347093				0.048427	59	58				322	0.18897	0.18897	0.00243561	0.00987843	3	FALSE	TRUE	ENSG00000115274	INO80B	Q9C086		0.435333	0.535699	2	0.0485467	FALSE	FALSE
P62269	0.0972367	-0.0411196	-0.0721215	0.543944	0.436747	0.168615	65	60	55	945	60	375	0.188884	0.188884	0.00244005	0.00988754	6	FALSE	TRUE	ENSG00000231500	RPS18	P62269		0.658124	0.135932	2	0.396609	FALSE	FALSE
Q9P0U3	0.183498	0.208636				0.174232	65	60				375	0.188788	0.188788	0.00244671	0.00989238	3	FALSE	TRUE	ENSG00000079387	SENP1	Q9P0U3	0.268751	0.764927	0.691517	3	0.574809	TRUE	FALSE
P78362	0.312957	0.0338774		0.147153	0.232141	0.217651	65	60		708	60	375	0.188756	0.188756	0.00244893	0.00989238	5	FALSE	TRUE	ENSG00000135250	SRPK2	P78362	0.126171	0.537511	0.258239	3	0.289835	FALSE	FALSE
P67775	0.0297087	0.00207436	-0.0169745	0.588771		0.340179	58	60	57	710		375	0.188752	0.188752	0.00244893	0.00989238	5	FALSE	TRUE	ENSG00000113575	PPP2CA	P67775	0.311419	0.796566	0.358686	3	0.471285	FALSE	FALSE
O75475	0.251532	0.129786	0.0976762	0.509935	-0.0926901	0.236235	65	60	52	937	60	375	0.188746	0.188746	0.00244893	0.00989238	6	FALSE	TRUE	ENSG00000164985	PSIP1	O75475	0.223558	0.636262	0.554729	3	0.471516	FALSE	FALSE
Q96EA4	0.444289	0.0980627		-0.11354		0.326001	65	60		253		366	0.188703	0.188703	0.00245115	0.00989247	4	FALSE	TRUE	ENSG00000040275	SPDL1	Q96EA4	0.385554	0.548176	0.32884	3	0.420673	FALSE	FALSE
Q7LBC6	0.220857	0.35684	0.321934	-0.261299		0.305111	65	60	42	543		375	0.188689	0.188689	0.00245115	0.00989247	5	FALSE	TRUE	ENSG00000120733	KDM3B	Q7LBC6	0.215463	0.837286	0.534382	3	0.517858	FALSE	FALSE
Q5TDH0	-0.0520265	0.355504		0.479939	-0.0278124	0.186548	65	60		770	60	375	0.188431	0.188431	0.00248668	0.0100224	5	FALSE	TRUE	ENSG00000197312	DDI2	Q5TDH0	0.27384	0.678647	0.491634	3	0.45103	FALSE	FALSE
P61218		0.146424		0.407295		0.0114024		60		548		339	0.188374	0.188374	0.00249334	0.0100357	3	FALSE	TRUE	ENSG00000100142	POLR2F	P61218	0.388323	0.623276	0.325857	3	0.419299	FALSE	FALSE
Q8TC07	0.0184643	0.211852	0.335173	0.34131	0.0327248	0.190152	65	60	46	778	60	375	0.188279	0.188279	0.0025	0.0100401	6	FALSE	TRUE	ENSG00000121749	TBC1D15	Q8TC07	-0.434814	0.753716	0.246235	3	0.318823	FALSE	FALSE
O43709	0.397968	0.328071		-0.108963		0.135948	65	60		463		366	0.188256	0.188256	0.00250444	0.0100535	4	FALSE	TRUE	ENSG00000071462	BUD23	O43709	-0.629557	0.382153	0.292514	3	0.222743	FALSE	FALSE
Q9NVM6	0.190329	0.380394		-0.0878316	0.213089	0.244872	65	60		663	60	375	0.18817	0.18817	0.00251332	0.0100846	5	FALSE	TRUE	ENSG00000104129	DNAJC17	Q9NVM6	0.325292	0.651864	0.276151	3	0.416162	FALSE	FALSE
Q9Y237	0.244644	0.144734	0.254821	-0.128695	0.359613	0.253734	65	60	37	512	60	375	0.188142	0.188142	0.00251554	0.0100846	6	FALSE	TRUE	ENSG00000102309	PIN4	Q9Y237	0.287237	0.616884	0.282133	3	0.394753	FALSE	FALSE
Q9UPN9	0.365061	0.171904	0.246374	0.133293	0.0753528	0.135964	65	60	43	736	60	375	0.187992	0.187992	0.00252664	0.0101066	6	FALSE	TRUE	ENSG00000197323	TRIM33	Q9UPN9	0.224397	0.748436	0.486144	3	0.486296	FALSE	FALSE
Q9H900	0.43104	0.208964		-0.395351	0.209582	0.485242	65	60		274	60	375	0.187895	0.187895	0.00253108	0.0101198	5	FALSE	TRUE	ENSG00000174442	ZWILCH	Q9H900	0.749288	0.815969	0.648455	3	0.737585	TRUE	FALSE
Q13155	0.0971582	0.102376	-0.0323323	0.60438	0.195275	0.157972	65	60	47	941	60	375	0.187472	0.187472	0.00257327	0.0102521	6	FALSE	TRUE	ENSG00000106305	AIMP2	Q13155	0.135985	0.679744	0.343476	3	0.386106	FALSE	FALSE
Q9GZT8	0.033685	0.270981	0.17723	0.375203		0.0801387	65	60	40	820		375	0.187448	0.187448	0.00257327	0.0102521	5	FALSE	TRUE	ENSG00000196290	NIF3L1	Q9GZT8	0.511134	0.863394	0.539359	3	0.636943	TRUE	FALSE
P35612		0.163272		0.247957		0.150758		60		286		366	0.187329	0.187329	0.00258215	0.0102829	3	FALSE	TRUE	ENSG00000075340	ADD2	P35612	0.212922	-0.232973	0.241974	3	0.0739746	FALSE	FALSE
Q9NV06	0.464787	0.165893		-0.102278		0.220294	64	60		901		375	0.187174	0.187174	0.00259325	0.0103089	4	FALSE	TRUE	ENSG00000164934	DCAF13	Q9NV06	0.183787	0.798575	0.393279	3	0.432417	FALSE	FALSE
Q92989	0.14916	0.412179		-0.0958895		0.282384	65	58		83		375	0.186959	0.186959	0.00261323	0.0103609	4	FALSE	TRUE	ENSG00000172409	CLP1	Q92989	-0.631487	0.788559	0.424172	3	0.404033	FALSE	FALSE
Q15020	-0.127611	0.145102	0.086184	0.649718	0.171825	0.196485	65	60	50	945	60	375	0.18695	0.18695	0.00261323	0.0103609	6	FALSE	TRUE	ENSG00000075856	SART3	Q15020	0.179766	0.919446	0.644637	3	0.575436	TRUE	FALSE
Q14145	0.111174	0.606405		-0.269026		0.298782	65	57		292		366	0.186834	0.186834	0.00261989	0.0103736	4	FALSE	TRUE	ENSG00000079999	KEAP1	Q14145	0.122119	0.388213	0.339466	3	0.277962	FALSE	FALSE
Q15648	0.372092	0.349658		-0.158155		0.183465	65	60		654		375	0.186765	0.186765	0.00262877	0.0103996	4	FALSE	TRUE	ENSG00000125686	MED1	Q15648	0.164792	0.737368	0.49533	3	0.463961	FALSE	FALSE
O60282	0.0522227	0.30579		0.283692		0.104391	38	57		166		321	0.186524	0.186524	0.00264876	0.0104649	4	FALSE	TRUE	ENSG00000168280	KIF5C	O60282	-0.578897	-0.225437	0.325148	3	0.0297628	FALSE	FALSE
Q8IZ73	0.232925	0.274921		-0.440415	0.562549	0.302435	65	60		202	60	375	0.186483	0.186483	0.00265098	0.0104691	5	FALSE	TRUE	ENSG00000166133	RPUSD2	Q8IZ73	0.361643	0.634629	0.464989	3	0.468405	FALSE	FALSE
P42336	0.445553	0.0117325				0.10169	65	59				322	0.186325	0.186325	0.00265986	0.0104996	3	FALSE	TRUE	ENSG00000121879	PIK3CA	P42336	-0.818287	0.585193	0.228154	3	0.24433	FALSE	FALSE
Q92664	0.211865	0.172756				0.173953	30	53				234	0.186191	0.186191	0.00266874	0.010507	3	FALSE	TRUE	ENSG00000122034	GTF3A	Q92664	0.414119	0.766256	0.435388	3	0.527967	FALSE	FALSE
Q96ST2	-0.136952	0.302407	0.0836079	0.578728		0.102955	65	60	39	931		375	0.186149	0.186149	0.00266874	0.010507	5	FALSE	TRUE	ENSG00000163166	IWS1	Q96ST2	0.416173	0.829199	0.434446	3	0.554954	FALSE	FALSE
Q14147	0.342124	0.390196		-0.14694		0.158932	64	54		40		366	0.186078	0.186078	0.00266874	0.010507	4	FALSE	TRUE	ENSG00000134815	DHX34	Q14147	0.374838	0.294452	0.339626	3	0.333271	FALSE	FALSE
P57740	0.485169	0.544632	0.05771	-0.00782725	-0.101425	0.138199	65	60	57	945	60	375	0.186076	0.186076	0.00266874	0.010507	6	FALSE	TRUE	ENSG00000111581	NUP107	P57740	0.51857	0.898727	0.635172	3	0.654538	TRUE	FALSE
Q8WVK2	0.176586	0.231755		0.186848		0.148699	65	60		386		375	0.185972	0.185972	0.00267984	0.0105415	4	FALSE	TRUE	ENSG00000124380	SNRNP27	Q8WVK2	-0.118668	0.657327	0.338457	3	0.297874	FALSE	FALSE
Q96MF7	0.301657	0.417867		-0.235219		0.259218	65	60		391		375	0.18588	0.18588	0.00269982	0.0106108	4	FALSE	TRUE	ENSG00000156831	NSMCE2	Q96MF7	-0.231768	0.64154	0.215837	3	0.208539	FALSE	FALSE
Q8NEM7	0.194994	0.239914				0.122606	62	44				366	0.185838	0.185838	0.00270648	0.0106324	3	FALSE	TRUE	ENSG00000102710	SUPT20H	Q8NEM7	0.168427	0.778695	0.393642	3	0.418701	FALSE	FALSE
Q12926	0.136682			0.234641			35			89			0.185662	0.185662	0.00271758	0.0106713	2	FALSE	TRUE	ENSG00000107105	ELAVL2	Q12926	-0.122686	0.123388	0.178892	3	0.0580233	FALSE	FALSE
Q8IUI8	0.242991	0.477008		-0.275321		0.297291	65	60		289		375	0.185492	0.185492	0.00272869	0.0107056	4	FALSE	TRUE	ENSG00000176390	CRLF3	Q8IUI8	0.529893	0.761314	0.488147	3	0.583717	TRUE	FALSE
O95777	-0.175556	0.310356	0.00139879	0.626287	0.258027	0.0921382	65	60	52	945	60	375	0.185442	0.185442	0.00273535	0.0107124	6	FALSE	TRUE	ENSG00000128534	LSM8	O95777	0.298186	0.696236	0.452367	3	0.479807	FALSE	FALSE
Q12906	0.134966	0.397883	0.209087	0.201988	0.04318	0.125152	65	60	55	945	60	375	0.185376	0.185376	0.00273757	0.0107124	6	FALSE	TRUE	ENSG00000129351	ILF3	Q12906	0.513718	0.839225	0.719916	3	0.690951	TRUE	FALSE
Q8N6S5	0.264716					0.10597	63					357	0.185343	0.185343	0.00274201	0.0107251	2	FALSE	TRUE	ENSG00000177917	ARL6IP6	Q8N6S5	0.356243	0.735565	0.528332	3	0.531547	FALSE	FALSE
Q96ME7	0.248095			0.18916		0.11805	64			744		375	0.185101	0.185101	0.00276865	0.0108106	3	FALSE	TRUE	ENSG00000243943	ZNF512	Q96ME7	0.169497	0.479837	0.367946	3	0.31871	FALSE	FALSE
O43482	-0.117662	0.441976				0.230988	55	37				225	0.185101	0.185101	0.00276865	0.0108106	3	FALSE	TRUE	ENSG00000104147	OIP5	O43482	0.858922	0.783477	0.715135	3	0.766371	TRUE	FALSE
Q9H501	0.369339	0.293908		0.0893676	0.0629699	0.108959	65	60		882	60	375	0.184909	0.184909	0.00278863	0.0108737	5	FALSE	TRUE	ENSG00000089048	ESF1	Q9H501	0.34864	0.751277	0.366973	3	0.488963	FALSE	FALSE
P49591	0.0737015	-0.24545	0.0291867	0.674614	0.392406		65	60	56	913	60		0.184892	0.184892	0.00279085	0.0108737	5	FALSE	TRUE	ENSG00000031698	SARS1	P49591	-0.286852	0.463833	0.322428	3	0.0984021	FALSE	FALSE
P82970	0.0172003	0.226982		0.310018	0.293923	0.0763035	64	59		296	60	375	0.184886	0.184886	0.00279085	0.0108737	5	FALSE	TRUE	ENSG00000198157	HMGN5	P82970	0.488766	0.575414	0.269643	3	0.441978	FALSE	FALSE
Q7L2E3	0.217626	0.222056		0.2694	-0.0294012	0.244492	65	60		941	60	375	0.184835	0.184835	0.00279307	0.0108769	5	FALSE	TRUE	ENSG00000132153	DHX30	Q7L2E3	0.391269	0.544195	0.577612	3	0.504358	FALSE	FALSE
P63241	0.232522	-0.232855	0.233472	0.574859	0.209391	0.0910146	65	60	57	893	60	375	0.184734	0.184734	0.00279973	0.0108895	6	FALSE	TRUE	ENSG00000288145	EIF5A	P63241	0.13398	0.333278		2	0.233629	FALSE	FALSE
Q86VP6	-0.0801773	-0.0234608	0.123971	0.62823	0.263066	0.195901	65	60	57	943	60	375	0.184588	0.184588	0.00280639	0.010906	6	FALSE	TRUE	ENSG00000111530	CAND1	Q86VP6	0.239356	0.848174	0.447189	3	0.511573	FALSE	FALSE
P19174	0.445756	-0.0224702	0.208615	-0.136685	0.430237	0.181925	65	60	51	397	60	375	0.184563	0.184563	0.00281083	0.0109138	6	FALSE	TRUE	ENSG00000124181	PLCG1	P19174	0.826615	0.361789	0.332468	3	0.238384	FALSE	FALSE
Q8NCA9	-0.0404228				0.409382		54				60		0.18448	0.18448	0.00282638	0.0109552	2	FALSE	TRUE	ENSG00000179922	ZNF784	Q8NCA9	-0.145244	0.234772	0.238851	3	0.10946	FALSE	FALSE
P63220	-0.00401635	0.192866	-0.04281	0.666674	0.257773	0.0360083	65	60	49	936	60	375	0.184416	0.184416	0.00283526	0.0109755	6	FALSE	TRUE	ENSG00000171858	RPS21	P63220	0.195375	0.665382	0.144882	3	0.315586	FALSE	FALSE
Q02446	0.142488					0.226337	44					375	0.184413	0.184413	0.00283748	0.0109794	2	FALSE	TRUE	ENSG00000105866	SP4	Q02446	0.552229	0.629444	0.594428	3	0.592025	TRUE	FALSE
P62899	0.0232527	-0.00777843		0.552425	0.200022	0.153285	65	60		944	60	375	0.184241	0.184241	0.002873	0.0110883	5	FALSE	TRUE	ENSG00000071082	RPL31	P62899	0.138457	0.627362	0.33598	3	0.26647	FALSE	FALSE
O43156	0.330048	0.319674	0.0611063	-0.333741	0.395594	0.332764	65	60	42	126	60	375	0.184241	0.184241	0.002873	0.0110883	6	FALSE	TRUE	ENSG00000101407	TTI1	O43156	0.497273	0.73726	0.629889	3	0.621447	TRUE	FALSE
Q9Y2F5	0.156387	0.195757				0.200364	60	56				375	0.184169	0.184169	0.002873	0.0110883	3	FALSE	TRUE	ENSG00000164151	ICE1	Q9Y2F5	-0.127687	0.699448	0.454867	3	0.342189	FALSE	FALSE
O75179	0.334146	0.432286		-0.247693		0.217413	65	60		622		375	0.184038	0.184038	0.0028841	0.0111121	4	FALSE	TRUE	ENSG00000132466	ANKRD17	O75179	0.329313	0.73286	0.411343	3	0.490769	FALSE	FALSE
P57076	0.423498	0.34278		-0.338761	0.16604	0.326068	65	60		195	60	375	0.183925	0.183925	0.00290409	0.0111699	5	FALSE	TRUE	ENSG00000159079	CFAP298	P57076	0.286719	0.719852	0.439833	3	0.470179	FALSE	FALSE
O95989	0.140659	-0.0356579	0.294919	0.197917		0.321764	65	60	29	461		375	0.18392	0.18392	0.00290409	0.0111699	5	FALSE	TRUE	ENSG00000272325	NUDT3	O95989	0.322592	0.667419	0.496295	3	0.49321	FALSE	FALSE
Q9HCJ0	0.035769	0.479094				0.0368825	49	52				233	0.183915	0.183915	0.00290409	0.0111699	3	FALSE	TRUE	ENSG00000078687	TNRC6C	Q9HCJ0	0.327373	0.571577	0.372689	3	0.423359	FALSE	FALSE
P09651	0.20349	0.433867	-0.0225433	0.389563	-0.0260929	0.125049	65	60	57	945	60	375	0.183889	0.183889	0.00290853	0.0111727	6	FALSE	TRUE	ENSG00000135486	HNRNPA1	P09651	0.447121	0.849286	0.548728	3	0.614959	TRUE	FALSE
Q9BVA1	0.389497	-0.0702975	0.0648894	0.294245	0.298417	0.126582	65	60	51	383	60	295	0.183889	0.183889	0.00290853	0.0111727	6	FALSE	TRUE	ENSG00000137285	TUBB2B	Q9BVA1	-0.681128	-0.247537	0.222176	3	-0.0311571	FALSE	FALSE
P26368	0.155259	0.230417	-0.0575964	0.616664	-0.0402154	0.198311	65	60	57	945	60	375	0.183806	0.183806	0.00291741	0.0111973	6	FALSE	TRUE	ENSG00000063244	U2AF2	P26368	0.447625	0.237669	0.66119	3	0.448828	FALSE	FALSE
O60880		0.122025		0.211044	0.218284			34		21	60		0.183785	0.183785	0.00291963	0.011201	3	FALSE	TRUE	ENSG00000183918	SH2D1A	O60880	0.352744	0.34417	0.271915	3	0.300117	FALSE	FALSE
P45973	0.184822	0.0232435	0.0164087	0.522052	0.159663	0.194637	65	60	28	942	60	375	0.183471	0.183471	0.00294405	0.0112611	6	FALSE	TRUE	ENSG00000094916	CBX5	P45973	-0.435161	0.537863	0.623149	3	0.372458	FALSE	FALSE
P62241	-0.159845	0.314728	0.0542675	0.576853	0.117932	0.196676	65	60	44	945	60	375	0.183435	0.183435	0.00294405	0.0112611	6	FALSE	TRUE	ENSG00000142937	RPS8	P62241		0.634297	0.175923	2	0.405097	FALSE	FALSE
P27695	-0.0779728	0.0445413	-0.00454348	0.696014	0.134111	0.307738	65	60	57	941	60	375	0.183315	0.183315	0.00295515	0.0112823	6	FALSE	TRUE	ENSG00000100823	APEX1	P27695	0.231864	0.824336	0.496858	3	0.517408	FALSE	FALSE
P52888	0.2475	0.163821	0.228815	0.635274	-0.479094	0.303444	65	60	56	867	60	375	0.183293	0.183293	0.00295737	0.0112823	6	FALSE	TRUE	ENSG00000172009	THOP1	P52888	0.768737	0.256263	0.595978	3	0.540305	FALSE	FALSE
Q9BY77	0.37666	0.0814559	-0.0863776	0.509303	0.0932056	0.125113	65	60	38	940	60	375	0.183227	0.183227	0.00295959	0.0112823	6	FALSE	TRUE	ENSG00000100227	POLDIP3	Q9BY77	0.439899	0.437915	0.548797	3	0.472563	FALSE	FALSE
P13995	0.436487	0.352156	-0.0158996	0.237972	0.0553353	0.0331177	65	60	56	924	60	375	0.183195	0.183195	0.00295959	0.0112823	6	FALSE	TRUE	ENSG00000065911	MTHFD2	P13995	0.114984	0.611862	0.217978	3	0.314658	FALSE	FALSE
Q13015	0.289943	0.153819		0.165341		0.123578	31	48		59		206	0.18317	0.18317	0.00295959	0.0112823	4	FALSE	TRUE	ENSG00000213190	MLLT11	Q13015	0.882885	0.868888	0.25352	3	0.14281	FALSE	FALSE
Q8NA72		0.219902				0.146213		60				260	0.183058	0.183058	0.00297513	0.0113069	2	FALSE	TRUE	ENSG00000152359	POC5	Q8NA72	0.411193	0.767728	0.484314	3	0.554412	FALSE	FALSE
Q8N300	0.235165	0.109062				0.204838	47	34				259	0.183022	0.183022	0.00297735	0.0113069	3	FALSE	TRUE	ENSG00000177868	SVBP	Q8N300	0.173852	0.629748	0.364775	3	0.389458	FALSE	FALSE
O75175	-0.0598785	0.121798		0.535407		0.134674	65	60		844		375	0.183	0.183	0.00297735	0.0113069	4	FALSE	TRUE	ENSG00000088038	CNOT3	O75175		0.221223	0.483434	2	0.352329	FALSE	FALSE
Q86SX3	0.239293	0.126609					51	57					0.182951	0.182951	0.00297735	0.0113069	2	FALSE	TRUE	ENSG00000185347	TEDC1	Q86SX3	0.65344	0.221622	0.527926	3	0.467373	FALSE	FALSE
Q8NBZ0	0.377644	0.0952213				0.0758385	59	46				349	0.182901	0.182901	0.00298401	0.0113227	3	FALSE	TRUE	ENSG00000169592	INO80E	Q8NBZ0	0.331161	0.218634	0.521767	3	0.350414	FALSE	FALSE
O43187	0.140466	0.225315					48	57					0.18289	0.18289	0.00298845	0.01133	2	FALSE	TRUE	ENSG00000134070	IRAK2	O43187	-0.497951	0.949794	-0.224542	3	-0.17981	FALSE	FALSE
Q15370	0.192858	-0.187398	0.130333	0.659521	0.277749	0.0241793	65	60	56	940	60	375	0.182874	0.182874	0.00298845	0.01133	6	FALSE	TRUE	ENSG00000103363	ELOB	Q15370	-0.154849	0.544367	0.743518	3	0.119008	FALSE	FALSE
Q2TAL8	0.264386	0.401925	0.318767	-0.366937		0.295958	65	60	39	430		375	0.18282	0.18282	0.0029929	0.0113373	5	FALSE	TRUE	ENSG00000198218	QRICH1	Q2TAL8	0.273666	0.746972	0.512866	3	0.511148	FALSE	FALSE
Q9NUP7	0.139926	0.205718				0.202754	62	56				321	0.182799	0.182799	0.0029929	0.0113373	3	FALSE	TRUE	ENSG00000122435	TRMT13	Q9NUP7	0.987265	0.684135	0.418775	3	0.394639	FALSE	FALSE
Q8WUM0	0.363625	0.435702	-0.0140757	0.128169	-0.000921548	0.183041	65	60	57	944	60	375	0.18259	0.18259	0.00301288	0.0114034	6	FALSE	TRUE	ENSG00000069248	NUP133	Q8WUM0	0.373841	0.819493	0.586616	3	0.590284	TRUE	FALSE
Q9H496	0.321751	0.144223				0.0812399	65	40				198	0.182405	0.182405	0.00302842	0.0114526	3	FALSE	TRUE	ENSG00000169905	TOR1AIP2	Q9H496	-0.137577	0.589697	0.169215	3	0.204202	FALSE	FALSE
P62258	-0.0238365	0.266594	-0.0551157	0.659116	0.17803	0.0679288	65	60	57	945	60	375	0.182119	0.182119	0.00306172	0.0115446	6	FALSE	TRUE	ENSG00000108953	YWHAE	P62258		0.589561	0.353878	2	0.471467	FALSE	FALSE
O94941	0.277248					0.086981	63					198	0.182115	0.182115	0.00306172	0.0115446	2	FALSE	TRUE	ENSG00000185019	UBOX5	O94941	0.211489	0.312682	0.224294	3	0.248237	FALSE	FALSE
Q8WV92	0.182611	0.257034				0.106506	61	56				322	0.18205	0.18205	0.00306616	0.0115565	3	FALSE	TRUE	ENSG00000158411	MITD1	Q8WV92	0.439229	0.675655	0.213856	3	0.30917	FALSE	FALSE
Q9H0F7	0.425973	0.0440059				0.0760161	63	51				304	0.181998	0.181998	0.00307282	0.0115719	3	FALSE	TRUE	ENSG00000113966	ARL6	Q9H0F7	0.267632	0.596259	0.233243	3	0.285193	FALSE	FALSE
Q9UNL4	0.263793	0.181901				0.100257	36	57				321	0.181984	0.181984	0.00307282	0.0115719	3	FALSE	TRUE	ENSG00000111653	ING4	Q9UNL4	-0.219539	0.47866	0.952294	3	0.118126	FALSE	FALSE
Q9NRM2	0.2011	0.207718				0.137037	37	57				348	0.181951	0.181951	0.00307948	0.0115921	3	FALSE	TRUE	ENSG00000198839	ZNF277	Q9NRM2	-0.115274	0.639939	0.275828	3	0.184082	FALSE	FALSE
P54132	0.424684	-0.287452		0.225189	0.0393231	0.506801	65	60		340	60	375	0.181709	0.181709	0.00311501	0.0117161	5	FALSE	TRUE	ENSG00000197299	BLM	P54132	0.858296	0.797174	0.747417	3	0.800962	TRUE	FALSE
Q12769	0.354857	0.638847	-0.0187961	-0.037362	-0.034679	0.186829	65	60	57	861	60	375	0.181616	0.181616	0.00312389	0.0117397	6	FALSE	TRUE	ENSG00000030066	NUP160	Q12769	0.44398	0.853254	0.698819	3	0.665089	TRUE	FALSE
Q9P013	0.0815471	0.155645	-0.00489713	0.471094	0.258731	0.126603	65	60	42	929	60	375	0.181454	0.181454	0.00314387	0.0118098	6	FALSE	TRUE	ENSG00000150316	CWC15	Q9P013	-0.942214	0.625169	0.274258	3	0.268402	FALSE	FALSE
Q96AY2		0.16761				0.195257		31				286	0.181434	0.181434	0.00314831	0.0118216	2	FALSE	TRUE	ENSG00000154920	EME1	Q96AY2	0.766728	0.824452	0.623396	3	0.738191	TRUE	FALSE
O43396	0.0683668	-0.140911	0.0827704	0.64283	0.271362	0.164019	65	60	56	862	60	375	0.181406	0.181406	0.00315275	0.0118333	6	FALSE	TRUE	ENSG00000091164	TXNL1	O43396	0.964513	0.746194	0.351469	3	0.382338	FALSE	FALSE
Q56P03	0.130041	0.351545				0.0622001	64	60				375	0.181262	0.181262	0.00317274	0.0119034	3	FALSE	TRUE	ENSG00000129518	EAPP	Q56P03	-0.365443	0.724617	0.111145	3	0.156773	FALSE	FALSE
Q92615	0.058449	0.249528		0.352419		0.0641683	65	60		871		375	0.181141	0.181141	0.00319494	0.0119717	4	FALSE	TRUE	ENSG00000107929	LARP4B	Q92615	-0.375962	0.739429	0.333526	3	0.344991	FALSE	FALSE
P62081	0.0320789	0.111208	0.0909447	0.59206	0.0485793	0.211782	65	60	57	945	60	375	0.181109	0.181109	0.00319716	0.0119734	6	FALSE	TRUE	ENSG00000171863	RPS7	P62081		0.666718	0.248849	2	0.42776	FALSE	FALSE
O60427	0.35486			0.00949691		0.178855	51			430		357	0.181071	0.181071	0.00319938	0.0119734	3	FALSE	TRUE	ENSG00000149485	FADS1	O60427	0.777539	0.988967	0.231414	3	0.136004	FALSE	FALSE
P43243	0.294952	0.331936	0.0801763	0.189261	0.0633428	0.126352	65	60	57	945	60	375	0.181003	0.181003	0.00321048	0.01201	6	FALSE	TRUE	ENSG00000015479	MATR3	P43243		0.768617	0.654638	2	0.711627	TRUE	FALSE
P50395	-0.176763	0.0546903	0.0141262	0.637057	0.309767	0.246776	65	60	57	937	60	375	0.180942	0.180942	0.00321714	0.0120199	6	FALSE	TRUE	ENSG00000057608	GDI2	P50395	0.822243	0.817846	0.341538	3	0.411489	FALSE	FALSE
Q86X83	0.382191	-0.0978159		0.272737		0.166351	65	60		550		375	0.180866	0.180866	0.00323046	0.0120647	4	FALSE	TRUE	ENSG00000114744	COMMD2	Q86X83	-0.147279	0.685579	0.281221	3	0.273174	FALSE	FALSE
O60506	-0.0181117	-0.0920653	0.219398	0.54409	0.143548	0.287768	65	60	57	945	60	375	0.180771	0.180771	0.00325488	0.0121508	6	FALSE	TRUE	ENSG00000135316	SYNCRIP	O60506	0.434167	0.818386	0.571197	3	0.597665	TRUE	FALSE
Q9BPU6	0.179804	-0.0899177		0.326564		0.306326	40	34		153		366	0.180694	0.180694	0.00326155	0.0121707	4	FALSE	TRUE	ENSG00000157851	DPYSL5	Q9BPU6	-0.988724	-0.454284	0.316516	3	0.087065	FALSE	FALSE
P62841	0.0356173	-0.0611588		0.388309	0.373676	0.166302	65	60		791	60	375	0.180549	0.180549	0.00326821	0.0121905	5	FALSE	TRUE	ENSG00000115268	RPS15	P62841		0.461819	0.373327	2	0.384572	FALSE	FALSE
Q659A1	0.248856	0.10005				0.192167	53	60				339	0.180358	0.180358	0.00328819	0.0122549	3	FALSE	TRUE	ENSG00000128915	ICE2	Q659A1	0.139636	0.714188	0.467917	3	0.436324	FALSE	FALSE
Q14680	0.140172	0.144127				0.256547	64	55				351	0.180282	0.180282	0.00330151	0.0122887	3	FALSE	TRUE	ENSG00000165304	MELK	Q14680	0.719787	0.765358	0.618717	3	0.701283	TRUE	FALSE
Q01664	0.176025	0.607971		-0.269366		0.206171	65	58		158		375	0.1802	0.1802	0.00330817	0.0122887	4	FALSE	TRUE	ENSG00000090447	TFAP4	Q01664	0.158723	0.369924	0.565883	3	0.364844	FALSE	FALSE
Q9Y3C8	-0.184718	0.172818	0.308815	0.604488	0.0563676	0.123319	65	60	53	809	60	375	0.180182	0.180182	0.00330817	0.0122887	6	FALSE	TRUE	ENSG00000143222	UFC1	Q9Y3C8	0.283513	0.567799	0.195726	3	0.263501	FALSE	FALSE
P46778	0.207266	-0.164804		0.461793	0.237958	0.157134	65	60		945	60	375	0.179869	0.179869	0.00334591	0.0124013	5	FALSE	TRUE	ENSG00000122026	RPL21	P46778		0.647972	0.285794	2	0.42824	FALSE	FALSE
Q86UT8	0.253169					0.10649	62					313	0.179829	0.179829	0.00334591	0.0124013	2	FALSE	TRUE	ENSG00000280975	CENATAC	Q86UT8	-0.235782	0.497213		2	0.236817	FALSE	FALSE
Q6I9Y2	0.287193	0.306493		0.020475		0.105076	64	60		754		375	0.179809	0.179809	0.00334813	0.0124013	4	FALSE	TRUE	ENSG00000163634	THOC7	Q6I9Y2	0.243378	0.692121	0.256312	3	0.39727	FALSE	FALSE
Q02750	0.0213061	0.129338	0.161591	0.102701	0.448361	0.215427	65	60	43	701	60	375	0.179787	0.179787	0.00335036	0.0124044	6	FALSE	TRUE	ENSG00000169032	MAP2K1	Q02750	0.611122	0.598214	0.163715	3	0.274346	FALSE	FALSE
Q99622	0.435974	0.0809715	0.118959	0.250948	0.139828	0.0516929	65	60	44	727	60	366	0.179729	0.179729	0.00335924	0.0124271	6	FALSE	TRUE	ENSG00000111678	C12orf57	Q99622	0.194249	0.213219	0.165533	3	0.18934	FALSE	FALSE
O95714	0.308269	0.0128854		0.162271		0.235249	65	60		130		375	0.179668	0.179668	0.00336146	0.0124302	4	FALSE	TRUE	ENSG00000128731	HERC2	O95714		0.27753	0.415934	2	0.346732	FALSE	FALSE
Q5SXM2	0.380944	0.225334		-0.0707353		0.182501	60	44		38		322	0.179511	0.179511	0.00339698	0.012541	4	FALSE	TRUE	ENSG00000165684	SNAPC4	Q5SXM2	0.217119	0.364522	0.387393	3	0.323011	FALSE	FALSE
Q9Y6X9	0.269235	0.252202		0.0390789		0.156743	65	60		678		375	0.179315	0.179315	0.00343472	0.0126441	4	FALSE	TRUE	ENSG00000133422	MORC2	Q9Y6X9	0.97743	0.443638	0.311499	3	0.283879	FALSE	FALSE
Q15428	-0.00200403	0.327025	0.00228245	0.495297	0.0870245	0.166118	65	60	45	941	60	375	0.179291	0.179291	0.00343472	0.0126441	6	FALSE	TRUE	ENSG00000104897	SF3A2	Q15428		0.177532	0.589612	2	0.383572	FALSE	FALSE
P41091	-0.0175127	0.0925615	-0.0785499	0.534178	0.349336	0.193938	65	60	57	941	60	375	0.178992	0.178992	0.00347025	0.0127628	6	FALSE	TRUE	ENSG00000130741	EIF2S3	P41091	0.931329	0.695594	0.324569	3	0.37075	FALSE	FALSE
Q9H0D6	0.38064	0.281827	0.0127547	0.227211	0.0376288	0.133751	65	60	57	945	60	375	0.178969	0.178969	0.00347469	0.0127628	6	FALSE	TRUE	ENSG00000088930	XRN2	Q9H0D6	0.378887	0.885796	0.417652	3	0.511199	FALSE	FALSE
P37108	0.0562268	-0.136437	0.0424285	0.66025	0.178474	0.272853	65	60	57	945	60	375	0.178966	0.178966	0.00347469	0.0127628	6	FALSE	TRUE	ENSG00000140319	SRP14	P37108	-0.192876	0.758254	0.23987	3	0.283124	FALSE	FALSE
Q14146	0.1658	0.328933		0.0674174	0.179577	0.153063	64	60		168	60	375	0.178958	0.178958	0.00347691	0.0127628	5	FALSE	TRUE	ENSG00000135763	URB2	Q14146	0.491997	0.626419	0.694758	3	0.604056	TRUE	FALSE
Q6PJG6	0.420816	0.0831824	0.259914	-0.308518	0.317895	0.299962	65	60	52	449	60	366	0.178875	0.178875	0.00349023	0.0128065	6	FALSE	TRUE	ENSG00000106009	BRAT1	Q6PJG6	0.132328	0.293726	0.453844	3	0.292167	FALSE	FALSE
P05386	0.113826	0.0702678	0.210641	0.309965	0.337968	0.0297601	65	60	28	881	60	312	0.178738	0.178738	0.00351687	0.0128885	6	FALSE	TRUE	ENSG00000137818	RPLP1	P05386	0.927149	0.536635	0.131132	3	0.253299	FALSE	FALSE
P62857	-0.0919183	-0.0500672	0.0668725	0.649713	0.444338	0.0530096	65	60	37	945	60	375	0.178658	0.178658	0.0035413	0.0129675	6	FALSE	TRUE	ENSG00000233927	RPS28	P62857	0.126712	0.524218	0.173882	3	0.274937	FALSE	FALSE
P62847	-0.0791735	0.154983		0.381945	0.294259	0.141207	65	60		936	60	375	0.178644	0.178644	0.0035413	0.0129675	5	FALSE	TRUE	ENSG00000138326	RPS24	P62847	-0.827696	0.623148	0.134473	3	0.22495	FALSE	FALSE
P61313	0.201266	0.364934		0.193436	0.0133202	0.119288	65	60		945	60	375	0.178449	0.178449	0.0035746	0.0130788	5	FALSE	TRUE	ENSG00000174748	RPL15	P61313	0.168893	0.658443	0.178476	3	0.314601	FALSE	FALSE
Q9UJA3	0.237081	-0.15994				0.458098	62	44				348	0.178413	0.178413	0.00358126	0.0130872	3	FALSE	TRUE	ENSG00000125885	MCM8	Q9UJA3	0.845521	0.832997	0.714462	3	0.796001	TRUE	FALSE
Q6IN85	0.166721	0.290236	0.213877	-0.0954467	0.179655	0.315329	65	60	54	679	60	375	0.178395	0.178395	0.00358126	0.0130872	6	FALSE	TRUE	ENSG00000100796	PPP4R3A	Q6IN85	0.379135	0.714534	0.467763	3	0.496561	FALSE	FALSE
Q15814	0.159327	0.0581293		0.326626		0.169444	65	60		743		375	0.178382	0.178382	0.0035857	0.0130928	4	FALSE	TRUE	ENSG00000124659	TBCC	Q15814	0.125167	0.673578	0.34896	3	0.358945	FALSE	FALSE
P68402	-0.1872	-0.0170662	0.403646	0.581037	0.210675	0.0790677	65	60	55	938	60	357	0.17836	0.17836	0.00358792	0.0130956	6	FALSE	TRUE	ENSG00000168092	PAFAH1B2	P68402	0.388289	0.723424	0.237726	3	0.333322	FALSE	FALSE
P07741	-0.262724	0.0900851	0.304982	0.55385	0.337252	0.0462263	65	60	57	935	60	375	0.178279	0.178279	0.00359902	0.0131255	6	FALSE	TRUE	ENSG00000198931	APRT	P07741	-0.626477	0.274536	0.144183	3	0.117329	FALSE	FALSE
Q86UD0	0.283721	0.450733		-0.222052		0.20036	65	60		108		340	0.178191	0.178191	0.00361012	0.0131394	4	FALSE	TRUE	ENSG00000186193	SAPCD2	Q86UD0	0.461328	0.481287	0.512686	3	0.480876	FALSE	FALSE
Q8NFH4	0.372183	0.416828	-0.117785	0.111065		0.10737	65	60	39	929		375	0.177932	0.177932	0.00364565	0.0132526	5	FALSE	TRUE	ENSG00000075188	NUP37	Q8NFH4	0.377853	0.791588	0.372169	3	0.51387	FALSE	FALSE
Q9Y3C6	0.0916293	0.0938692	0.0895062	0.490294	0.14152	0.160435	65	60	54	932	60	375	0.177876	0.177876	0.00365231	0.0132661	6	FALSE	TRUE	ENSG00000137168	PPIL1	Q9Y3C6	0.498126	0.737456	0.522352	3	0.579265	TRUE	FALSE
Q15047	0.368725	0.173978		-0.164312		0.33263	65	60		22		375	0.177755	0.177755	0.00366785	0.0133092	4	FALSE	TRUE	ENSG00000143379	SETDB1	Q15047	-0.155429	0.613683	0.416386	3	0.337962	FALSE	FALSE
Q9BTK6	0.10353	0.363506				0.0662028	64	59				313	0.177746	0.177746	0.00367007	0.0133092	3	FALSE	TRUE	ENSG00000280789	PAGR1	Q9BTK6	0.347913	0.731358	0.598468	3	0.556465	FALSE	FALSE
Q2NKX8	0.401112	0.383783		-0.37089		0.296763	65	60		162		367	0.177692	0.177692	0.00368117	0.0133441	4	FALSE	TRUE	ENSG00000186871	ERCC6L	Q2NKX8	0.793174	0.749257	0.644923	3	0.729065	TRUE	FALSE
Q9Y535	0.271289	0.250616				0.0105893	52	49				357	0.177498	0.177498	0.00371004	0.0134271	3	FALSE	TRUE	ENSG00000100413	POLR3H	Q9Y535	0.231215	0.499335	0.349354	3	0.359968	FALSE	FALSE
A0JLT2	0.151173	0.290486				0.0907106	65	60				313	0.177456	0.177456	0.00371448	0.0134378	3	FALSE	TRUE	ENSG00000156603	MED19	A0JLT2	-0.329526	0.575253	0.998851	3	0.115336	FALSE	FALSE
Q9BVQ7	0.430008	0.189145		-0.174223		0.2644	65	60		620		375	0.177333	0.177333	0.00373446	0.0134938	4	FALSE	TRUE	ENSG00000171763	SPATA5L1	Q9BVQ7	0.3256	0.738218	0.428467	3	0.485963	FALSE	FALSE
Q7Z6V5	0.129667	0.238985				0.163289	60	34				332	0.177314	0.177314	0.0037389	0.0135044	3	FALSE	TRUE	ENSG00000189007	ADAT2	Q7Z6V5	0.386697	0.769653	0.287744	3	0.481334	FALSE	FALSE
Q9UKV3	0.25307	-0.0309051		0.379793	0.107912	0.176483	65	60		945	60	375	0.17727	0.17727	0.00375222	0.0135417	5	FALSE	TRUE	ENSG00000100813	ACIN1	Q9UKV3	0.384142	0.586922	0.488695	3	0.457316	FALSE	FALSE
Q6P6C2	0.324727	0.0586097		0.15324	0.173599	0.176076	65	60		702	60	375	0.17725	0.17725	0.00375222	0.0135417	5	FALSE	TRUE	ENSG00000091542	ALKBH5	Q6P6C2	-0.198539	0.161811	0.287241	3	0.0810887	FALSE	FALSE
Q8IYR2	0.210078	0.216999				0.103718	63	55				224	0.176932	0.176932	0.00380551	0.0137175	3	FALSE	TRUE	ENSG00000186532	SMYD4	Q8IYR2		0.673188	0.482617	2	0.577625	TRUE	FALSE
Q7Z7K6	0.0455109	0.339058		0.225887		0.096954	57	54		721		375	0.176852	0.176852	0.00381439	0.013744	4	FALSE	TRUE	ENSG00000166582	CENPV	Q7Z7K6	0.41436	0.521683	0.351129	3	0.428499	FALSE	FALSE
Q86XR8		0.175788				0.177653		47				358	0.176721	0.176721	0.00384103	0.0138179	2	FALSE	TRUE	ENSG00000166037	CEP57	Q86XR8	0.251184	0.728662	0.449658	3	0.476501	FALSE	FALSE
O00232	0.360547	0.00575069	0.0319609	0.495376	0.0138416	0.152387	65	60	55	941	60	375	0.176644	0.176644	0.00384991	0.0138443	6	FALSE	TRUE	ENSG00000197170	PSMD12	O00232	0.253421	0.774964	0.332895	3	0.45376	FALSE	FALSE
P49327	-0.00330149	-0.0354342	0.315508	0.428915	0.190361	0.163111	65	60	57	945	60	375	0.176527	0.176527	0.00387211	0.013902	6	FALSE	TRUE	ENSG00000169710	FASN	P49327	0.225561	0.211499	0.293719	3	0.243593	FALSE	FALSE
Q9UPW0	0.210526	0.151207				0.167692	65	60				348	0.176475	0.176475	0.00387433	0.0139044	3	FALSE	TRUE	ENSG00000198815	FOXJ3	Q9UPW0	-0.684776	0.682192	0.477432	3	0.363715	FALSE	FALSE
P19338	-0.0295685	0.154829	0.266547	0.467813	0.075514	0.123647	65	60	57	945	60	375	0.176464	0.176464	0.00387655	0.0139061	6	FALSE	TRUE	ENSG00000115053	NCL	P19338	0.396543	0.839636	0.642124	3	0.626101	TRUE	FALSE
Q8WVD3	0.332146	0.460433		-0.375923		0.288516	54	56		110		322	0.176293	0.176293	0.0038921	0.0139293	4	FALSE	TRUE	ENSG00000134758	RNF138	Q8WVD3	0.473264	0.839798	0.638488	3	0.647553	TRUE	FALSE
Q8TAQ2	0.0461319	0.234914	0.340431	0.389819	-0.11287	0.15933	65	60	57	942	60	375	0.176293	0.176293	0.0038921	0.0139293	6	FALSE	TRUE	ENSG00000139613	SMARCC2	Q8TAQ2	-0.736875	0.681927	0.518844	3	0.369476	FALSE	FALSE
P42574	-0.119594	-0.00105264	0.185396	0.573155	0.17022	0.248809	65	60	43	772	60	375	0.176156	0.176156	0.00390986	0.0139706	6	FALSE	TRUE	ENSG00000164305	CASP3	P42574	0.323948	0.748357	0.313875	3	0.460897	FALSE	FALSE
P62380	0.249735	0.132054				0.146674	61	54				303	0.176154	0.176154	0.00390986	0.0139706	3	FALSE	TRUE	ENSG00000028839	TBPL1	P62380	0.351416	0.729621	0.365937	3	0.482325	FALSE	FALSE
Q5H9R7	0.0642761	0.208281	0.336685	-0.119942	0.271809	0.29533	65	60	45	721	60	375	0.176073	0.176073	0.00392096	0.0140048	6	FALSE	TRUE	ENSG00000110075	PPP6R3	Q5H9R7	0.172448	0.748339	0.464787	3	0.44011	FALSE	FALSE
P62487	0.400899	0.38075		-0.0695222	0.0310497	0.135844	65	60		586	60	375	0.175804	0.175804	0.00394316	0.0140577	5	FALSE	TRUE	ENSG00000168002	POLR2G	P62487	0.587132	0.723439	0.486152	3	0.422761	FALSE	FALSE
Q96DY7	0.19316					0.158322	49					215	0.175741	0.175741	0.0039476	0.0140577	2	FALSE	TRUE	ENSG00000172167	MTBP	Q96DY7	0.482517	0.696946	0.626987	3	0.60215	TRUE	FALSE
P05204	0.130106	0.183702	-0.0369761	0.360185	0.141499	0.275905	64	60	47	916	60	375	0.175737	0.175737	0.0039476	0.0140577	6	FALSE	TRUE	ENSG00000198830	HMGN2	P05204		0.854971	0.683352	2	0.742542	TRUE	FALSE
Q92560	0.0868119	0.303022				0.137245	65	60				375	0.175693	0.175693	0.00394982	0.0140577	3	FALSE	TRUE	ENSG00000163930	BAP1	Q92560	0.183867	0.262658	0.451335	3	0.298599	FALSE	FALSE
Q12789	0.197949	0.141278	0.152946	0.225855		0.16039	65	60	30	923		375	0.175684	0.175684	0.00394982	0.0140577	5	FALSE	TRUE	ENSG00000077235	GTF3C1	Q12789	-0.886649	0.268977	0.323138	3	0.167803	FALSE	FALSE
P14678	0.0580096	0.37479	0.150175			0.119269	65	60	55			375	0.175561	0.175561	0.00398091	0.0141515	4	FALSE	TRUE	ENSG00000125835	SNRPB	P14678	0.655195	0.465116	0.621244	3	0.580517	TRUE	FALSE
Q9NZI5	0.333887					0.0172261	54					198	0.175557	0.175557	0.00398091	0.0141515	2	FALSE	TRUE	ENSG00000134317	GRHL1	Q9NZI5	-0.485717	0.244846	-0.213158	3	0.0568657	FALSE	FALSE
P08865	-0.0757601	0.315708	-0.287719	0.709469	0.289799	0.101594	65	60	57	945	60	375	0.175515	0.175515	0.00398757	0.0141608	6	FALSE	TRUE	ENSG00000168028	RPSA	P08865		0.562955	0.297764	2	0.430013	FALSE	FALSE
Q92879	0.367268	-0.0803721	0.121964	0.383547	0.0851545		65	60	52	937	60		0.175512	0.175512	0.00398979	0.0141608	5	FALSE	TRUE	ENSG00000149187	CELF1	Q92879	0.319854	0.815666	0.555166	3	0.467606	FALSE	FALSE
P28749	-0.00675612	0.283736				0.249544	65	60				313	0.175508	0.175508	0.00398979	0.0141608	3	FALSE	TRUE	ENSG00000080839	RBL1	P28749	0.891764	0.827931	0.796542	3	0.781975	TRUE	FALSE
Q9Y3C4	0.0369863	0.386321	0.306329	-0.124649	0.188588	0.258271	65	60	38	564	60	366	0.175308	0.175308	0.00402531	0.0142756	6	FALSE	TRUE	ENSG00000144034	TPRKB	Q9Y3C4	0.629239	0.674888	0.562753	3	0.619521	TRUE	FALSE
Q7Z6Z7	-0.14761	-0.0779568	0.305202	0.644506	0.128633	0.199	65	60	57	942	60	375	0.175296	0.175296	0.00402753	0.0142778	6	FALSE	TRUE	ENSG00000086758	HUWE1	Q7Z6Z7	-0.214828	0.44359	0.47184	3	0.233257	FALSE	FALSE
Q96RS0	0.0546477	0.326185		-0.0622635		0.382587	65	60		24		375	0.175289	0.175289	0.00402975	0.0142801	4	FALSE	TRUE	ENSG00000137574	TGS1	Q96RS0	0.339594	0.823185	0.54512	3	0.569298	TRUE	FALSE
Q15717	0.034299	0.297461	0.190483	0.233946	0.119308		65	60	46	945	60		0.175099	0.175099	0.00405417	0.0143441	5	FALSE	TRUE	ENSG00000066044	ELAVL1	Q15717	0.663888	0.845648	0.724537	3	0.73733	TRUE	FALSE
Q13574	0.0188417	0.261592				0.244709	65	60				357	0.175047	0.175047	0.00406083	0.0143451	3	FALSE	TRUE	ENSG00000149091	DGKZ	Q13574	0.292643	0.359479	0.429448	3	0.360522	FALSE	FALSE
O43592	0.244935	-0.155613	0.165128	0.287882	0.323213	0.184614	64	60	55	780	60	375	0.175026	0.175026	0.00406528	0.0143552	6	FALSE	TRUE	ENSG00000184575	XPOT	O43592		0.571783	0.211227	2	0.391365	FALSE	FALSE
Q9Y4Z0	-0.209479	0.189595	0.0664973	0.696536	0.137175	0.16917	65	60	39	943	60	375	0.174916	0.174916	0.00406972	0.0143596	6	FALSE	TRUE	ENSG00000130520	LSM4	Q9Y4Z0	0.581463	0.38437	0.555539	3	0.507093	FALSE	FALSE
Q9P2J5	0.00302284	-0.0883244	0.184352	0.545751	0.243798	0.160433	65	60	57	944	60	375	0.174839	0.174839	0.00407416	0.014364	6	FALSE	TRUE	ENSG00000133706	LARS1	Q9P2J5	0.31897	0.764647	0.378996	3	0.484645	FALSE	FALSE
Q06330	0.348008	0.15933		-0.17159		0.363544	63	60		328		375	0.174823	0.174823	0.00407416	0.014364	4	FALSE	TRUE	ENSG00000168214	RBPJ	Q06330	0.112185	0.7465	0.291843	3	0.379704	FALSE	FALSE
Q9ULC4	-0.0921362	-0.271479	0.436859	0.54398	0.30143	0.129742	65	60	53	890	60	375	0.174733	0.174733	0.00409192	0.014421	6	FALSE	TRUE	ENSG00000288295	MCTS1	Q9ULC4	0.144487	0.55374		2	0.347431	FALSE	FALSE
Q8IX18	0.396615	0.186662		-0.154203		0.269502	65	59		125		375	0.174644	0.174644	0.00412966	0.0145199	4	FALSE	TRUE	ENSG00000108406	DHX40	Q8IX18	-0.314478	0.686996	0.272736	3	0.214784	FALSE	FALSE
Q00796	-0.0993978	0.154533	0.403767	0.406774	0.0994371	0.0818493	65	60	54	759	60	375	0.174494	0.174494	0.00414742	0.0145767	6	FALSE	TRUE	ENSG00000140263	SORD	Q00796		0.728316	0.293597	2	0.507214	FALSE	FALSE
Q96P11	0.310258	0.292923	0.240528	-0.213661	0.1612	0.255444	65	60	44	361	60	375	0.174449	0.174449	0.00416075	0.0146064	6	FALSE	TRUE	ENSG00000130305	NSUN5	Q96P11	0.278638	0.451174	0.326645	3	0.328547	FALSE	FALSE
Q9NPJ8		0.279728				0.068782		58				340	0.174255	0.174255	0.00419405	0.0147176	2	FALSE	TRUE	ENSG00000101888	NXT2	Q9NPJ8	0.499275	0.639448	0.319539	3	0.486087	FALSE	FALSE
Q6L8Q7	-0.113545	0.147091	0.256306	0.34157	0.254961	0.158648	65	60	52	917	60	375	0.174172	0.174172	0.00420071	0.0147237	6	FALSE	TRUE	ENSG00000174840	PDE12	Q6L8Q7	0.271169	0.725434	0.388953	3	0.461852	FALSE	FALSE
Q8NC60	0.260504	0.415879		0.0632899		-0.0431833	65	55		430		375	0.174122	0.174122	0.00420293	0.0147258	4	FALSE	TRUE	ENSG00000084092	NOA1	Q8NC60	0.154367	0.754512	0.255554	3	0.388144	FALSE	FALSE
P42766	0.182627	-0.0761627	0.0892284	0.477135	0.335109	0.0359244	65	60	30	945	60	375	0.173977	0.173977	0.00422513	0.0147806	6	FALSE	TRUE	ENSG00000136942	RPL35	P42766		0.489649	0.227773	2	0.358341	FALSE	FALSE
Q7L2J0	0.0731956	0.347315		0.213026	0.085025	0.151052	65	60		731	60	375	0.173923	0.173923	0.00423401	0.014787	5	FALSE	TRUE	ENSG00000146834	MEPCE	Q7L2J0	0.239768	0.496367	0.473169	3	0.400241	FALSE	FALSE
P84090	0.171437	0.432775	0.108935	0.220444	0.062597	0.0473004	65	60	45	945	60	375	0.173915	0.173915	0.00423401	0.014787	6	FALSE	TRUE	ENSG00000100632	ERH	P84090	0.395769	0.729539	0.568834	3	0.564682	FALSE	FALSE
Q8N6M0	0.0375102	0.24806	0.0536267	0.351313		0.178591	65	60	34	759		366	0.17382	0.17382	0.00424067	0.014789	5	FALSE	TRUE	ENSG00000155100	OTUD6B	Q8N6M0	0.133384	0.683569	0.416658	3	0.410133	FALSE	FALSE
Q9NS91	0.277339	0.275349		-0.287204		0.429401	64	60		245		375	0.173721	0.173721	0.00425844	0.0148395	4	FALSE	TRUE	ENSG00000070950	RAD18	Q9NS91	0.581566	0.787239	0.549195	3	0.639332	TRUE	FALSE
Q01469	-0.0410234	-0.107523	0.160515	0.549953	0.288527	0.190895	65	60	52	773	60	375	0.173557	0.173557	0.00428508	0.014892	6	FALSE	TRUE	ENSG00000164687	FABP5	Q01469		0.519592	0.15215	2	0.3356	FALSE	FALSE
Q8WW01	0.279808	0.205074				0.0356822	62	60				339	0.173522	0.173522	0.00429174	0.0149094	3	FALSE	TRUE	ENSG00000198860	TSEN15	Q8WW01	0.32416	0.613762	0.383435	3	0.415419	FALSE	FALSE
Q96EZ8	0.348402	-0.155987				0.32811	60	55				375	0.173508	0.173508	0.00429396	0.0149113	3	FALSE	TRUE	ENSG00000187778	MCRS1	Q96EZ8	0.111478	0.564385	0.537474	3	0.401001	FALSE	FALSE
Q685J3	-0.0716852	0.418365					62	60					0.17334	0.17334	0.00433615	0.0150346	2	FALSE	TRUE	ENSG00000169876	MUC17	Q685J3	0.144763	-0.281867	-0.641378	3	0.0174819	FALSE	FALSE
Q15652	0.290319	0.0364254				0.193174	65	60				375	0.173306	0.173306	0.00434059	0.0150346	3	FALSE	TRUE	ENSG00000171988	JMJD1C	Q15652	-0.292697	0.628871	0.214572	3	0.183321	FALSE	FALSE
P49903	0.270346	-0.00723466	0.0648191	0.310067	0.277968	0.123658	65	60	44	824	60	375	0.173271	0.173271	0.00434059	0.0150346	6	FALSE	TRUE	ENSG00000086475	SEPHS1	P49903	0.419532	0.796173	0.575927	3	0.597211	TRUE	FALSE
P21675	0.121882	0.174155				0.223399	64	58				375	0.173145	0.173145	0.00435835	0.015071	3	FALSE	TRUE	ENSG00000147133	TAF1	P21675	0.183126	0.582618	0.385787	3	0.383841	FALSE	FALSE
O43390	0.112543	0.278556	-0.00414407	0.259388	0.0638652	0.328357	65	60	31	945	60	375	0.173094	0.173094	0.00436723	0.0150939	6	FALSE	TRUE	ENSG00000125944	HNRNPR	O43390		0.193129	0.892273	2	0.501178	FALSE	FALSE
Q9NNW5	0.318879	0.195168		-0.0981477		0.276205	65	60		13		375	0.173026	0.173026	0.00437167	0.0150939	4	FALSE	TRUE	ENSG00000178252	WDR6	Q9NNW5	0.169166	0.583174	0.375127	3	0.35087	FALSE	FALSE
Q9UNZ5	0.114144	0.106048		0.393999		0.0778976	48	48		808		348	0.173022	0.173022	0.00437167	0.0150939	4	FALSE	TRUE	ENSG00000104979	C19orf53	Q9UNZ5	0.332366	0.393934	0.121619	3	0.182924	FALSE	FALSE
Q9BRA2	0.121271	-0.0667257	0.124138	0.549091	0.321363	-0.0120711	65	60	52	924	60	375	0.172844	0.172844	0.00439165	0.0151571	6	FALSE	TRUE	ENSG00000129235	TXNDC17	Q9BRA2	0.147678	0.682962	0.531274	3	0.29369	FALSE	FALSE
P27348	0.244846	-0.159719	0.0914418	0.65625	0.00570578	0.197199	65	60	57	945	60	375	0.172621	0.172621	0.00442496	0.0152487	6	FALSE	TRUE	ENSG00000134308	YWHAQ	P27348		0.725538	0.438325	2	0.564685	FALSE	FALSE
P40429	0.0245706	0.32098		0.211991	0.219531	0.0855794	65	60		941	60	375	0.17253	0.17253	0.0044405	0.0152905	5	FALSE	TRUE	ENSG00000142541	RPL13A	P40429	-0.161672	0.674544	0.512199	3	0.214163	FALSE	FALSE
Q86VM9	0.0988224	0.414503		0.249612	-0.0736261		65	60		920	60		0.172328	0.172328	0.00446936	0.0153723	4	FALSE	TRUE	ENSG00000158545	ZC3H18	Q86VM9	0.277121	0.335585	0.61265	3	0.408449	FALSE	FALSE
P51003	0.336837	0.227975	0.331805	-0.24509	0.0859328	0.295937	65	60	53	555	60	375	0.172233	0.172233	0.00448046	0.0153928	6	FALSE	TRUE	ENSG00000090060	PAPOLA	P51003	0.126387	0.833647	0.484921	3	0.471262	FALSE	FALSE
Q4LDG9	0.354746	0.100828				0.060929	34	40				304	0.172168	0.172168	0.00450044	0.0154497	3	FALSE	TRUE	ENSG00000119661	DNAL1	Q4LDG9	-0.319148	0.482995	0.128685	3	0.0886068	FALSE	FALSE
Q8WW33		0.098918		0.255076		0.162503		40		124		243	0.172166	0.172166	0.00450044	0.0154497	3	FALSE	TRUE	ENSG00000170627	GTSF1	Q8WW33	0.428444	0.243638	0.113782	3	0.260687	FALSE	FALSE
Q5T0B9	0.26667					0.0772932	31					312	0.171981	0.171981	0.00454263	0.0155725	2	FALSE	TRUE	ENSG00000160094	ZNF362	Q5T0B9	-0.497915	0.232338	0.188681	3	0.047071	FALSE	FALSE
Q6RFH5	0.248783	0.398014		0.180692	-0.0648053	0.0970549	65	60		933	60	375	0.171948	0.171948	0.00454485	0.0155725	5	FALSE	TRUE	ENSG00000133316	WDR74	Q6RFH5	0.947233	0.444175	0.441164	3	0.326635	FALSE	FALSE
Q6PCD5	0.0895887	0.254301					53	59					0.171945	0.171945	0.00454485	0.0155725	2	FALSE	TRUE	ENSG00000168411	RFWD3	Q6PCD5	0.656136	0.735983	0.753498	3	0.715206	TRUE	FALSE
Q9UQR0	0.0209787	0.40476		0.0144543		0.247258	59	57		358		375	0.171863	0.171863	0.00455817	0.0156003	4	FALSE	TRUE	ENSG00000102098	SCML2	Q9UQR0	0.322629	0.479341	0.442952	3	0.414688	FALSE	FALSE
O95568	0.012386	0.367924				0.13442	42	55				251	0.171577	0.171577	0.00460924	0.0157452	3	FALSE	TRUE	ENSG00000171806	METTL18	O95568	0.177395	0.66648	0.393452	3	0.389223	FALSE	FALSE
O14979	0.270985	0.0983246		0.366643	0.020123	0.100355	65	60		945	60	375	0.171286	0.171286	0.00465142	0.0158412	5	FALSE	TRUE	ENSG00000152795	HNRNPDL	O14979	0.424676	0.84495	0.618967	3	0.629508	TRUE	FALSE
Q12948	0.392541					-0.0501678	44					241	0.171187	0.171187	0.00467362	0.0159108	2	FALSE	TRUE	ENSG00000054598	FOXC1	Q12948	-0.618446	0.198478	-0.143938	3	-0.0619781	FALSE	FALSE
O00541	0.47432	0.259907	0.151491	0.0715111	-0.0142775	0.0840217	65	60	49	945	60	375	0.171162	0.171162	0.00468028	0.0159275	6	FALSE	TRUE	ENSG00000100029	PES1	O00541	0.239777	0.315474	0.366146	3	0.306862	FALSE	FALSE
P26373	0.0743233	0.0440995		0.530478	0.068449	0.13771	65	60		945	60	375	0.171012	0.171012	0.00472469	0.0160664	5	FALSE	TRUE	ENSG00000167526	RPL13	P26373	-0.222826	0.535859	0.923613	3	0.135979	FALSE	FALSE
P60900	-0.100404	-0.124214	0.176408	0.702156	0.23926	0.132515	65	60	57	945	60	375	0.170954	0.170954	0.00473579	0.0160981	6	FALSE	TRUE	ENSG00000100902	PSMA6	P60900		0.776268	0.333962	2	0.552291	FALSE	FALSE
Q9H6T3	0.420288	0.0958065	0.131848	0.358404	-0.25557	0.274183	65	60	45	820	60	375	0.170827	0.170827	0.00476465	0.0161779	6	FALSE	TRUE	ENSG00000005175	RPAP3	Q9H6T3	0.144448	0.759135	0.488338	3	0.463974	FALSE	FALSE
Q53H80	0.203219					0.138157	35					278	0.170688	0.170688	0.0047913	0.0162378	2	FALSE	TRUE	ENSG00000135334	AKIRIN2	Q53H80	0.488269	0.558637	0.266888	3	0.276534	FALSE	FALSE
Q8IYH5	0.275424	0.173793				0.0627501	55	60				375	0.170656	0.170656	0.00479574	0.0162467	3	FALSE	TRUE	ENSG00000036549	ZZZ3	Q8IYH5	-0.161867	0.68467	0.335114	3	0.274387	FALSE	FALSE
Q32NC0	0.323408					0.0176764	58					321	0.170542	0.170542	0.00481128	0.0162932	2	FALSE	TRUE	ENSG00000141428	C18orf21	Q32NC0	0.674738	0.726779	0.331245	3	0.375166	FALSE	FALSE
P18621	-0.0692713	-0.124699		0.510861	0.320592	0.214495	65	60		945	60	375	0.170395	0.170395	0.0048468	0.0163889	5	FALSE	TRUE	ENSG00000265681	RPL17	P18621		0.736543	0.168233	2	0.435944	FALSE	FALSE
O00422	0.135713	0.318636		0.208464	0.125911	0.0629837	65	60		945	60	375	0.170341	0.170341	0.0048468	0.0163889	5	FALSE	TRUE	ENSG00000150459	SAP18	O00422	0.313538	0.755651	0.219178	3	0.429456	FALSE	FALSE
Q9NWY4	0.598066	0.176788		-0.320574	0.0310177	0.366312	65	60		393	60	375	0.170322	0.170322	0.00484902	0.0163902	5	FALSE	TRUE	ENSG00000056050	HPF1	Q9NWY4	0.581158	0.648394	0.426634	3	0.527523	FALSE	FALSE
Q8TBB5	0.311709	0.257142		-0.131196		0.2435	65	60		39		348	0.170289	0.170289	0.00485124	0.0163916	4	FALSE	TRUE	ENSG00000104731	KLHDC4	Q8TBB5	0.13714	0.625797	0.477382	3	0.411293	FALSE	FALSE
Q969E8	0.242239	0.458947		-0.211588		0.191463	62	60		46		366	0.170265	0.170265	0.00485568	0.0164004	4	FALSE	TRUE	ENSG00000158526	TSR2	Q969E8	0.192832	0.672355	0.438837	3	0.432014	FALSE	FALSE
Q96EP5	-0.147774	0.220529	0.129394	0.515609	0.258861	0.0447674	65	60	55	945	60	375	0.170231	0.170231	0.00486234	0.0164168	6	FALSE	TRUE	ENSG00000071626	DAZAP1	Q96EP5	0.484942	0.683996	0.672434	3	0.613781	TRUE	FALSE
Q12962	0.394163	0.417638		-0.259427		0.128302	65	60		637		366	0.170169	0.170169	0.00486679	0.0164256	4	FALSE	TRUE	ENSG00000166337	TAF10	Q12962	-0.597594	0.633529	-0.132724	3	0.187832	FALSE	FALSE
Q9UHA2	0.157599	0.330245				0.0226403	60	58				206	0.170161	0.170161	0.00486901	0.016427	3	FALSE	TRUE	ENSG00000008324	SS18L2	Q9UHA2	0.478362	0.677269	0.493359	3	0.526074	FALSE	FALSE
Q9Y4C2	0.549015	0.188878		-0.101947		0.0445022	65	60		264		366	0.170112	0.170112	0.00488455	0.0164732	4	FALSE	TRUE	ENSG00000198420	TCAF1	Q9Y4C2		0.459656	0.41773	2	0.250715	FALSE	FALSE
Q15008	0.0787169	-0.108244	0.106928	0.506851	0.273507	0.162092	65	60	53	889	60	375	0.169975	0.169975	0.00491563	0.0165682	6	FALSE	TRUE	ENSG00000163636	PSMD6	Q15008	0.272993	0.645712	0.313948	3	0.41088	FALSE	FALSE
Q5JPI3	0.17782	0.132376				0.199612	59	60				375	0.169936	0.169936	0.00492007	0.0165682	3	FALSE	TRUE	ENSG00000179021	C3orf38	Q5JPI3	0.21196	0.723699	0.272165	3	0.401893	FALSE	FALSE
P52298	0.108642	0.270746	0.15797	0.405119	-0.0726045	0.149515	65	60	38	879	60	375	0.169898	0.169898	0.00492229	0.0165695	6	FALSE	TRUE	ENSG00000114503	NCBP2	P52298	-0.491927	0.726434	0.289411	3	0.322245	FALSE	FALSE
Q9Y605	0.458055	0.458742		-0.326815		0.0894866	65	60		331		277	0.169867	0.169867	0.00492673	0.0165783	4	FALSE	TRUE	ENSG00000179010	MRFAP1	Q9Y605	-0.275438	0.681535	0.169278	3	0.189008	FALSE	FALSE
P62244	0.100075	0.00175555	0.0530516	0.442652	0.279519	0.141715	65	60	39	945	60	375	0.169795	0.169795	0.00493339	0.0165821	6	FALSE	TRUE	ENSG00000134419	RPS15A	P62244	-0.126957	0.628983	0.268344	3	0.272323	FALSE	FALSE
Q8ND56	0.293627	0.112317		0.117245	0.180059	0.145197	65	60		628	60	375	0.169689	0.169689	0.0049556	0.0166505	5	FALSE	TRUE	ENSG00000257103	LSM14A	Q8ND56		0.471266	0.459469	2	0.465248	FALSE	FALSE
Q76FK4	0.275031	0.389317		-0.0855379		0.0995724	64	60		559		375	0.169596	0.169596	0.00497336	0.0166915	4	FALSE	TRUE	ENSG00000198000	NOL8	Q76FK4	0.174746	0.739263	0.395382	3	0.43624	FALSE	FALSE
P17706	0.134405	0.362071		-0.123069		0.304889	65	60		458		375	0.169574	0.169574	0.00498002	0.0167076	4	FALSE	TRUE	ENSG00000175354	PTPN2	P17706	-0.167317	0.718689	0.293532	3	0.33385	FALSE	FALSE
Q9UPN7	-0.0142992	0.118077		0.321219		0.252846	65	60		555		375	0.169461	0.169461	0.00499556	0.0167286	4	FALSE	TRUE	ENSG00000105063	PPP6R1	Q9UPN7	0.311618	0.23387	0.423368	3	0.31178	FALSE	FALSE
Q96K17	0.375472	-0.194962	0.0168435	0.608759	0.0908146	0.119722	65	60	52	829	60	375	0.169442	0.169442	0.00499556	0.0167286	6	FALSE	TRUE	ENSG00000134717	BTF3L4	Q96K17	-0.685458	0.622596	0.364222	3	0.286838	FALSE	FALSE
P47897	-0.0175432	0.105203	0.159295	0.35156	0.258368	0.159554	65	60	55	945	60	375	0.169406	0.169406	0.00500222	0.0167447	6	FALSE	TRUE	ENSG00000172053	QARS1	P47897	0.247779	0.679475	0.291434	3	0.391661	FALSE	FALSE
Q16629	-0.0016258	0.319401		0.353361	0.018296	0.157579	65	60		945	60	375	0.169402	0.169402	0.00500444	0.0167459	5	FALSE	TRUE	ENSG00000115875	SRSF7	Q16629	0.862543	0.889189	0.775692	3	0.822004	TRUE	FALSE
Q9UGU5	0.253286					0.085429	64					348	0.169357	0.169357	0.00501332	0.016757	2	FALSE	TRUE	ENSG00000100281	HMGXB4	Q9UGU5	0.421671	0.838423	0.553499	3	0.604353	TRUE	FALSE
Q2KHR3	0.389458	0.312446		-0.188796		0.163957	64	59		90		375	0.169266	0.169266	0.00502442	0.0167816	4	FALSE	TRUE	ENSG00000060749	QSER1	Q2KHR3	0.243782	0.669497	0.442218	3	0.451832	FALSE	FALSE
O14593	0.383441	0.0345418				0.0897321	36	52				303	0.169238	0.169238	0.00502442	0.0167816	3	FALSE	TRUE	ENSG00000064490	RFXANK	O14593	0.136799	0.274314	0.253591	3	0.221568	FALSE	FALSE
Q9Y2G2		0.157571				0.180588		45				251	0.16908	0.16908	0.00506217	0.0168759	2	FALSE	TRUE	ENSG00000105483	CARD8	Q9Y2G2	0.392119	0.732136	0.327673	3	0.474098	FALSE	FALSE
Q9UBQ6	0.352268					-0.0141769	52					375	0.169045	0.169045	0.00506439	0.0168759	2	FALSE	TRUE	ENSG00000162694	EXTL2	Q9UBQ6	0.323936	0.579895	0.198647	3	0.367493	FALSE	FALSE
Q99081	0.243401	0.497922		-0.309182		0.243987	64	60		267		366	0.169032	0.169032	0.00506661	0.0168759	4	FALSE	TRUE	ENSG00000140262	TCF12	Q99081	0.114974	0.641228	0.459373	3	0.387311	FALSE	FALSE
P58317	0.273011					0.0650206	55					197	0.169016	0.169016	0.00506661	0.0168759	2	FALSE	TRUE	ENSG00000197961	ZNF121	P58317	0.211615	0.769434	0.356252	3	0.445282	FALSE	FALSE
Q9Y3U8	-0.0780987	0.125141		0.458151	0.19591	0.143895	65	60		945	60	375	0.169	0.169	0.00507327	0.0168759	5	FALSE	TRUE	ENSG00000130255	RPL36	Q9Y3U8	-0.614619	0.481415	0.154674	3	0.191681	FALSE	FALSE
P62314	-0.0099782	0.164426	0.177605	0.382695	0.138908	0.160296	65	60	49	945	60	375	0.168992	0.168992	0.00507327	0.0168759	6	FALSE	TRUE	ENSG00000167088	SNRPD1	P62314	0.748293	0.779798	0.635765	3	0.718524	TRUE	FALSE
Q6PD74	0.349052	0.125547		0.048837		0.152519	64	60		433		375	0.168989	0.168989	0.00507327	0.0168759	4	FALSE	TRUE	ENSG00000103591	AAGAB	Q6PD74	0.164764	0.798886	0.321777	3	0.428476	FALSE	FALSE
Q92882	-0.422015	0.213085	0.269514	0.38505	0.449987	0.118199	65	60	54	779	60	375	0.16897	0.16897	0.00507993	0.0168805	6	FALSE	TRUE	ENSG00000134996	OSTF1	Q92882	0.41265	0.678566	-0.127626	3	0.359298	FALSE	FALSE
P54725	-0.039805	-0.0347697	-0.0168261	0.506424	0.444201	0.154436	65	60	44	803	60	375	0.168943	0.168943	0.00508215	0.0168805	6	FALSE	TRUE	ENSG00000179262	RAD23A	P54725	0.231754	0.637975	0.412211	3	0.415921	FALSE	FALSE
Q7L591				0.162838		0.174915				100		216	0.168876	0.168876	0.00509103	0.0169038	2	FALSE	TRUE	ENSG00000146094	DOK3	Q7L591	0.243327	0.355962	0.298295	3	0.299195	FALSE	FALSE
Q8WU79	0.0847575	0.365139		0.0325227		0.191784	65	59		465		375	0.168551	0.168551	0.00513766	0.0170272	4	FALSE	TRUE	ENSG00000084070	SMAP2	Q8WU79	0.395724	0.439286	0.3937	3	0.397784	FALSE	FALSE
Q96PK6	0.0158646	0.479679	0.203724	0.171156	0.0697566	0.0708258	65	60	54	945	60	375	0.168501	0.168501	0.00514432	0.0170379	6	FALSE	TRUE	ENSG00000239306	RBM14	Q96PK6	0.768257	0.592484	0.728396	3	0.675902	TRUE	FALSE
Q8IWZ3	0.280151	0.370996	0.284514	-0.193592	0.0653239	0.203143	65	60	45	662	60	375	0.168423	0.168423	0.00515986	0.0170757	6	FALSE	TRUE	ENSG00000131503	ANKHD1	Q8IWZ3	0.299218	0.796637	0.453656	3	0.516492	FALSE	FALSE
Q15572	0.162854					0.173879	56					366	0.168367	0.168367	0.00517096	0.0170999	2	FALSE	TRUE	ENSG00000103168	TAF1C	Q15572	0.115975	0.459236	0.328247	3	0.296587	FALSE	FALSE
Q2VPK5	0.302531	0.393104		-0.251279		0.227879	64	60		104		375	0.168059	0.168059	0.00524423	0.0173104	4	FALSE	TRUE	ENSG00000174177	CTU2	Q2VPK5	0.846936	0.379394	0.375956	3	0.280013	FALSE	FALSE
P61970	-0.173872	-0.0119054	0.109411	0.654198	0.394536	0.0354664	65	60	50	909	60	375	0.167972	0.167972	0.00526643	0.0173773	6	FALSE	TRUE	ENSG00000102898	NUTF2	P61970	0.163266	0.53348	0.318787	3	0.337363	FALSE	FALSE
Q14011	0.0676739	0.175361	0.230032	0.527725	-0.0305488	0.0366736	65	60	45	939	60	375	0.167819	0.167819	0.00528641	0.0174368	6	FALSE	TRUE	ENSG00000099622	CIRBP	Q14011	-0.143158	0.666473	0.223946	3	0.249085	FALSE	FALSE
P62736		0.229008				0.106444		60				375	0.167726	0.167726	0.00530195	0.0174753	2	FALSE	TRUE	ENSG00000107796	ACTA2	P62736		-0.256338	-0.242247	2	-0.248279	FALSE	FALSE
P62854	0.0658923	0.0233967	0.0351568	0.370815	0.385543	0.124996	65	60	33	884	60	375	0.167633	0.167633	0.00532194	0.0175018	6	FALSE	TRUE	ENSG00000197728	RPS26	P62854		0.631334	0.261753	2	0.446205	FALSE	FALSE
Q9Y5B6	0.10116	0.459856		-0.130482		0.239758	65	60		189		375	0.167573	0.167573	0.0053286	0.0175018	4	FALSE	TRUE	ENSG00000159086	PAXBP1	Q9Y5B6	0.562638	0.815747	0.561199	3	0.646244	TRUE	FALSE
Q99417	-0.000443432	0.151775	0.0644283	0.499258	0.25645	0.0339401	65	60	49	934	60	375	0.167568	0.167568	0.00533082	0.0175018	6	FALSE	TRUE	ENSG00000214114	MYCBP	Q99417	0.238234	0.797899	0.357323	3	0.462015	FALSE	FALSE
Q9H0E9	0.512495	0.300677		-0.2762		0.133229	65	60		428		375	0.16755	0.16755	0.00533304	0.0175018	4	FALSE	TRUE	ENSG00000112983	BRD8	Q9H0E9	0.377774	0.827643	0.421433	3	0.542282	FALSE	FALSE
Q8IY37	0.352664	0.326746		-0.0864487		0.0770886	65	60		770		375	0.167512	0.167512	0.00533304	0.0175018	4	FALSE	TRUE	ENSG00000150990	DHX37	Q8IY37	0.361743	0.361861	0.579564	3	0.410519	FALSE	FALSE
Q9NPF4	0.0657927	0.129594	0.300476	-0.0139325		0.355609	65	60	36	634		375	0.167508	0.167508	0.00533526	0.0175018	5	FALSE	TRUE	ENSG00000092094	OSGEP	Q9NPF4	0.585158	0.561223	0.496475	3	0.522004	FALSE	FALSE
O60684	0.569725	0.0197207	-0.135705	0.207828	0.124965	0.217667	65	60	57	885	60	375	0.167367	0.167367	0.00537966	0.0176154	6	FALSE	TRUE	ENSG00000025800	KPNA6	O60684	-0.112499	0.557523	0.276655	3	0.240562	FALSE	FALSE
P32969	-0.00940952	0.227106	-0.151446	0.561923	0.187829	0.188154	65	60	55	945	60	375	0.167359	0.167359	0.00537966	0.0176154	6	FALSE	TRUE	ENSG00000163682	RPL9	P32969		0.617494	0.178267	2	0.397881	FALSE	FALSE
Q8IWB1	0.321378					0.0131988	53					366	0.167288	0.167288	0.0053952	0.0176351	2	FALSE	TRUE	ENSG00000148841	ITPRIP	Q8IWB1	0.148999	0.245673	-0.99348	3	0.0984117	FALSE	FALSE
Q9BRL6	0.0811048	0.379178				0.0415673	52	56				375	0.167283	0.167283	0.00539742	0.0176351	3	FALSE	TRUE	ENSG00000263465	SRSF8	Q9BRL6	0.676832	0.613694	0.386328	3	0.237688	FALSE	FALSE
P18077	0.105459	-0.0808308		0.302083	0.328625	0.18104	65	60		945	60	375	0.167275	0.167275	0.00539742	0.0176351	5	FALSE	TRUE	ENSG00000182899	RPL35A	P18077	-0.761327	0.578949	0.152619	3	0.241502	FALSE	FALSE
P05387	0.0801265	0.159002	-0.0306415	0.582253	0.195184	0.0175135	65	60	53	945	60	375	0.16724	0.16724	0.00541297	0.0176739	6	FALSE	TRUE	ENSG00000177600	RPLP2	P05387	0.163593	0.61785	0.182779	3	0.319026	FALSE	FALSE
P52655	0.127337	0.313199				0.0611379	65	60				358	0.167225	0.167225	0.00541519	0.0176739	3	FALSE	TRUE	ENSG00000165417	GTF2A1	P52655	0.443931	0.768298	0.489945	3	0.567391	TRUE	FALSE
Q9BS34	0.36988	-0.0355858					43	37					0.167147	0.167147	0.00542629	0.0176973	2	FALSE	TRUE	ENSG00000277462	ZNF670	Q9BS34	0.435625	0.712777	0.47674	3	0.538834	FALSE	FALSE
Q96RS6	0.236709	0.0726874	0.0449849	0.245112	0.107132	0.295841	65	60	51	805	60	375	0.167078	0.167078	0.00543517	0.0177135	6	FALSE	TRUE	ENSG00000120526	NUDCD1	Q96RS6	0.562117	0.728689	0.375983	3	0.386957	FALSE	FALSE
Q99607	0.241181					0.0928773	60					250	0.167029	0.167029	0.00545515	0.0177593	2	FALSE	TRUE	ENSG00000102034	ELF4	Q99607		0.225665	0.919247	2	0.158783	FALSE	FALSE
Q9NQZ2	0.171001	0.271246		0.10738		0.118027	65	60		904		375	0.166913	0.166913	0.00547735	0.0177994	4	FALSE	TRUE	ENSG00000132467	UTP3	Q9NQZ2	0.314559	0.756638	0.233829	3	0.434991	FALSE	FALSE
P09661	0.0264663	0.407739	-0.110102	0.420146	0.0825289	0.17426	65	60	57	945	60	375	0.16684	0.16684	0.00550622	0.0178739	6	FALSE	TRUE	ENSG00000131876	SNRPA1	P09661	0.623587	0.789494	0.596589	3	0.662808	TRUE	FALSE
Q9H9F9	0.329804	0.402008		-0.228004		0.163467	65	60		55		375	0.166819	0.166819	0.00551732	0.017897	4	FALSE	TRUE	ENSG00000101442	ACTR5	Q9H9F9	0.389677	0.748146	0.485568	3	0.541128	FALSE	FALSE
Q9BVL2	0.266076	0.41832	-0.131768	0.224757	0.200507	0.0222749	65	60	51	918	60	375	0.166694	0.166694	0.00555062	0.0179921	6	FALSE	TRUE	ENSG00000139496	NUP58	Q9BVL2	0.387374	0.819588	0.586787	3	0.595854	TRUE	FALSE
Q8IXJ9	0.183607					0.149158	61					294	0.166382	0.166382	0.00563721	0.0182334	2	FALSE	TRUE	ENSG00000171456	ASXL1	Q8IXJ9	0.154277	0.645445	0.43149	3	0.364121	FALSE	FALSE
Q96GV9	0.200526	0.132219					61	36					0.166372	0.166372	0.00563721	0.0182334	2	FALSE	TRUE	ENSG00000181751	MACIR	Q96GV9	0.139752	0.582642	0.114428	3	0.27894	FALSE	FALSE
O95619	0.311133	0.330163		-0.197936		0.221167	64	60		268		375	0.166132	0.166132	0.00567496	0.0183292	4	FALSE	TRUE	ENSG00000127337	YEATS4	O95619	0.453986	0.817228	0.595818	3	0.622344	TRUE	FALSE
Q9UK59	0.338075	0.069035	0.167773	-0.0839436		0.339556	65	60	36	426		375	0.166099	0.166099	0.0056794	0.0183369	5	FALSE	TRUE	ENSG00000138231	DBR1	Q9UK59	0.474627	0.765314	0.619123	3	0.619684	TRUE	FALSE
Q9UNS2	0.453535	0.216764	0.0346407	0.460339	-0.396253	0.227075	65	60	55	814	60	375	0.166017	0.166017	0.00570604	0.0184163	6	FALSE	TRUE	ENSG00000141030	COPS3	Q9UNS2	0.529385	0.754843	0.559839	3	0.605873	TRUE	FALSE
Q9H7X7	0.501269	0.0217065				-0.0249649	53	60				339	0.166004	0.166004	0.00571048	0.0184241	3	FALSE	TRUE	ENSG00000128581	IFT22	Q9H7X7	-0.282353	0.388174	0.65279	3	0.057032	FALSE	FALSE
Q9UI08		0.209419		0.0463979		0.242094		49		135		366	0.16597	0.16597	0.00571714	0.0184258	3	FALSE	TRUE	ENSG00000196405	EVL	Q9UI08	0.145675	0.151878	0.275389	3	0.190978	FALSE	FALSE
Q16555		-0.0932792	0.0268133	0.535464	0.269186	0.0910333		60	55	887	60	375	0.165843	0.165843	0.00574156	0.0184912	5	FALSE	TRUE	ENSG00000092964	DPYSL2	Q16555	-0.172245	0.183843	0.233164	3	0.0803852	FALSE	FALSE
Q92833	0.252599					0.0788326	53					207	0.165716	0.165716	0.00576599	0.0185368	2	FALSE	TRUE	ENSG00000008083	JARID2	Q92833	0.391278	0.536114	0.276136	3	0.390341	FALSE	FALSE
Q9NY65	0.0275224	0.303895					57	59					0.165708	0.165708	0.00576821	0.0185373	2	FALSE	TRUE	ENSG00000183785	TUBA8	Q9NY65	0.128119	-0.926557	0.191248	3	0.0757318	FALSE	FALSE
Q7Z422	0.352859	0.171058	0.355016	-0.293583		0.242472	65	60	28	427		375	0.165564	0.165564	0.00581261	0.0186534	5	FALSE	TRUE	ENSG00000055070	SZRD1	Q7Z422	0.151682	0.37524	0.388977	3	0.304792	FALSE	FALSE
O60832	0.162744	0.377693		0.0980359	0.0898571	0.099434	65	60		945	60	375	0.165553	0.165553	0.00581927	0.0186681	5	FALSE	TRUE	ENSG00000130826	DKC1	O60832	0.481974	0.849329	0.647268	3	0.658931	TRUE	FALSE
Q2QGD7	0.146242	0.248732				0.101546	52	46				225	0.165507	0.165507	0.00583481	0.0187113	3	FALSE	TRUE	ENSG00000070476	ZXDC	Q2QGD7	0.178138	0.562784	0.321467	3	0.354102	FALSE	FALSE
Q8WX92	0.207206	0.263199	0.224277	-0.173975	0.128454	0.343038	65	60	54	739	60	375	0.165366	0.165366	0.00585924	0.0187762	6	FALSE	TRUE	ENSG00000188986	NELFB	Q8WX92	0.17319	0.164116	0.447577	3	0.26145	FALSE	FALSE
Q8WVM7	0.0354296	0.398925		0.0027392		0.224227	65	60		699		375	0.16533	0.16533	0.0058659	0.0187909	4	FALSE	TRUE	ENSG00000118007	STAG1	Q8WVM7	0.351274	0.764874	0.456493	3	0.524214	FALSE	FALSE
Q02880	0.105721	-0.00292733		0.277994	0.137929	0.307321	65	60		941	60	375	0.165208	0.165208	0.00590142	0.0188845	5	FALSE	TRUE	ENSG00000077097	TOP2B	Q02880	0.419462	0.739252	0.555975	3	0.554629	FALSE	FALSE
Q7L8W6	0.272108	0.112659				0.110625	65	59				348	0.165131	0.165131	0.00591696	0.0189074	3	FALSE	TRUE	ENSG00000134146	DPH6	Q7L8W6	0.269863	0.656143	0.194882	3	0.373629	FALSE	FALSE
P24864	0.305315	0.024386					44	53					0.16485	0.16485	0.00597913	0.0190858	2	FALSE	TRUE	ENSG00000105173	CCNE1	P24864	0.416895	0.369544	0.357368	3	0.381269	FALSE	FALSE
Q7Z417	0.383467	0.0557426		0.271616	0.127637	-0.0156293	65	60		903	60	375	0.164567	0.164567	0.0060635	0.0193345	5	FALSE	TRUE	ENSG00000108256	NUFIP2	Q7Z417	-0.858485	0.737663	0.25366	3	0.300727	FALSE	FALSE
P49207	0.091	-0.0727387		0.400527	0.316602	0.0859827	65	60		945	60	375	0.164275	0.164275	0.00613011	0.0195124	5	FALSE	TRUE	ENSG00000109475	RPL34	P49207		0.649645	0.129538	2	0.389592	FALSE	FALSE
Q9NRN9	0.355555	0.337482		-0.240171		0.203871	64	60		57		366	0.164184	0.164184	0.00615453	0.0195763	4	FALSE	TRUE	ENSG00000138382	METTL5	Q9NRN9	0.117898	0.747579	0.224148	3	0.363206	FALSE	FALSE
P08579	0.0354318	0.436726	0.00320091	0.29175	0.0685839	0.148759	65	60	57	944	60	375	0.164075	0.164075	0.00620115	0.0196968	6	FALSE	TRUE	ENSG00000125870	SNRPB2	P08579	0.286396	0.685258	0.347183	3	0.437916	FALSE	FALSE
P46779	0.069128	-0.145885		0.393569	0.361532	0.141839	65	60		943	60	375	0.164037	0.164037	0.00621004	0.0197112	5	FALSE	TRUE	ENSG00000108107	RPL28	P46779	-0.878885	0.443132	0.291142	3	0.12811	FALSE	FALSE
Q9H3P2	0.186999	0.0593422	0.379222	0.0511288	0.120356	0.187093	65	60	32	780	60	375	0.164024	0.164024	0.00621226	0.0197112	6	FALSE	TRUE	ENSG00000185049	NELFA	Q9H3P2	0.145685	0.588946	0.44966	3	0.39475	FALSE	FALSE
Q8NCH0	0.281846	0.104748		0.192056		0.0774263	64	45		357		366	0.164019	0.164019	0.00621226	0.0197112	4	FALSE	TRUE	ENSG00000169105	CHST14	Q8NCH0	-0.174222	0.317847	0.915939	3	0.0784062	FALSE	FALSE
P21127	-0.0165225	0.259483	0.178108			0.234284	38	51	49			375	0.163838	0.163838	0.0062389	0.0197679	4	FALSE	TRUE	ENSG00000248333	CDK11B	P21127		0.654412	0.496513	2	0.575461	TRUE	FALSE
Q12788	0.36959	0.343575		-0.0407425	0.00446996	0.142112	65	60		938	60	375	0.163801	0.163801	0.0062389	0.0197679	5	FALSE	TRUE	ENSG00000183751	TBL3	Q12788	0.162144	0.156388	0.31744	3	0.204126	FALSE	FALSE
Q9UHW5	0.390745	-0.0910029				0.191479	56	60				276	0.163741	0.163741	0.00625	0.0197752	3	FALSE	TRUE	ENSG00000111231	GPN3	Q9UHW5	0.438214	0.778268	0.549888	3	0.586279	TRUE	FALSE
Q53T94	0.319474	0.116695				0.055003	30	49				251	0.163724	0.163724	0.00625	0.0197752	3	FALSE	TRUE	ENSG00000115750	TAF1B	Q53T94	0.158942	0.727383	0.412522	3	0.431864	FALSE	FALSE
O75223	-0.127358	0.0391224	0.247786	0.479577	0.228172	0.114746	65	60	56	856	60	375	0.163674	0.163674	0.00626332	0.0198036	6	FALSE	TRUE	ENSG00000006625	GGCT	O75223	0.542981	0.743892	0.475655	3	0.586342	TRUE	FALSE
P08567				0.182397		0.144795				80		375	0.163596	0.163596	0.00626776	0.0198036	2	FALSE	TRUE	ENSG00000115956	PLEK	P08567	0.219145	0.119979	0.152574	3	0.127306	FALSE	FALSE
O95757	0.182987	0.0925343	0.351085	0.291652	-0.00179097	0.0650715	65	60	52	816	60	375	0.16359	0.16359	0.00626998	0.0198036	6	FALSE	TRUE	ENSG00000164070	HSPA4L	O95757	0.893625	0.535675	0.146949	3	0.255244	FALSE	FALSE
Q9UBI1	0.275575	0.0592617	0.280244	-0.029166	0.316576	0.0789368	65	60	47	681	60	375	0.163571	0.163571	0.00627442	0.0198107	6	FALSE	TRUE	ENSG00000148444	COMMD3	Q9UBI1		0.672893	0.144679	2	0.375984	FALSE	FALSE
Q7Z6J8		0.295793			0.0312603			35			60		0.163527	0.163527	0.00628774	0.0198389	2	FALSE	TRUE	ENSG00000118420	UBE3D	Q7Z6J8	0.328449	0.654263	0.469248	3	0.483987	FALSE	FALSE
Q8IV48	0.413057	0.155642		-0.277856	0.218839	0.307864	65	60		312	60	375	0.163509	0.163509	0.00629218	0.019839	5	FALSE	TRUE	ENSG00000104626	ERI1	Q8IV48	0.326398	0.729928	0.423826	3	0.493382	FALSE	FALSE
P13612		0.178195		0.182187		0.130126		59		316		349	0.163502	0.163502	0.0062944	0.019839	3	FALSE	TRUE	ENSG00000115232	ITGA4	P13612	0.178355	0.169277	0.124443	3	0.157345	FALSE	FALSE
P13051	0.357504	0.51581		-0.198593		-0.0207197	65	58		300		366	0.1635	0.1635	0.00629663	0.0198391	4	FALSE	TRUE	ENSG00000076248	UNG	P13051	0.56945	0.864827	0.677454	3	0.684462	TRUE	FALSE
Q9NW08	0.22878	0.459004		-0.143123	0.0349467	0.237798	65	59		47	60	375	0.163481	0.163481	0.00630107	0.0198462	5	FALSE	TRUE	ENSG00000013503	POLR3B	Q9NW08	0.772887	0.78778	0.426567	3	0.430375	FALSE	FALSE
Q9P2P5	0.300757	0.0259056					52	37					0.163331	0.163331	0.00634103	0.0199581	2	FALSE	TRUE	ENSG00000138411	HECW2	Q9P2P5	-0.115248	-0.261496	-0.439327	3	-0.138552	FALSE	FALSE
Q08170	0.271215	0.0931442		0.314346	-0.087558	0.225446	65	60		860	60	375	0.163318	0.163318	0.00634547	0.0199651	5	FALSE	TRUE	ENSG00000116350	SRSF4	Q08170	0.341625	0.767648	0.547695	3	0.550014	FALSE	FALSE
O15047	0.38227	0.430696		-0.311615		0.151221	65	60		307		375	0.163143	0.163143	0.00638766	0.0200698	4	FALSE	TRUE	ENSG00000099381	SETD1A	O15047		0.25233	0.618912	2	0.427069	FALSE	FALSE
Q9BU76	0.13607	0.40514		0.0311753		0.079907	65	60		795		375	0.163073	0.163073	0.00639654	0.0200906	4	FALSE	TRUE	ENSG00000143793	C1orf35	Q9BU76	0.121267	0.454454	0.439932	3	0.322081	FALSE	FALSE
Q9BYW2	0.0324061	0.584294		-0.202674		0.238112	64	60		311		375	0.163034	0.163034	0.00639876	0.0200906	4	FALSE	TRUE	ENSG00000181555	SETD2	Q9BYW2	0.124795	0.773473	0.527858	3	0.475375	FALSE	FALSE
P62837	0.0607685	0.299076				0.129202	65	60				322	0.163015	0.163015	0.0064032	0.0200906	3	FALSE	TRUE	ENSG00000131508	UBE2D2	P62837	0.973865	0.689943	0.319639	3	0.365809	FALSE	FALSE
P06744	-0.176062	0.00825552	0.234934	0.525364	0.299546	0.0857458	65	60	57	942	60	375	0.162964	0.162964	0.00641652	0.0201183	6	FALSE	TRUE	ENSG00000105220	GPI	P06744	0.3194	0.281368	0.294679	3	0.29848	FALSE	FALSE
Q15233	0.143346	0.37294	-0.0113289	0.406149	-0.0760931	0.141624	65	60	57	944	60	375	0.162773	0.162773	0.00644538	0.0201807	6	FALSE	TRUE	ENSG00000147140	NONO	Q15233	0.369429	0.792969	0.623289	3	0.594105	TRUE	FALSE
P55199	0.0431658	0.642256		-0.275362		0.240939	65	59		170		375	0.16275	0.16275	0.00644538	0.0201807	4	FALSE	TRUE	ENSG00000105656	ELL	P55199	0.143397	0.349833	0.192141	3	0.22418	FALSE	FALSE
Q96E22	0.302035					0.0234529	58					276	0.162744	0.162744	0.00644982	0.0201876	2	FALSE	TRUE	ENSG00000153989	NUS1	Q96E22		0.755562	0.318539	2	0.53705	FALSE	FALSE
P51587	0.176147	0.226568				0.0853837	64	60				304	0.1627	0.1627	0.0064587	0.0202084	3	FALSE	TRUE	ENSG00000139618	BRCA2	P51587	0.797747	0.826787	0.628387	3	0.750857	TRUE	FALSE
Q5HYJ3	0.146455	0.0781453				0.263015	62	58				375	0.162538	0.162538	0.00648979	0.0202916	3	FALSE	TRUE	ENSG00000077458	FAM76B	Q5HYJ3	0.234746	0.743647	0.443761	3	0.473807	FALSE	FALSE
Q9BR39	0.346097					-0.0211927	30					224	0.162452	0.162452	0.00650755	0.0203399	2	FALSE	TRUE	ENSG00000149596	JPH2	Q9BR39	-0.187856	-0.388533	-0.174832	3	-0.250147	FALSE	FALSE
Q96NB3	0.23088	0.583433		-0.337461		0.172946	65	60		162		375	0.162449	0.162449	0.00650977	0.0203399	4	FALSE	TRUE	ENSG00000198783	ZNF830	Q96NB3	0.512663	0.711828	0.383867	3	0.38222	FALSE	FALSE
Q71SY5	0.203071	0.18362				0.100614	65	60				366	0.162435	0.162435	0.00651865	0.0203606	3	FALSE	TRUE	ENSG00000104973	MED25	Q71SY5	-0.727372	0.557884	0.347716	3	0.26084	FALSE	FALSE
P17174	-0.281076	-0.0426626	0.347039	0.472365	0.418482	0.0592954	65	60	54	927	60	375	0.16224	0.16224	0.00655639	0.0204572	6	FALSE	TRUE	ENSG00000120053	GOT1	P17174	0.117337	0.687954	0.172785	3	0.326025	FALSE	FALSE
Q96IT1		0.271066				0.0532681		32				214	0.162167	0.162167	0.00656972	0.0204775	2	FALSE	TRUE	ENSG00000162714	ZNF496	Q96IT1	-0.175657	0.349528	0.347356	3	0.17374	FALSE	FALSE
Q5JPI9	0.0918772	0.283132				0.111344	65	49				187	0.162118	0.162118	0.00657416	0.0204841	3	FALSE	TRUE	ENSG00000203791	EEF1AKMT2	Q5JPI9	0.873166	0.671313	0.268991	3	0.342539	FALSE	FALSE
P41567	0.0477284	0.0949004	0.138369	0.23723	0.376927	0.0774979	65	60	48	376	60	375	0.162109	0.162109	0.00657638	0.0204841	6	FALSE	TRUE	ENSG00000173812	EIF1	P41567	-0.281743	0.59836	-0.464272	3	0.0900452	FALSE	FALSE
P49760	0.239382	0.211035				0.0355515	52	42				277	0.16199	0.16199	0.0066119	0.0205805	3	FALSE	TRUE	ENSG00000176444	CLK2	P49760		0.183816	0.366768	2	0.275285	FALSE	FALSE
Q9H0R8	0.265388	0.0789935				0.141097	46	49				366	0.161826	0.161826	0.00664964	0.0206694	3	FALSE	TRUE	ENSG00000139112	GABARAPL1	Q9H0R8	-0.327785	0.82149	-0.359175	3	-0.183896	FALSE	FALSE
Q6P4I2	0.365551	0.275147		-0.211117		0.217452	60	58		41		366	0.161758	0.161758	0.00665853	0.0206828	4	FALSE	TRUE	ENSG00000177082	WDR73	Q6P4I2	-0.837139	0.674239	0.26368	3	0.309846	FALSE	FALSE
P09471				0.197913		0.124983				239		349	0.161448	0.161448	0.00674067	0.0209235	2	FALSE	TRUE	ENSG00000087258	GNAO1	P09471	-0.111366	-0.26195	0.232968	3	-0.0262498	FALSE	FALSE
Q8N6H7	-0.261733	0.137786	0.502709	0.310031		0.117804	65	60	34	816		375	0.161319	0.161319	0.00677176	0.0210055	5	FALSE	TRUE	ENSG00000149182	ARFGAP2	Q8N6H7	0.295425	0.462162	0.389995	3	0.285037	FALSE	FALSE
Q9BWH6	0.408493	0.0365841	0.191863	-0.00684548		0.174475	65	60	28	427		366	0.160914	0.160914	0.00687611	0.0212925	5	FALSE	TRUE	ENSG00000103932	RPAP1	Q9BWH6	0.215529	0.425273	0.421495	3	0.354097	FALSE	FALSE
Q8WYA0	0.391143	0.0611869				0.0303552	64	58				322	0.160895	0.160895	0.00689387	0.0213402	3	FALSE	TRUE	ENSG00000122970	IFT81	Q8WYA0	-0.562451	0.377777	0.211566	3	0.177699	FALSE	FALSE
Q86U70	-0.12459	0.329491				0.277532	57	56				331	0.160811	0.160811	0.00691385	0.0213717	3	FALSE	TRUE	ENSG00000198728	LDB1	Q86U70	0.258318	0.352692	0.221233	3	0.199917	FALSE	FALSE
Q14657	0.171208	0.277509		-0.111954	0.242149	0.225025	64	58		18	60	357	0.160787	0.160787	0.00691607	0.0213717	5	FALSE	TRUE	ENSG00000196976	LAGE3	Q14657	0.381991	0.426355	0.36956	3	0.360131	FALSE	FALSE
Q96IZ7	0.285546	0.455335		-0.214168		0.116422	65	60		211		375	0.160784	0.160784	0.00691829	0.0213717	4	FALSE	TRUE	ENSG00000174891	RSRC1	Q96IZ7	0.257722	0.685377	0.445314	3	0.462803	FALSE	FALSE
Q02878	0.136178	0.273984		0.336974	-0.00216089	0.0588454	65	60		945	60	375	0.160764	0.160764	0.0069294	0.0213987	5	FALSE	TRUE	ENSG00000089009	RPL6	Q02878		0.736376	0.283959	2	0.510165	FALSE	FALSE
Q96G03	-0.148255	0.083494	0.241155	0.327529	0.216655	0.243793	65	60	53	804	60	375	0.160729	0.160729	0.0069405	0.0214183	6	FALSE	TRUE	ENSG00000169299	PGM2	Q96G03	0.457622	0.824678	0.363861	3	0.54503	FALSE	FALSE
Q5SY16	0.386175	0.277047		-0.0966239	0.185135	0.0518874	65	60		707	60	375	0.160724	0.160724	0.0069405	0.0214183	5	FALSE	TRUE	ENSG00000162408	NOL9	Q5SY16	0.229383	0.629636	0.539144	3	0.463238	FALSE	FALSE
Q14C86	0.0929967	0.201568	0.289223	0.444988	-0.300768	0.236238	65	60	48	853	60	375	0.160708	0.160708	0.00694938	0.021431	6	FALSE	TRUE	ENSG00000165219	GAPVD1	Q14C86	0.185899	0.753737	0.379891	3	0.43984	FALSE	FALSE
P26641	0.186602	0.130764	-0.0701057	0.434192	0.0265066	0.256018	65	60	57	945	60	375	0.160663	0.160663	0.00696048	0.0214579	6	FALSE	TRUE	ENSG00000254772	EEF1G	P26641		0.521867	0.182939	2	0.35147	FALSE	FALSE
Q15126	-0.00954422	0.0722905	0.190293	0.524566	0.00907439	0.177087	65	60	57	859	60	375	0.160628	0.160628	0.00696492	0.0214642	6	FALSE	TRUE	ENSG00000163344	PMVK	Q15126	0.113251	0.893223	0.241512	3	0.147856	FALSE	FALSE
Q92835	-0.198458	0.369767		0.284986		0.185324	64	59		167		358	0.160405	0.160405	0.00701821	0.0216063	4	FALSE	TRUE	ENSG00000281614	INPP5D	Q92835	0.385738	0.425823		2	0.367165	FALSE	FALSE
Q96RN5	0.494836	0.207497		-0.123933		0.0629826	65	60		752		375	0.160345	0.160345	0.00703153	0.0216251	4	FALSE	TRUE	ENSG00000099917	MED15	Q96RN5	0.121132	0.237476	-0.225457	3	0.075681	FALSE	FALSE
Q52LR7	0.129874	0.198644				0.152087	64	51				358	0.160202	0.160202	0.00706705	0.0216973	3	FALSE	TRUE	ENSG00000135999	EPC2	Q52LR7		0.762699	0.419152	2	0.590921	TRUE	FALSE
Q96AP0	0.0464048	0.277999				0.156099	54	59				323	0.160168	0.160168	0.00708037	0.0217308	3	FALSE	TRUE	ENSG00000102977	ACD	Q96AP0	0.475667	0.494543	0.511722	3	0.493776	FALSE	FALSE
Q14653	0.290282	-0.114682		0.297053		0.167627	64	60		634		375	0.16007	0.16007	0.00709147	0.0217575	4	FALSE	TRUE	ENSG00000126456	IRF3	Q14653	0.948282	0.236321	0.112754	3	0.147871	FALSE	FALSE
Q96CG3	0.255367	0.423694		-0.266002		0.226996	50	40		55		313	0.160014	0.160014	0.00711146	0.0218039	4	FALSE	TRUE	ENSG00000145365	TIFA	Q96CG3	0.337192	0.597579	0.394215	3	0.341829	FALSE	FALSE
Q9BRP8	-0.234207	0.0809572	0.217324	0.438961	0.351766	0.104187	65	60	30	887	60	375	0.159832	0.159832	0.00715364	0.0219103	6	FALSE	TRUE	ENSG00000170473	PYM1	Q9BRP8	-0.248754	0.784793	0.242389	3	0.31373	FALSE	FALSE
Q14186	0.252708	0.502101		-0.245123		0.129278	65	59		35		339	0.159741	0.159741	0.00717362	0.0219565	4	FALSE	TRUE	ENSG00000198176	TFDP1	Q14186	0.519542	0.732721	0.517114	3	0.589576	TRUE	FALSE
Q66PJ3	0.100542	0.156464		0.0508864	0.269311	0.221479	65	60		665	60	375	0.159737	0.159737	0.00717584	0.0219565	5	FALSE	TRUE	ENSG00000182196	ARL6IP4	Q66PJ3	-0.315327	0.152219	0.249652	3	0.1329	FALSE	FALSE
Q86YM7	0.326945	0.393354		-0.138341		0.0567204	65	59		55		375	0.159669	0.159669	0.00719583	0.0220027	4	FALSE	TRUE	ENSG00000152413	HOMER1	Q86YM7	0.33732	0.755395	0.219385	3	0.437365	FALSE	FALSE
Q8TBC3	0.373792	0.0772588				0.0277199	65	60				312	0.15959	0.15959	0.00721803	0.0220631	3	FALSE	TRUE	ENSG00000160410	SHKBP1	Q8TBC3	0.115722	0.166995	0.25433	3	0.174277	FALSE	FALSE
O94927	0.358517	0.356134		-0.394133		0.317707	65	60		117		366	0.159556	0.159556	0.00722469	0.0220753	4	FALSE	TRUE	ENSG00000249115	HAUS5	O94927	0.732839	0.646991	0.622288	3	0.667286	TRUE	FALSE
Q9BRX9	0.216664	0.230882				0.0310817	59	59				375	0.159543	0.159543	0.00722691	0.0220753	3	FALSE	TRUE	ENSG00000123154	WDR83	Q9BRX9	0.186958	0.495693	0.423965	3	0.367683	FALSE	FALSE
Q9H4E7	-0.113225	0.389971		0.110816		0.250269	65	57		224		348	0.159457	0.159457	0.00726021	0.0221612	4	FALSE	TRUE	ENSG00000023892	DEF6	Q9H4E7	0.312822	0.421954	0.122449	3	0.285155	FALSE	FALSE
Q9H7Z6	-0.0643548	0.591203		-0.304049		0.41491	65	60		340		375	0.159427	0.159427	0.00726243	0.0221612	4	FALSE	TRUE	ENSG00000103510	KAT8	Q9H7Z6	0.12585	0.642913	0.466682	3	0.41179	FALSE	FALSE
Q96PV7	0.233251					0.0855248	34					278	0.159388	0.159388	0.00727353	0.0221876	2	FALSE	TRUE	ENSG00000146067	FAM193B	Q96PV7	0.237283	0.559262	0.149115	3	0.315135	FALSE	FALSE
Q8IZT6	0.409364	-0.109789				0.178377	60	60				357	0.159317	0.159317	0.0073135	0.0222944	3	FALSE	TRUE	ENSG00000066279	ASPM	Q8IZT6	0.751356	0.694294	0.657227	3	0.69879	TRUE	FALSE
Q99829	0.147691	0.00636318	0.0490288	0.407861	0.207283	0.136516	65	60	55	924	60	375	0.159124	0.159124	0.00737789	0.0224603	6	FALSE	TRUE	ENSG00000214078	CPNE1	Q99829	0.373385	0.254278	0.88949	3	0.124654	FALSE	FALSE
Q9BRP4	0.212026	0.109081		-0.012175	0.278469	0.207987	64	60		607	60	375	0.159078	0.159078	0.00739565	0.0225059	5	FALSE	TRUE	ENSG00000175575	PAAF1	Q9BRP4	-0.741898	0.668662	0.295241	3	0.296571	FALSE	FALSE
P49589	-0.0403275	-0.0747613	0.233632	0.444862	0.266188	0.124787	65	60	55	897	60	375	0.159063	0.159063	0.00739787	0.0225059	6	FALSE	TRUE	ENSG00000110619	CARS1	P49589		0.379182	-0.299658	2	0.174571	FALSE	FALSE
P62277	0.0974201	-0.15209	0.173111	0.441603	0.28095	0.113199	65	60	34	945	60	375	0.159032	0.159032	0.00740231	0.0225118	6	FALSE	TRUE	ENSG00000110700	RPS13	P62277	0.712649	0.683134	0.221628	3	0.324925	FALSE	FALSE
P41208	0.48633	0.197857	0.180483	-0.0458445		-0.0238946	65	60	30	115		375	0.158986	0.158986	0.00742451	0.0225641	5	FALSE	TRUE	ENSG00000147400	CETN2	P41208	-0.292494	0.496152	0.733552	3	0.0702856	FALSE	FALSE
Q9Y255	0.337646					-0.0198348	32					188	0.158906	0.158906	0.00744449	0.0226087	2	FALSE	TRUE	ENSG00000169230	PRELID1	Q9Y255	0.255148	0.582741	0.282786	3	0.344695	FALSE	FALSE
O75995				0.332331	-0.0164347	0.160713				118	60	295	0.15887	0.15887	0.00746004	0.022633	3	FALSE	TRUE	ENSG00000122122	SASH3	O75995	0.441827	0.381757	0.292666	3	0.372081	FALSE	FALSE
Q96HA1	0.370813	0.124713				-0.0190613	65	59				375	0.158822	0.158822	0.00746226	0.022633	3	FALSE	TRUE	ENSG00000196313	POM121	Q96HA1		0.511645	0.54688	2	0.528522	FALSE	FALSE
P61244	-0.0354118	0.384702		0.165076		0.120658	65	60		689		375	0.158756	0.158756	0.00747336	0.0226572	4	FALSE	TRUE	ENSG00000125952	MAX	P61244	-0.117947	0.772892	0.259999	3	0.340604	FALSE	FALSE
Q9BSW2	0.196087					0.121376	52					314	0.158732	0.158732	0.0074778	0.0226572	2	FALSE	TRUE	ENSG00000130038	CRACR2A	Q9BSW2	0.981615	0.536272	0.236512	3	0.27748	FALSE	FALSE
Q13151	0.109865	0.294333	0.0575887	0.333722	0.0745516	0.0809446	65	60	47	945	60	375	0.158501	0.158501	0.00755107	0.0228562	6	FALSE	TRUE	ENSG00000177733	HNRNPA0	Q13151	0.387658	0.8315	0.598732	3	0.605963	TRUE	FALSE
Q8ND82		0.37888		-0.117738		0.214093		60		491		375	0.158411	0.158411	0.00757105	0.0229013	3	FALSE	TRUE	ENSG00000056277	ZNF280C	Q8ND82	0.415453	0.679942	0.486819	3	0.527402	FALSE	FALSE
Q9HD47	0.351927	0.255353		-0.110993		0.137035	61	58		210		251	0.158331	0.158331	0.00759991	0.0229654	4	FALSE	TRUE	ENSG00000108961	RANGRF	Q9HD47	0.211586	0.529322	0.381123	3	0.349639	FALSE	FALSE
Q9NXE8	0.235405	0.358335		-0.131294		0.170812	61	59		99		375	0.158315	0.158315	0.00760435	0.0229712	4	FALSE	TRUE	ENSG00000273559	CWC25	Q9NXE8		0.725538	0.283865	2	0.504672	FALSE	FALSE
Q92522	-0.000199161	0.133197		0.200358	0.321665	0.136126	65	60		933	60	375	0.158229	0.158229	0.00762655	0.0230305	5	FALSE	TRUE	ENSG00000184897	H1-10	Q92522	0.278143	0.139446	0.31285	3	0.24102	FALSE	FALSE
O15160	0.131629	0.295688	0.0461905	0.453044	-0.0595078	0.081942	65	60	38	945	60	375	0.158164	0.158164	0.00763988	0.0230553	6	FALSE	TRUE	ENSG00000171453	POLR1C	O15160	0.149781	0.765772	0.396243	3	0.437031	FALSE	FALSE
O14641	0.538221	0.0536481		-0.153626		0.19352	65	60		69		375	0.157941	0.157941	0.0076976	0.0232062	4	FALSE	TRUE	ENSG00000004975	DVL2	O14641	-0.746871	0.248636	0.424945	3	0.220693	FALSE	FALSE
Q68CZ6	0.393011	0.329801		-0.392827		0.301355	65	60		86		349	0.157835	0.157835	0.0077198	0.0232653	4	FALSE	TRUE	ENSG00000214367	HAUS3	Q68CZ6	0.452676	0.667525	0.57435	3	0.563546	FALSE	FALSE
Q6P3S6	0.318342	0.112321				0.0426663	55	46				189	0.157777	0.157777	0.00773757	0.023311	3	FALSE	TRUE	ENSG00000037637	FBXO42	Q6P3S6	0.966746	0.641382	0.31465	3	0.338291	FALSE	FALSE
P50914	-0.0172617	-0.139803		0.539615	0.220056	0.186096	65	60		945	60	375	0.157741	0.157741	0.00774201	0.0233166	5	FALSE	TRUE	ENSG00000188846	RPL14	P50914	0.147865	0.653469	0.198377	3	0.333237	FALSE	FALSE
Q9BZE2	0.0504011	0.269654				0.152162	65	59				339	0.157405	0.157405	0.00784636	0.0235915	3	FALSE	TRUE	ENSG00000110060	PUS3	Q9BZE2	-0.144952	0.718286	0.335963	3	0.346295	FALSE	FALSE
P25788	-0.14758	0.0567058	0.0656977	0.688597	0.135041	0.145723	65	60	57	945	60	375	0.157364	0.157364	0.00785968	0.0236067	6	FALSE	TRUE	ENSG00000100567	PSMA3	P25788	0.363724	0.826345	0.357295	3	0.515785	FALSE	FALSE
Q9NVN8	0.326849	0.288615		-0.0862839		0.100184	65	60		603		375	0.157341	0.157341	0.0078619	0.0236067	4	FALSE	TRUE	ENSG00000130119	GNL3L	Q9NVN8	0.317527	0.629457	0.554956	3	0.49781	FALSE	FALSE
Q8WUA4	0.325854	0.316316		-0.0326624	-0.0186984	0.195883	65	60		215	60	375	0.157338	0.157338	0.0078619	0.0236067	5	FALSE	TRUE	ENSG00000115207	GTF3C2	Q8WUA4	0.11712	0.764694	0.539668	3	0.473579	FALSE	FALSE
Q9H3L0	0.391805	0.0538334				0.0263092	64	55				277	0.157316	0.157316	0.00786634	0.0236121	3	FALSE	TRUE	ENSG00000168288	MMADHC	Q9H3L0	-0.45	0.722558	0.133625	3	0.270394	FALSE	FALSE
Q9BRS2	0.239503	0.439574		-0.328769		0.278578	65	60		83		375	0.157221	0.157221	0.00791741	0.0237496	4	FALSE	TRUE	ENSG00000124784	RIOK1	Q9BRS2	0.525151	0.762995	0.564272	3	0.617444	TRUE	FALSE
Q49AR2	0.394657	0.242619		-0.15451		0.14601	64	59		248		366	0.157194	0.157194	0.00792851	0.0237737	4	FALSE	TRUE	ENSG00000082213	C5orf22	Q49AR2	-0.396262	0.667944	0.257945	3	0.295109	FALSE	FALSE
P49006	-0.0836868	0.200842	0.123599	0.373143	0.252872	0.0759883	65	60	44	899	60	375	0.157126	0.157126	0.00794849	0.0238178	6	FALSE	TRUE	ENSG00000175130	MARCKSL1	P49006	0.134391	0.486865	0.362394	3	0.327165	FALSE	FALSE
Q9Y4C4	0.237048	0.0771956					49	33					0.157122	0.157122	0.00795071	0.0238178	2	FALSE	TRUE	ENSG00000147324	MFHAS1	Q9Y4C4	0.21419	0.626924	0.337989	3	0.393034	FALSE	FALSE
P05423	0.359867	0.416608		-0.256796		0.108402	65	60		328		375	0.15702	0.15702	0.00797735	0.0238896	4	FALSE	TRUE	ENSG00000168495	POLR3D	P05423	0.158392	0.42446	0.193462	3	0.258744	FALSE	FALSE
P02100					0.17268	0.140933					60	322	0.156806	0.156806	0.00803286	0.024008	2	FALSE	TRUE	ENSG00000213931	HBE1	P02100		0.211889	-0.534874	2	0.0791967	FALSE	FALSE
Q6AZY7	0.098298	0.215264					31	30					0.156781	0.156781	0.00803952	0.0240119	2	FALSE	TRUE	ENSG00000168077	SCARA3	Q6AZY7	-0.219367	-0.294413	-0.14119	3	-0.218323	FALSE	FALSE
O43427	0.0999386	0.15807				0.212037	65	60				366	0.156682	0.156682	0.00806616	0.0240835	3	FALSE	TRUE	ENSG00000172500	FIBP	O43427	-0.223319	0.411119	0.2773	3	0.222029	FALSE	FALSE
Q96T23	0.216371	0.29627		0.152627	0.0129818	0.104981	64	60		922	60	375	0.156646	0.156646	0.00808615	0.0241272	5	FALSE	TRUE	ENSG00000048649	RSF1	Q96T23	-0.939659	0.679324	0.315133	3	0.274826	FALSE	FALSE
Q8TDI0				-0.0671783		0.380259				17		375	0.15654	0.15654	0.00813277	0.0242474	2	FALSE	TRUE	ENSG00000116254	CHD5	Q8TDI0	0.193222	0.166856	0.249462	3	0.183123	FALSE	FALSE
Q5JSP0	-0.101404	0.523428		-0.0211291		0.225255	52	40		178		285	0.156537	0.156537	0.00813499	0.0242474	4	FALSE	TRUE	ENSG00000127084	FGD3	Q5JSP0	0.273192	0.288997	0.223462	3	0.261884	FALSE	FALSE
P63173	0.022085	-0.154523	0.0195834	0.665331	0.160991	0.225727	65	60	46	944	60	375	0.156532	0.156532	0.00813721	0.0242474	6	FALSE	TRUE	ENSG00000172809	RPL38	P63173	-0.267713	0.638147	0.162393	3	0.24578	FALSE	FALSE
Q3SXY8	0.403976	0.383482			-0.263528	0.101856	61	43			60	286	0.156447	0.156447	0.00816829	0.024324	4	FALSE	TRUE	ENSG00000169379	ARL13B	Q3SXY8	0.185425	0.681928	0.311872	3	0.389512	FALSE	FALSE
Q9UET6	0.312727	0.123342		-0.232931	0.383452	0.194795	64	60		70	60	375	0.156277	0.156277	0.00821936	0.0244679	5	FALSE	TRUE	ENSG00000068438	FTSJ1	Q9UET6	-0.424544	0.595964	0.153555	3	0.235703	FALSE	FALSE
P78312	0.099638	0.162362			0.284739	0.0782561	57	41			60	294	0.156249	0.156249	0.0082238	0.0244731	4	FALSE	TRUE	ENSG00000125386	FAM193A	P78312	0.529498	0.567664	0.471967	3	0.342402	FALSE	FALSE
Q9Y333	-0.244728	0.0921762	0.074028	0.712148	0.165924	0.13764	65	60	48	944	60	375	0.156198	0.156198	0.00824378	0.0245163	6	FALSE	TRUE	ENSG00000204392	LSM2	Q9Y333		0.291161	0.618493	2	0.454796	FALSE	FALSE
P08621	0.0194603	0.229819	-0.0170831	0.517648	0.0540598	0.133137	65	60	55	945	60	375	0.156173	0.156173	0.00825488	0.0245332	6	FALSE	TRUE	ENSG00000104852	SNRNP70	P08621	0.621751	0.227565	0.475759	3	0.441674	FALSE	FALSE
P62304	0.117666	0.0920854	0.0385695	0.464705	0.0111795	0.211702	65	60	50	937	60	375	0.155985	0.155985	0.00831039	0.024664	6	FALSE	TRUE	ENSG00000182004	SNRPE	P62304	0.485592	0.732168	0.568467	3	0.595407	TRUE	FALSE
Q8IX12	0.0323227	0.226577	0.0997523	0.518605	-0.0179864	0.0759139	65	60	56	945	60	375	0.155864	0.155864	0.00833925	0.0247171	6	FALSE	TRUE	ENSG00000060339	CCAR1	Q8IX12	0.388479	0.82535	0.511351	3	0.57335	TRUE	FALSE
P10768	0.00864902	-0.112174	0.0327351	0.584671	0.271141	0.150084	65	60	57	870	60	375	0.155851	0.155851	0.00834147	0.0247171	6	FALSE	TRUE	ENSG00000139684	ESD	P10768	0.134533	0.842399	0.288755	3	0.382478	FALSE	FALSE
Q15853	0.390907	0.392136		-0.129955	0.0753401	0.0505613	64	59		92	60	375	0.155798	0.155798	0.00835258	0.0247337	5	FALSE	TRUE	ENSG00000105698	USF2	Q15853	0.243548	0.189452	0.318885	3	0.244963	FALSE	FALSE
Q6P2P2	0.115762	0.18033				0.170914	64	60				348	0.155669	0.155669	0.00841252	0.0248867	3	FALSE	TRUE	ENSG00000164169	PRMT9	Q6P2P2	0.862322	0.774975	0.311387	3	0.390865	FALSE	FALSE
Q9ULW3	0.191688	0.442141		-0.0216373	-0.0562968	0.221999	65	60		666	60	375	0.155579	0.155579	0.00844139	0.0249623	5	FALSE	TRUE	ENSG00000146109	ABT1	Q9ULW3	0.486211	0.733986	0.514311	3	0.550717	FALSE	FALSE
Q03164	0.399226	0.0754449		-0.037658		0.185283	65	60		673		375	0.155574	0.155574	0.00844361	0.0249623	4	FALSE	TRUE	ENSG00000118058	KMT2A	Q03164	0.646388	0.622813	0.488786	3	0.370512	FALSE	FALSE
Q01085	-0.0518689	0.125345	0.0977524	0.500784	0.184427	0.0766838	65	60	35	944	60	375	0.155521	0.155521	0.00845915	0.025	6	FALSE	TRUE	ENSG00000151923	TIAL1	Q01085	0.498677	0.823622	0.27386	3	0.530966	FALSE	FALSE
Q9BVS4	0.507657	0.1836		-0.180882		0.111594	65	60		37		358	0.155492	0.155492	0.00846581	0.0250115	4	FALSE	TRUE	ENSG00000058729	RIOK2	Q9BVS4	0.171162	0.755792	0.243796	3	0.39025	FALSE	FALSE
P30086	-0.219517	-0.098174	0.198702	0.593637	0.370659	0.0867385	65	60	57	932	60	375	0.155341	0.155341	0.00851021	0.0251163	6	FALSE	TRUE	ENSG00000089220	PEBP1	P30086	0.112182	0.739175	0.267621	3	0.369586	FALSE	FALSE
Q562F6	-0.112553	0.118311				0.46008	65	60				375	0.155279	0.155279	0.00853242	0.025167	3	FALSE	TRUE	ENSG00000163535	SGO2	Q562F6	0.697282	0.716368	0.624979	3	0.679543	TRUE	FALSE
Q9UK61	0.294461	0.242941		-0.0513438		0.134999	65	60		824		375	0.155264	0.155264	0.0085413	0.0251849	4	FALSE	TRUE	ENSG00000163946	TASOR	Q9UK61	0.641983	0.672533	0.378325	3	0.348919	FALSE	FALSE
Q96BD0	0.287991					0.0223828	62					304	0.155187	0.155187	0.00857682	0.0252731	2	FALSE	TRUE	ENSG00000101187	SLCO4A1	Q96BD0	0.244857	0.447978	0.118657	3	0.256102	FALSE	FALSE
O00268	0.317107	0.353713		-0.189782		0.139344	65	60		659		375	0.155095	0.155095	0.00860124	0.0253285	4	FALSE	TRUE	ENSG00000130699	TAF4	O00268		0.161412	0.551758	2	0.35595	FALSE	FALSE
Q7Z401	0.076471	0.145924				0.242655	63	59				375	0.155017	0.155017	0.00863899	0.0254148	3	FALSE	TRUE	ENSG00000174485	DENND4A	Q7Z401	0.818249	0.599812	0.277323	3	0.314513	FALSE	FALSE
Q15583	0.436635	0.0392122				-0.0110228	64	43				322	0.154942	0.154942	0.00867451	0.0255026	3	FALSE	TRUE	ENSG00000177426	TGIF1	Q15583	-0.43392	0.228233	-0.198577	3	-0.134755	FALSE	FALSE
Q4G0J3	-0.220376	0.0588975		0.597957	0.307034	0.0308628	65	60		940	60	375	0.154875	0.154875	0.0087056	0.025569	5	FALSE	TRUE	ENSG00000174720	LARP7	Q4G0J3	0.162117	0.763544	0.419757	3	0.448473	FALSE	FALSE
Q9UKJ3	0.197777	0.407314		-0.0177951		0.0313552	65	60		667		375	0.154663	0.154663	0.0087611	0.0257236	4	FALSE	TRUE	ENSG00000186566	GPATCH8	Q9UKJ3	0.612366	0.77735	0.447268	3	0.405402	FALSE	FALSE
Q96CX6	0.222385	0.0867584					50	42					0.154572	0.154572	0.00879218	0.0258065	2	FALSE	TRUE	ENSG00000163428	LRRC58	Q96CX6	0.299757	0.725454	0.552317	3	0.525729	FALSE	FALSE
Q6IEG0	0.158971	0.171352				0.133242	45	49				357	0.154522	0.154522	0.00881217	0.0258483	3	FALSE	TRUE	ENSG00000168566	SNRNP48	Q6IEG0	0.546235	0.789643	0.539914	3	0.608419	TRUE	FALSE
Q05639	0.280321	-0.199038	-0.028978	0.272368	0.369841	0.232599	61	60	45	544	60	375	0.154519	0.154519	0.00881217	0.0258483	6	FALSE	TRUE	ENSG00000101210	EEF1A2	Q05639	-0.431438	-0.247613	0.284654	3	-0.202146	FALSE	FALSE
Q9H977	0.526468	0.22118		-0.201154		0.0715178	50	48		27		224	0.154503	0.154503	0.00881661	0.0258529	4	FALSE	TRUE	ENSG00000005448	WDR54	Q9H977	0.254596	0.42639	0.299794	3	0.242585	FALSE	FALSE
P52756	0.075388	0.542936		-0.122028		0.12136	64	60		598		375	0.154414	0.154414	0.00885213	0.0259233	4	FALSE	TRUE	ENSG00000003756	RBM5	P52756	0.576664	0.717726	0.283843	3	0.353078	FALSE	FALSE
Q969H6	0.158896	0.252368				0.0519035	50	55				267	0.154389	0.154389	0.00886101	0.025924	3	FALSE	TRUE	ENSG00000167272	POP5	Q969H6	0.297719	0.772557	0.349666	3	0.44358	FALSE	FALSE
P15374	-0.253854	0.0668014	0.267254	0.479705	0.289297	0.0771293	65	60	55	785	60	375	0.154389	0.154389	0.00886101	0.025924	6	FALSE	TRUE	ENSG00000118939	UCHL3	P15374	0.148525	0.734379	0.163436	3	0.34878	FALSE	FALSE
Q9NUW8	0.107373	0.225799		-0.201847		0.486117	65	60		22		375	0.15436	0.15436	0.00886989	0.0259416	4	FALSE	TRUE	ENSG00000042088	TDP1	Q9NUW8	0.371924	0.675541	0.566937	3	0.538123	FALSE	FALSE
P51948	0.559077	0.20966		-0.145804		-0.00608187	65	60		276		375	0.154213	0.154213	0.00890764	0.0260162	4	FALSE	TRUE	ENSG00000020426	MNAT1	P51948	-0.149354	0.688286	0.216984	3	0.296749	FALSE	FALSE
O43516	0.0381853	0.0318371		0.366383		0.180384	34	44		302		348	0.154197	0.154197	0.00890986	0.0260162	4	FALSE	TRUE	ENSG00000115935	WIPF1	O43516	0.997276	0.249235	0.181231	3	0.101953	FALSE	FALSE
P62249	0.0631546	0.00692072	0.101737	0.394052	0.217066	0.141941	65	60	52	945	60	375	0.154145	0.154145	0.00893206	0.0260388	6	FALSE	TRUE	ENSG00000105193	RPS16	P62249	0.178972	0.568179	0.154954	3	0.300699	FALSE	FALSE
Q12830	0.515572	0.109387		-0.176726		0.167956	65	60		530		375	0.154047	0.154047	0.00896536	0.0260878	4	FALSE	TRUE	ENSG00000171634	BPTF	Q12830	0.784971	0.736859	0.487663	3	0.433933	FALSE	FALSE
Q9BQT9	0.309309					-0.00126708	35					216	0.154021	0.154021	0.0089698	0.0260878	2	FALSE	TRUE	ENSG00000288427	CLSTN3	Q9BQT9	-0.294115	0.124458		2	-0.0848285	FALSE	FALSE
Q99436	-0.0247719	-0.0812514	0.221083	0.616205	0.101198	0.0910124	65	60	56	944	60	375	0.153912	0.153912	0.00899645	0.0261419	6	FALSE	TRUE	ENSG00000136930	PSMB7	Q99436	0.25772	0.775466	0.275398	3	0.436195	FALSE	FALSE
P62917	0.0311572	-0.0698038		0.487344	0.132373	0.18834	65	60		945	60	375	0.153882	0.153882	0.00900977	0.0261722	5	FALSE	TRUE	ENSG00000161016	RPL8	P62917	-0.168323	0.333859	0.166671	3	0.110736	FALSE	FALSE
P22059	-0.362565	0.0714099	0.313031	0.396745	0.386373	0.117826	65	60	50	909	60	375	0.153803	0.153803	0.00902753	0.0261985	6	FALSE	TRUE	ENSG00000110048	OSBP	P22059	-0.251319	0.698494	0.176373	3	0.207946	FALSE	FALSE
Q969R8	0.300307	0.0888436				0.0715524	63	50				313	0.153568	0.153568	0.00910746	0.0264049	3	FALSE	TRUE	ENSG00000111203	ITFG2	Q969R8	0.189922	0.759733	0.457341	3	0.468998	FALSE	FALSE
Q12974	-0.0821263	0.366835	0.232805	0.199898		0.050196	65	60	51	131		295	0.153522	0.153522	0.00911634	0.0264136	5	FALSE	TRUE	ENSG00000184007	PTP4A2	Q12974	0.771157	0.733753	0.233419	3	0.334797	FALSE	FALSE
P28070	-0.17025	-0.0266031	0.0836962	0.618495	0.389074	0.0263621	65	60	57	943	60	375	0.153462	0.153462	0.00913854	0.0264695	6	FALSE	TRUE	ENSG00000159377	PSMB4	P28070	-0.889396	0.735247	0.256382	3	0.298982	FALSE	FALSE
Q4VC05	0.128379	0.218762				0.113168	65	60				375	0.153436	0.153436	0.00916075	0.0265252	3	FALSE	TRUE	ENSG00000110987	BCL7A	Q4VC05		0.269238	0.38192	2	0.325579	FALSE	FALSE
Q6ZRS2	0.128527	0.386184		-0.0324905		0.131412	65	60		314		375	0.153408	0.153408	0.00916741	0.026536	4	FALSE	TRUE	ENSG00000080603	SRCAP	Q6ZRS2	0.377258	0.222655	0.454642	3	0.351517	FALSE	FALSE
Q8IWY8	0.313533	-0.00696784					52	32					0.153283	0.153283	0.00921847	0.0266581	2	FALSE	TRUE	ENSG00000140265	ZSCAN29	Q8IWY8	0.125994	0.661819	0.377912	3	0.388575	FALSE	FALSE
O75531	0.204312	-0.0840654	0.210103	0.2424	0.305046	0.0410199	65	60	40	945	60	375	0.153136	0.153136	0.00927176	0.0268036	6	FALSE	TRUE	ENSG00000175334	BANF1	O75531	0.348367	0.415766	0.484458	3	0.311457	FALSE	FALSE
A6NHX0	0.225781	0.0799559					62	55					0.152868	0.152868	0.00939387	0.0271044	2	FALSE	TRUE	ENSG00000274070	CASTOR2	A6NHX0	-0.694486	-0.448148	0.189453	3	0.0250632	FALSE	FALSE
P36873	0.150072	0.16203	-0.0244427	0.376793	0.100178	0.152207	65	60	47	767	60	375	0.152806	0.152806	0.00940941	0.0271209	6	FALSE	TRUE	ENSG00000186298	PPP1CC	P36873	0.276364	0.866222	0.626427	3	0.587618	TRUE	FALSE
Q13363	-0.0574304	0.259519	-0.129376	0.643851	0.044461	0.155359	65	60	54	940	60	375	0.15273	0.15273	0.00943162	0.0271698	6	FALSE	TRUE	ENSG00000159692	CTBP1	Q13363	0.119543	0.424916	0.365321	3	0.297301	FALSE	FALSE
Q86WJ1	0.0789409	0.207145	0.295145	-0.0910533		0.272859	65	60	38	570		375	0.152607	0.152607	0.00949378	0.0272965	5	FALSE	TRUE	ENSG00000131778	CHD1L	Q86WJ1	0.486383	0.784689	0.47784	3	0.581287	TRUE	FALSE
Q96BP3	0.0868313	0.368568	-0.15569	0.100799		0.362098	65	60	30	710		375	0.152521	0.152521	0.00952265	0.0273684	5	FALSE	TRUE	ENSG00000113593	PPWD1	Q96BP3	0.342845	0.842182	0.393334	3	0.513466	FALSE	FALSE
P30414	0.085057	0.301224				0.071256	62	60				375	0.152512	0.152512	0.00952487	0.0273684	3	FALSE	TRUE	ENSG00000114857	NKTR	P30414	0.413627	0.754812	0.366166	3	0.507038	FALSE	FALSE
P09012	0.037199	0.104258	0.0999915	0.470364	0.0986238	0.102351	65	60	53	945	60	375	0.152131	0.152131	0.00964476	0.0276776	6	FALSE	TRUE	ENSG00000077312	SNRPA	P09012	0.775927	0.734334	0.712468	3	0.739132	TRUE	FALSE
Q9Y450	0.2899	-0.140362	0.285812	-0.192147	0.307734	0.361586	65	60	35	602	60	375	0.152087	0.152087	0.0096603	0.0276957	6	FALSE	TRUE	ENSG00000112339	HBS1L	Q9Y450	0.479324	0.646829	0.442764	3	0.52295	FALSE	FALSE
P63146	0.0128227	0.307959				0.135383	61	60				339	0.152055	0.152055	0.0096714	0.0277099	3	FALSE	TRUE	ENSG00000119048	UBE2B	P63146	0.399147	0.663499	-0.46829	3	0.220841	FALSE	FALSE
P08708	0.116081	-0.107938	-0.0788534	0.678352			65	60	54	944			0.151911	0.151911	0.00970693	0.0277852	4	FALSE	TRUE	ENSG00000182774	RPS17	P08708		0.644179	0.162959	2	0.403569	FALSE	FALSE
Q15528	0.354383	0.281815		-0.160744		0.132131	65	60		191		375	0.151896	0.151896	0.00970693	0.0277852	4	FALSE	TRUE	ENSG00000281022	MED22	Q15528	0.138518	0.286767		2	0.212642	FALSE	FALSE
Q86U42	0.373552	0.0675247		0.18804	0.159592	-0.0294541	61	60		945	60	268	0.151851	0.151851	0.00971803	0.0278081	5	FALSE	TRUE	ENSG00000100836	PABPN1	Q86U42	0.174653	0.68468	0.532436	3	0.463168	FALSE	FALSE
O95639	0.115646	0.267701		0.100797		0.122952	65	60		822		375	0.151774	0.151774	0.00975133	0.0278946	4	FALSE	TRUE	ENSG00000160917	CPSF4	O95639	0.274294	0.631193	0.537172	3	0.458597	FALSE	FALSE
Q9NQ92	0.411865	-0.108337					63	56					0.151764	0.151764	0.00976021	0.0279111	2	FALSE	TRUE	ENSG00000172301	COPRS	Q9NQ92	0.718939	0.538428	0.262969	3	0.271935	FALSE	FALSE
Q96IR2	0.356851					-0.0534472	63					323	0.151702	0.151702	0.00977353	0.0279315	2	FALSE	TRUE	ENSG00000213799	ZNF845	Q96IR2		0.466692	0.343779	2	0.383565	FALSE	FALSE
Q6PK18	0.299634	0.157029		0.154629		-0.00450503	64	35		82		357	0.151697	0.151697	0.00977353	0.0279315	4	FALSE	TRUE	ENSG00000181396	OGFOD3	Q6PK18	-0.231292	0.446247	0.111776	3	0.178298	FALSE	FALSE
Q9UMR2	0.0341985	0.151542				0.269247	62	58				375	0.151663	0.151663	0.0097802	0.0279404	3	FALSE	TRUE	ENSG00000157349	DDX19B	Q9UMR2		0.546998	0.152284	2	0.325561	FALSE	FALSE
Q9H1A4	0.192366	0.325728		-0.15509		0.243587	65	60		90		375	0.151648	0.151648	0.00978686	0.0279404	4	FALSE	TRUE	ENSG00000153107	ANAPC1	Q9H1A4		0.868326	0.624447	2	0.71564	TRUE	FALSE
Q9BW27	0.357099	0.332126	-0.000131932	-0.0113432	0.0268578	0.204725	65	60	50	907	60	375	0.151555	0.151555	0.0098024	0.0279519	6	FALSE	TRUE	ENSG00000125450	NUP85	Q9BW27	0.568537	0.813114	0.656176	3	0.679276	TRUE	FALSE
O77932	0.220453	0.0981288				0.136076	55	52				314	0.151552	0.151552	0.0098024	0.0279519	3	FALSE	TRUE	ENSG00000204348	DXO	O77932		0.116995	0.278926	2	0.19796	FALSE	FALSE
Q9BUQ8	0.271485	0.168315	-0.0448049	0.330043	-0.00575426	0.189848	65	60	30	945	60	375	0.151522	0.151522	0.00981572	0.0279785	6	FALSE	TRUE	ENSG00000174243	DDX23	Q9BUQ8	0.31297	0.598995	0.599627	3	0.502973	FALSE	FALSE
Q96FX7	0.0461228	0.336021	0.164194	0.0307536		0.180305	65	60	29	406		375	0.151479	0.151479	0.00983126	0.0280076	5	FALSE	TRUE	ENSG00000166166	TRMT61A	Q96FX7	0.556526	0.176384	0.286893	3	0.172976	FALSE	FALSE
Q9UKA9	0.239544	-0.023521		0.251045	0.171075	0.118984	61	60		822	60	375	0.151425	0.151425	0.00986234	0.0280784	5	FALSE	TRUE	ENSG00000117569	PTBP2	Q9UKA9	0.226515	0.625923	0.465883	3	0.439441	FALSE	FALSE
Q969S2	0.39348	0.048218				0.0125235	61	52				304	0.151407	0.151407	0.00986679	0.0280821	3	FALSE	TRUE	ENSG00000154328	NEIL2	Q969S2	-0.134222	0.272266	0.114872	3	0.0842236	FALSE	FALSE
P61962	0.219134	0.116677		0.136484	0.0684466	0.216212	65	60		727	60	375	0.151391	0.151391	0.00987123	0.0280859	5	FALSE	TRUE	ENSG00000136485	DCAF7	P61962	0.188165	0.762482	0.568683	3	0.485838	FALSE	FALSE
P52789	-0.1638	0.075872	0.435946	0.341023	0.144135	0.0743672	65	60	52	827	60	375	0.151257	0.151257	0.00992895	0.0282234	6	FALSE	TRUE	ENSG00000159399	HK2	P52789	0.234947	0.417113	0.833129	3	0.24484	FALSE	FALSE
Q9H8H0	0.430823	0.240399		0.0193868	-0.054848	0.120453	64	60		827	60	375	0.151243	0.151243	0.00993339	0.0282271	5	FALSE	TRUE	ENSG00000130935	NOL11	Q9H8H0	0.265689	0.842351	0.616799	3	0.57324	TRUE	FALSE
Q16401	0.0922467	0.0626828	0.14973	0.320818	0.162718	0.118792	65	60	55	897	60	375	0.151165	0.151165	0.00997336	0.0283139	6	FALSE	TRUE	ENSG00000095261	PSMD5	Q16401	-0.222239	0.635396	0.161883	3	0.259019	FALSE	FALSE
Q9BWJ5	0.241823	0.310542	0.1051	0.0399135	0.207927	0.00166918	65	60	33	769	60	375	0.151162	0.151162	0.00997336	0.0283139	6	FALSE	TRUE	ENSG00000169976	SF3B5	Q9BWJ5	0.391479	0.634563	0.284992	3	0.426505	FALSE	FALSE
Q14592	0.270791	0.151732				0.0307679	54	60				251	0.151097	0.151097	0.0100067	0.0283942	3	FALSE	TRUE	ENSG00000197714	ZNF460	Q14592	-0.795744	0.163512	0.187563	3	0.0903314	FALSE	FALSE
P17980	-0.0497458	-0.06429	-0.0675375	0.711379	0.272159	0.104489	65	60	54	945	60	375	0.151076	0.151076	0.0100111	0.0283942	6	FALSE	TRUE	ENSG00000165916	PSMC3	P17980	0.3253	0.666512	0.412548	3	0.448137	FALSE	FALSE
Q14738	0.170677	0.099367	0.199439	0.0344683		0.251095	65	60	53	653		375	0.151009	0.151009	0.0100355	0.0284366	5	FALSE	TRUE	ENSG00000112640	PPP2R5D	Q14738	0.412991	0.384256	0.542697	3	0.446648	FALSE	FALSE
Q5TGY3	0.291211	0.125221		0.044133		0.143466	65	59		171		366	0.151008	0.151008	0.0100355	0.0284366	4	FALSE	TRUE	ENSG00000126705	AHDC1	Q5TGY3	-0.168961	0.425312	0.174192	3	0.00612034	FALSE	FALSE
Q9P021	0.386402	0.164441		-0.0878582		0.140897	64	60		266		295	0.150971	0.150971	0.0100444	0.0284439	4	FALSE	TRUE	ENSG00000119878	CRIPT	Q9P021	0.134556	0.666557	0.985855	3	0.277321	FALSE	FALSE
P14866	-0.00432191	0.318193	0.122289	0.266565	0.1285	0.0744272	65	60	57	945	60	375	0.150942	0.150942	0.0100666	0.0284888	6	FALSE	TRUE	ENSG00000104824	HNRNPL	P14866		0.521127	0.758727	2	0.639924	TRUE	FALSE
Q06187				0.137078		0.164774				103		322	0.150926	0.150926	0.0100755	0.028505	2	FALSE	TRUE	ENSG00000010671	BTK	Q06187	0.363768	0.151467	0.211758	3	0.226891	FALSE	FALSE
Q9ULC6	0.117463	0.163383			0.171795		52	57			60		0.15088	0.15088	0.0100977	0.0285589	3	FALSE	TRUE	ENSG00000281459	PADI1	Q9ULC6	-0.171613	0.131157		2	-0.0342488	FALSE	FALSE
Q9UKY7	-0.146147	-0.136385	0.0670628	0.570535	0.377988	0.17106	65	60	57	893	60	375	0.150686	0.150686	0.0101687	0.0287418	6	FALSE	TRUE	ENSG00000091527	CDV3	Q9UKY7	-0.186143	0.579951	0.235322	3	0.20971	FALSE	FALSE
Q9Y2W1	0.0715358	0.247727	0.0341719	0.292247	0.137868	0.12025	65	60	28	945	60	375	0.150633	0.150633	0.0101887	0.0287774	6	FALSE	TRUE	ENSG00000054118	THRAP3	Q9Y2W1	0.287893	0.756191	0.617893	3	0.551625	FALSE	FALSE
Q71UI9	-0.0387004	0.363061	0.0816298			0.196105	65	60	37			375	0.150524	0.150524	0.0102398	0.0288736	4	FALSE	TRUE	ENSG00000105968	H2AZ2	Q71UI9	0.519235	0.756545	0.632259	3	0.635849	TRUE	FALSE
Q16670	0.253676					0.0473711	42					261	0.150523	0.150523	0.0102398	0.0288736	2	FALSE	TRUE	ENSG00000197062	ZSCAN26	Q16670	-0.265566	0.536455	0.194541	3	0.155007	FALSE	FALSE
Q5U5X0	-0.0792086	0.334747	0.156436	0.243007	0.271092	-0.0229891	65	56	30	897	60	375	0.150514	0.150514	0.010242	0.0288736	6	FALSE	TRUE	ENSG00000186687	LYRM7	Q5U5X0	0.512142	0.674288	0.428573	3	0.537033	FALSE	FALSE
Q9H9Y4	0.338363	0.0490272				0.06391	33	52				214	0.150433	0.150433	0.0102642	0.0289209	3	FALSE	TRUE	ENSG00000142751	GPN2	Q9H9Y4	0.827397	0.633588	0.278445	3	0.297981	FALSE	FALSE
P35520					0.126191	0.17447					60	375	0.15033	0.15033	0.0102931	0.0289841	2	FALSE	TRUE	ENSG00000160200	CBS	P35520		-0.18835	-0.868437	2	-0.0984941	FALSE	FALSE
Q9NV88	0.346594	0.126647		-0.143897		0.271809	65	60		143		375	0.150288	0.150288	0.0103108	0.029025	4	FALSE	TRUE	ENSG00000104299	INTS9	Q9NV88	0.319183	0.626955	0.576352	3	0.476505	FALSE	FALSE
Q7L4I2	-0.0176336	0.506319		-0.435095	0.388737	0.308941	65	60		201	60	375	0.150254	0.150254	0.0103219	0.0290381	5	FALSE	TRUE	ENSG00000111011	RSRC2	Q7L4I2	0.427471	0.796499	0.427942	3	0.542394	FALSE	FALSE
O43167	0.2074					0.0930564	54					188	0.150228	0.150228	0.0103353	0.0290665	2	FALSE	TRUE	ENSG00000112365	ZBTB24	O43167	0.367769	0.782775	0.563978	3	0.571273	TRUE	FALSE
O43823	0.208099	0.339466		0.0418109	0.164536	-0.00319508	65	60		935	60	375	0.150143	0.150143	0.010373	0.0291272	5	FALSE	TRUE	ENSG00000105127	AKAP8	O43823	0.331444	0.863778	0.481319	3	0.558451	FALSE	FALSE
P22415	-0.0208	0.367014				0.103985	55	60				366	0.150066	0.150066	0.0104019	0.0291809	3	FALSE	TRUE	ENSG00000158773	USF1	P22415	-0.348383	0.475162	0.416614	3	0.263093	FALSE	FALSE
Q14203	0.0554149	-0.261234	0.113936	0.584453	0.232136	0.175562	65	60	56	936	60	375	0.150045	0.150045	0.010413	0.0292001	6	FALSE	TRUE	ENSG00000204843	DCTN1	Q14203		0.128865	0.229869	2	0.174926	FALSE	FALSE
Q9H5X1	-0.212515	0.298223	0.31887	0.205069		0.140213	65	60	36	698		357	0.149972	0.149972	0.0104396	0.0292595	5	FALSE	TRUE	ENSG00000166797	CIAO2A	Q9H5X1	0.293273	0.667567	0.419847	3	0.460229	FALSE	FALSE
Q07666	0.0820044	0.230921	-0.0364309	0.461978	0.066793	0.0936452	65	60	57	945	60	375	0.149818	0.149818	0.0105151	0.0294253	6	FALSE	TRUE	ENSG00000121774	KHDRBS1	Q07666	0.589442	0.869436	0.728125	3	0.728999	TRUE	FALSE
Q8IXW5	0.336027	0.184104		-0.117056		0.195106	65	59		20		304	0.149545	0.149545	0.0106417	0.0297517	4	FALSE	TRUE	ENSG00000122484	RPAP2	Q8IXW5	0.188652	0.425541	0.357595	3	0.306648	FALSE	FALSE
P14735	-0.197807	0.221742	0.248159	0.230016	0.347182	0.0479467	65	60	56	818	60	375	0.14954	0.14954	0.0106483	0.0297611	6	FALSE	TRUE	ENSG00000119912	IDE	P14735	0.971188	0.729763	0.269636	3	0.365506	FALSE	FALSE
P62701	0.0151256	0.213304	-0.0834112	0.536618	-0.0306629	0.246137	65	60	51	945	60	375	0.149518	0.149518	0.010655	0.0297705	6	FALSE	TRUE	ENSG00000198034	RPS4X	P62701		0.745659	0.247752	2	0.492868	FALSE	FALSE
Q96N46	0.284029	0.128631				0.0357808	53	60				323	0.14948	0.14948	0.0106772	0.029814	3	FALSE	TRUE	ENSG00000163728	TTC14	Q96N46	-0.232141	0.566456	0.134924	3	0.156425	FALSE	FALSE
P78330	0.203816	-0.0264001	0.161636	0.380517	0.0425689	0.134467	65	60	51	822	60	375	0.149434	0.149434	0.0106949	0.0298544	6	FALSE	TRUE	ENSG00000146733	PSPH	P78330	-0.119748	0.299368	0.232395	3	0.137228	FALSE	FALSE
A9UHW6	0.21993	0.0628967				0.165084	65	60				375	0.149303	0.149303	0.0107504	0.0299536	3	FALSE	TRUE	ENSG00000125457	MIF4GD	A9UHW6	-0.134317	0.416676	0.236463	3	0.170984	FALSE	FALSE
Q92945	-0.053283	0.242787	0.0482327	0.666387	-0.0787306	0.0703409	65	60	57	943	60	375	0.149289	0.149289	0.0107549	0.0299567	6	FALSE	TRUE	ENSG00000088247	KHSRP	Q92945	0.379617	0.292475	0.634911	3	0.411348	FALSE	FALSE
Q5VWQ0	0.0358087	0.385938			0.00846124	0.166588	65	60			60	375	0.149199	0.149199	0.0108082	0.0300772	4	FALSE	TRUE	ENSG00000081019	RSBN1	Q5VWQ0	0.148536	0.676484	0.437263	3	0.4186	FALSE	FALSE
Q86UW7	0.154567	0.143705					41	43					0.149136	0.149136	0.0108393	0.0301513	2	FALSE	TRUE	ENSG00000081803	CADPS2	Q86UW7	-0.192859	0.133266	0.255666	3	-0.0113441	FALSE	FALSE
Q15651		0.0895021			0.129539	0.228047		60			60	375	0.149029	0.149029	0.010877	0.0302314	3	FALSE	TRUE	ENSG00000118418	HMGN3	Q15651	0.532817	0.495325	0.317942	3	0.287252	FALSE	FALSE
Q3KRA9	0.360043	0.0399135				0.0469516	60	47				188	0.148969	0.148969	0.0109103	0.0303146	3	FALSE	TRUE	ENSG00000239382	ALKBH6	Q3KRA9	0.317983	0.111484	0.984574	3	0.17565	FALSE	FALSE
Q05086	0.054001	0.103476	0.263978	0.00124503	0.212738	0.256942	65	60	43	701	60	375	0.14873	0.14873	0.011008	0.0305484	6	FALSE	TRUE	ENSG00000114062	UBE3A	Q05086	0.182718	0.774355	0.432324	3	0.463035	FALSE	FALSE
P54687	0.084864	-0.0615012		0.391781	0.280232	0.0480314	38	55		350	60	366	0.148682	0.148682	0.0110213	0.0305691	5	FALSE	TRUE	ENSG00000060982	BCAT1	P54687	-0.139116	-0.221543	0.856369	3	-0.0222028	FALSE	FALSE
P62937	-0.0701097	-0.112378	0.204297	0.641091	0.114035	0.114439	65	60	57	945	60	375	0.148562	0.148562	0.0110546	0.0305741	6	FALSE	TRUE	ENSG00000196262	PPIA	P62937	0.847326	0.738735	0.394453	3	0.393004	FALSE	FALSE
Q9UBB6	0.576366	-0.0140203	0.0765255	-0.166019		0.269813	65	60	50	215		375	0.148533	0.148533	0.0110724	0.0306106	5	FALSE	TRUE	ENSG00000020129	NCDN	Q9UBB6	0.443818	0.143526	0.193976	3	0.127294	FALSE	FALSE
Q96NB1	0.319095	0.15346				-0.0271297	55	59				286	0.148475	0.148475	0.0110924	0.0306409	3	FALSE	TRUE	ENSG00000133393	CEP20	Q96NB1		0.235642	0.399986	2	0.27282	FALSE	FALSE
Q9NX08	0.246224	-0.1556	0.313427	0.282036		0.055561	65	60	28	277		357	0.148329	0.148329	0.0111545	0.0307749	5	FALSE	TRUE	ENSG00000169019	COMMD8	Q9NX08	0.299458	0.752417	0.141852	3	0.367946	FALSE	FALSE
Q14207	0.300269	0.138483		-0.112286		0.266733	64	55		52		375	0.1483	0.1483	0.0111701	0.0308083	4	FALSE	TRUE	ENSG00000149308	NPAT	Q14207	0.281897	0.656797	0.565885	3	0.499192	FALSE	FALSE
P32121	0.191259	0.452132		-0.341081		0.290847	65	59		117		375	0.148289	0.148289	0.0111745	0.0308111	4	FALSE	TRUE	ENSG00000141480	ARRB2	P32121	0.347648	0.488699	0.487572	3	0.441306	FALSE	FALSE
P42167	-0.0111365	0.217909	0.431564		-0.0524802	0.155289	65	59	56		60	375	0.148229	0.148229	0.0112034	0.0308813	5	FALSE	TRUE	ENSG00000120802	TMPO	P42167	0.657899	0.881478	0.838469	3	0.792613	TRUE	FALSE
Q9UP52	0.222019					0.0744054	43					348	0.148212	0.148212	0.0112234	0.0309269	2	FALSE	TRUE	ENSG00000106327	TFR2	Q9UP52	0.243511	0.982956	0.195226	3	0.179011	FALSE	FALSE
Q9NY33	-0.340164	0.0957059	0.226923	0.537426	0.276623	0.0925993	65	60	57	891	60	375	0.148185	0.148185	0.0112278	0.0309297	6	FALSE	TRUE	ENSG00000254986	DPP3	Q9NY33		0.673174	0.287659	2	0.480417	FALSE	FALSE
Q9H2U1	0.343241	-0.00624209	0.20783	-0.116971	0.184942	0.276256	65	60	52	661	60	375	0.148176	0.148176	0.0112389	0.0309413	6	FALSE	TRUE	ENSG00000174953	DHX36	Q9H2U1	0.542986	0.738818	0.415397	3	0.40259	FALSE	FALSE
O60942	0.34896	0.235669		-0.434934		0.442849	65	60		234		375	0.148136	0.148136	0.0112567	0.0309808	4	FALSE	TRUE	ENSG00000111880	RNGTT	O60942	0.423124	0.735317	0.558819	3	0.57242	TRUE	FALSE
Q9NRY2	0.211322	0.446848		-0.0736889		0.00767401	63	60		102		348	0.148039	0.148039	0.0113077	0.0311118	4	FALSE	TRUE	ENSG00000148153	INIP	Q9NRY2	0.451384	0.776838	0.578119	3	0.601698	TRUE	FALSE
Q9NRG4	0.237215	0.101742				0.105024	65	60				367	0.147994	0.147994	0.011321	0.0311294	3	FALSE	TRUE	ENSG00000143499	SMYD2	Q9NRG4	0.475262	0.74455	0.199495	3	0.315807	FALSE	FALSE
Q9UKT9				0.192077		0.10386				96		224	0.147968	0.147968	0.0113299	0.0311409	2	FALSE	TRUE	ENSG00000161405	IKZF3	Q9UKT9	0.171154	0.693776	0.224422	3	0.154855	FALSE	FALSE
Q9GZR1	0.198785	0.158543				0.086513	65	59				332	0.147947	0.147947	0.0113321	0.0311409	3	FALSE	TRUE	ENSG00000112701	SENP6	Q9GZR1	-0.742937	0.682194	0.328487	3	0.313417	FALSE	FALSE
P63165	0.136788	0.0429516	0.0313341	0.501414	0.193926	-0.0188681	65	60	57	739	60	375	0.147924	0.147924	0.0113477	0.0311741	6	FALSE	TRUE	ENSG00000116030	SUMO1	P63165	0.181516	0.713314	0.372562	3	0.422464	FALSE	FALSE
Q8TAV0	0.106191	0.0989245				0.238386	50	44				366	0.147834	0.147834	0.0114032	0.0313075	3	FALSE	TRUE	ENSG00000009780	FAM76A	Q8TAV0	0.429527	0.647459	0.367118	3	0.470089	FALSE	FALSE
P23467	0.326933					-0.0312782	36					207	0.147828	0.147828	0.0114099	0.0313163	2	FALSE	TRUE	ENSG00000127329	PTPRB	P23467	-0.174295	-0.114927	-0.239187	3	-0.164372	FALSE	FALSE
O95149	0.204175	0.425962		-0.320123		0.281232	65	60		95		375	0.147811	0.147811	0.0114187	0.0313276	4	FALSE	TRUE	ENSG00000169371	SNUPN	O95149	0.194362	0.741533	0.295151	3	0.41024	FALSE	FALSE
Q9UKK6	0.121412	0.301232				0.0207813	65	54				330	0.147809	0.147809	0.011421	0.0313276	3	FALSE	TRUE	ENSG00000132661	NXT1	Q9UKK6	0.556995	0.731347	0.471819	3	0.586718	TRUE	FALSE
Q9H0S4	0.498715	-0.0208563		0.000709432	0.0447504	0.214577	65	60		944	60	375	0.147579	0.147579	0.011492	0.0314842	5	FALSE	TRUE	ENSG00000213782	DDX47	Q9H0S4		0.668816	0.254822	2	0.436565	FALSE	FALSE
Q9NPQ8	0.269854	0.0724651	-0.112127	0.369752	0.0449316	0.24041	65	60	52	887	60	375	0.147548	0.147548	0.011512	0.0315093	6	FALSE	TRUE	ENSG00000177963	RIC8A	Q9NPQ8	-0.156434	0.438688	0.113515	3	0.127868	FALSE	FALSE
Q71RC2	0.36307	0.0763785		0.312247	-0.037518	0.023552	65	60		918	60	375	0.147546	0.147546	0.011512	0.0315093	5	FALSE	TRUE	ENSG00000161813	LARP4	Q71RC2	0.129472	0.752329	0.45996	3	0.447133	FALSE	FALSE
Q9BV29	0.227574	0.144605				0.0703999	55	57				223	0.147526	0.147526	0.0115187	0.0315093	3	FALSE	TRUE	ENSG00000128891	CCDC32	Q9BV29	-0.916663	0.541629	0.119375	3	0.189291	FALSE	FALSE
P60002	0.128019	0.167024					59	60					0.147522	0.147522	0.0115187	0.0315093	2	FALSE	TRUE	ENSG00000130165	ELOF1	P60002	0.568594	0.276313	0.299358	3	0.208785	FALSE	FALSE
P13929	0.131126	0.173027		0.121431		0.163943	65	60		77		375	0.147382	0.147382	0.0115764	0.0316383	4	FALSE	TRUE	ENSG00000108515	ENO3	P13929	0.191437	0.227833	0.22587	3	0.215025	FALSE	FALSE
P78527	0.254059	0.222822	-0.0597745	0.307691	-0.0216606	0.179563	65	60	57	943	60	375	0.147117	0.147117	0.0116674	0.0318485	6	FALSE	TRUE	ENSG00000253729	PRKDC	P78527	0.351218	0.648732	0.674935	3	0.557929	FALSE	FALSE
P13984	0.0265344	0.108255	-0.023848	0.492758	0.178753	0.0988517	65	60	54	860	60	375	0.146884	0.146884	0.0117829	0.0320859	6	FALSE	TRUE	ENSG00000188342	GTF2F2	P13984	0.178199	0.713285	0.178763	3	0.352433	FALSE	FALSE
Q8NF50	-0.0414065	0.449412		-0.00694703		0.185599	62	60		131		224	0.146664	0.146664	0.0118739	0.0322849	4	FALSE	TRUE	ENSG00000107099	DOCK8	Q8NF50	0.458737	0.242759	0.183816	3	0.294859	FALSE	FALSE
Q9Y657	0.336847	-0.166755		0.279289		0.137266	65	60		775		375	0.146662	0.146662	0.0118739	0.0322849	4	FALSE	TRUE	ENSG00000106723	SPIN1	Q9Y657	-0.132529	0.626426	0.287998	3	0.234391	FALSE	FALSE
Q9C0B7	0.335847	0.0299653				0.0740269	62	59				268	0.146613	0.146613	0.0119116	0.0323583	3	FALSE	TRUE	ENSG00000103047	TANGO6	Q9C0B7	0.115225	0.512795	0.245828	3	0.286477	FALSE	FALSE
Q53GS7	0.297433	0.182738		-0.0408363		0.147089	65	60		807		375	0.146606	0.146606	0.0119161	0.0323606	4	FALSE	TRUE	ENSG00000119392	GLE1	Q53GS7	0.37127	0.718682	0.538467	3	0.542602	FALSE	FALSE
Q9Y5X3	0.0327816	0.0333491	-0.0128027	0.435382	0.228561	0.161304	65	60	48	836	60	375	0.146429	0.146429	0.012016	0.0325926	6	FALSE	TRUE	ENSG00000089006	SNX5	Q9Y5X3	0.531368	0.795852	0.378951	3	0.566038	FALSE	FALSE
Q9NQC8	0.298708	0.15471				-0.0141334	63	43				207	0.146428	0.146428	0.012016	0.0325926	3	FALSE	TRUE	ENSG00000118096	IFT46	Q9NQC8	-0.299188	0.421943	0.148527	3	0.0934375	FALSE	FALSE
Q8TF68	0.333698			-0.0523245		0.15773	59			680		375	0.146368	0.146368	0.0120471	0.0326474	3	FALSE	TRUE	ENSG00000126746	ZNF384	Q8TF68	0.355632	0.697478	0.455362	3	0.485991	FALSE	FALSE
O95905	0.609828	-0.0862495		-0.155479		0.217076	65	60		25		366	0.146294	0.146294	0.012087	0.032742	4	FALSE	TRUE	ENSG00000122882	ECD	O95905	-0.651955	0.733474	0.29567	3	0.311303	FALSE	FALSE
P06132	0.409552	-0.230486	0.19523	0.212392	0.1591	0.130949	65	60	50	824	60	375	0.146123	0.146123	0.0121625	0.0329306	6	FALSE	TRUE	ENSG00000126088	UROD	P06132	-0.726887	0.583188	0.685944	3	0.192824	FALSE	FALSE
O60266	0.28813					0.00389883	57					241	0.146015	0.146015	0.012218	0.033061	2	FALSE	TRUE	ENSG00000138031	ADCY3	O60266	-0.736832	0.28372	0.239276	3	0.150873	FALSE	FALSE
P28074	0.372606	0.125574	0.0733274	0.243856	0.0218488	0.0387343	65	60	57	924	60	375	0.145991	0.145991	0.0122313	0.0330852	6	FALSE	TRUE	ENSG00000100804	PSMB5	P28074	0.896192	0.635326	0.783759	3	0.267774	FALSE	FALSE
Q8IY57	0.257484	0.0856383				0.0948103	64	60				251	0.145978	0.145978	0.012238	0.0330852	3	FALSE	TRUE	ENSG00000015153	YAF2	Q8IY57	0.183194	0.641118	0.258897	3	0.336014	FALSE	FALSE
Q9NRW3	0.37344	-0.0623768			0.216404	0.0559668	49	58			60	305	0.145859	0.145859	0.0123002	0.0332433	4	FALSE	TRUE	ENSG00000244509	APOBEC3C	Q9NRW3	-0.669385	0.146125	-0.667767	3	0.00409912	FALSE	FALSE
Q96HA8	0.392008	-0.0170379				0.0624569	57	45				286	0.145809	0.145809	0.0123268	0.0333053	3	FALSE	TRUE	ENSG00000156795	NTAQ1	Q96HA8	0.179888	0.627574	0.345484	3	0.360204	FALSE	FALSE
Q9Y297	0.182329					0.109051	59					322	0.14569	0.14569	0.0123757	0.0333932	2	FALSE	TRUE	ENSG00000166167	BTRC	Q9Y297	-0.119514	0.684344	0.189399	3	0.251414	FALSE	FALSE
Q86TB9	-0.0502091	0.120049		0.00365793	0.415756	0.238612	65	60		648	60	375	0.145573	0.145573	0.0124245	0.0334889	5	FALSE	TRUE	ENSG00000166889	PATL1	Q86TB9		0.752216	0.452432	2	0.576367	TRUE	FALSE
Q9BPY3	-0.118865	0.325206				0.230228	65	60				357	0.145523	0.145523	0.0124512	0.0335507	3	FALSE	TRUE	ENSG00000197798	FAM118B	Q9BPY3	-0.145217	0.761883	0.289462	3	0.301967	FALSE	FALSE
P17544	0.255785	0.0835438				0.0966011	65	59				375	0.14531	0.14531	0.0125577	0.0338176	3	FALSE	TRUE	ENSG00000170653	ATF7	P17544	0.173315	0.613525	0.359174	3	0.364252	FALSE	FALSE
Q2M2Z5	0.227567	0.0629199					57	52					0.145243	0.145243	0.0125955	0.033899	2	FALSE	TRUE	ENSG00000088970	KIZ	Q2M2Z5	0.181316	0.577666	0.65422	3	0.274406	FALSE	FALSE
P24863	0.103975	0.229111				0.102567	51	49				285	0.145218	0.145218	0.012611	0.0339307	3	FALSE	TRUE	ENSG00000112237	CCNC	P24863	0.331725	0.767915	0.225632	3	0.440068	FALSE	FALSE
Q9BZK7	0.244738	0.041517	-0.0418712	0.410635	0.0724344	0.143734	65	60	52	882	60	375	0.145198	0.145198	0.0126243	0.0339463	6	FALSE	TRUE	ENSG00000177565	TBL1XR1	Q9BZK7	-0.175727	0.654625	0.211431	3	0.231827	FALSE	FALSE
Q9UBW5	0.0704958			0.182605		0.182194	39			80		198	0.145098	0.145098	0.0126776	0.0340794	3	FALSE	TRUE	ENSG00000110934	BIN2	Q9UBW5	0.471623	0.317775	0.122544	3	0.303981	FALSE	FALSE
P29375	0.0983555					0.191726	62					375	0.145041	0.145041	0.012702	0.0341145	2	FALSE	TRUE	ENSG00000073614	KDM5A	P29375	-0.443518	0.766793	0.349973	3	0.357577	FALSE	FALSE
O43665	0.268564	0.110206	0.252437	-0.0464641	0.0756574	0.209411	65	60	42	484	60	375	0.144968	0.144968	0.0127353	0.034187	6	FALSE	TRUE	ENSG00000148908	RGS10	O43665	-0.381665	0.532152	-0.543759	3	0.146537	FALSE	FALSE
Q9H7E9	0.216409	0.0778439		0.0729587	0.168987	0.188497	65	60		691	60	375	0.144939	0.144939	0.0127442	0.034187	5	FALSE	TRUE	ENSG00000182307	C8orf33	Q9H7E9	-0.167642	0.565117	0.413847	3	0.270453	FALSE	FALSE
Q92526	-0.0762236	0.128062		0.0454394	0.482323		40	59		217	60		0.1449	0.1449	0.0127553	0.0342066	4	FALSE	TRUE	ENSG00000132141	CCT6B	Q92526	-0.239129	0.316828	-0.944933	3	-0.0054474	FALSE	FALSE
A0AVT1	0.0646865	0.00899662	0.131039	0.524048	-0.0279874	0.168264	65	60	56	898	60	375	0.144841	0.144841	0.0127886	0.0342755	6	FALSE	TRUE	ENSG00000033178	UBA6	A0AVT1	-0.159792	0.667966	0.287231	3	0.286903	FALSE	FALSE
Q9H6R0	0.300626	0.152596		-0.015074		0.141061	64	60		762		366	0.144802	0.144802	0.0128042	0.034307	4	FALSE	TRUE	ENSG00000005100	DHX33	Q9H6R0	0.232524	0.748685	0.556385	3	0.507749	FALSE	FALSE
P35658		0.190409	0.207518	0.297241	0.124357	-0.0957202		60	55	945	60	375	0.144761	0.144761	0.0128175	0.0343222	5	FALSE	TRUE	ENSG00000126883	NUP214	P35658	0.218718	0.514374	0.427937	3	0.387003	FALSE	FALSE
Q13610	0.477469	-0.0428803		0.160802	0.0282371	0.100103	65	60		939	60	375	0.144746	0.144746	0.0128242	0.0343299	5	FALSE	TRUE	ENSG00000136045	PWP1	Q13610	-0.494922	0.762984	0.293592	3	0.334617	FALSE	FALSE
O14745	-0.263905	0.289971	0.346301	0.236709	0.334962	-0.0759234	65	60	52	932	60	375	0.144686	0.144686	0.0128464	0.0343587	6	FALSE	TRUE	ENSG00000109062	SLC9A3R1	O14745	0.892221	0.468227	0.927498	3	0.213963	FALSE	FALSE
Q14201	0.154971	0.134198					47	35					0.144584	0.144584	0.0128974	0.0344748	2	FALSE	TRUE	ENSG00000154640	BTG3	Q14201	0.197445	0.437124	0.173317	3	0.258154	FALSE	FALSE
Q5FBB7	0.154048			0.0620978		0.217527	44			32		242	0.144557	0.144557	0.0129152	0.034512	3	FALSE	TRUE	ENSG00000129810	SGO1	Q5FBB7	0.69425	0.828464	0.76662	3	0.760558	TRUE	FALSE
O15304	0.199335	0.38895		-0.233723		0.223097	35	54		32		313	0.144415	0.144415	0.0129951	0.0346947	4	FALSE	TRUE	ENSG00000184990	SIVA1	O15304	0.627453	0.537636	0.459413	3	0.541501	FALSE	FALSE
Q99633	0.170002	0.188113		-0.15857		0.377828	65	60		22		375	0.144343	0.144343	0.0130262	0.0347571	4	FALSE	TRUE	ENSG00000165630	PRPF18	Q99633		0.699379	0.264277	2	0.481828	FALSE	FALSE
Q8NBW4	0.270134					0.0184256	63					268	0.14428	0.14428	0.0130617	0.0348372	2	FALSE	TRUE	ENSG00000177058	SLC38A9	Q8NBW4	0.174169	0.382232	0.129835	3	0.228695	FALSE	FALSE
P18583	0.160314	0.464591		0.0479642	-0.012333	0.060741	65	60		945	60	375	0.144256	0.144256	0.0130773	0.0348624	5	FALSE	TRUE	ENSG00000159140	SON	P18583	0.253824	0.765915	0.465232	3	0.494988	FALSE	FALSE
Q96DM3	0.157176	0.261496				0.013825	64	60				367	0.144166	0.144166	0.0131172	0.0349586	3	FALSE	TRUE	ENSG00000141452	RMC1	Q96DM3	0.114174	0.792833	0.273145	3	0.365534	FALSE	FALSE
P62829	0.212824	-0.19967	0.0365854	0.583815	0.0647383	0.166173	65	60	56	945	60	375	0.144078	0.144078	0.0131727	0.035065	6	FALSE	TRUE	ENSG00000125691	RPL23	P62829	0.181844	0.623667	0.951313	3	0.245622	FALSE	FALSE
Q92576	0.263441	0.157754		-0.133091	0.313086	0.119059	65	60		663	60	375	0.14405	0.14405	0.0131883	0.0350856	5	FALSE	TRUE	ENSG00000118482	PHF3	Q92576	0.176616	0.788526	0.451227	3	0.472115	FALSE	FALSE
Q9UPR3	0.0613517	0.109672				0.261075	65	60				375	0.144033	0.144033	0.0131994	0.0350945	3	FALSE	TRUE	ENSG00000198952	SMG5	Q9UPR3	-0.193463	0.194329	0.418484	3	0.197723	FALSE	FALSE
P12277	-0.295125	0.178517	0.223593	0.282524	0.264648	0.209226	65	59	34	580	60	375	0.143897	0.143897	0.0132482	0.0351932	6	FALSE	TRUE	ENSG00000166165	CKB	P12277	-0.353618	-0.11763	0.682776	3	-0.028238	FALSE	FALSE
O75494	0.0794973	0.334616		0.16998	0.0344626	0.100745	65	60		940	60	375	0.14386	0.14386	0.0132704	0.0352417	5	FALSE	TRUE	ENSG00000188529	SRSF10	O75494	0.522842	0.892186	0.693931	3	0.70293	TRUE	FALSE
Q7Z624	0.0110132	0.310428				0.109776	63	38				269	0.143739	0.143739	0.0133504	0.035439	3	FALSE	TRUE	ENSG00000143919	CAMKMT	Q7Z624	0.149675	0.735169	0.27224	3	0.385694	FALSE	FALSE
P62906	0.0359323	-0.0848317		0.380384	0.246742	0.139761	65	60		945	60	375	0.143598	0.143598	0.0134125	0.0355667	5	FALSE	TRUE	ENSG00000198755	RPL10A	P62906		0.721446	0.183366	2	0.452403	FALSE	FALSE
Q96G21	0.221223	0.231125		-0.0430788		0.164286	64	60		891		375	0.143389	0.143389	0.0135169	0.0358118	4	FALSE	TRUE	ENSG00000136718	IMP4	Q96G21	0.719116	0.63262	0.323273	3	0.342519	FALSE	FALSE
Q04917	-0.111509	0.0184178	-0.170152	0.621625	0.358359	0.14342	65	60	57	941	60	375	0.14336	0.14336	0.013528	0.0358306	6	FALSE	TRUE	ENSG00000128245	YWHAH	Q04917	0.436362	0.715848	0.291644	3	0.481285	FALSE	FALSE
Q9BZI7	0.266807	0.105117		-0.142084		0.342914	65	60		565		375	0.143189	0.143189	0.0136146	0.036007	4	FALSE	TRUE	ENSG00000125351	UPF3B	Q9BZI7	0.5684	0.73585	0.633368	3	0.635577	TRUE	FALSE
O14578	0.131575	0.20623	0.263974	-0.2465		0.359987	65	60	47	571		375	0.143053	0.143053	0.0136856	0.0361525	5	FALSE	TRUE	ENSG00000122966	CIT	O14578	0.696159	0.585973	0.622125	3	0.634752	TRUE	FALSE
P40925	-0.0108627	-0.313061	0.0485933	0.665301	0.280085	0.1879	65	60	57	944	60	375	0.142993	0.142993	0.0137411	0.0362778	6	FALSE	TRUE	ENSG00000014641	MDH1	P40925	0.272868	0.793272	0.444612	3	0.489938	FALSE	FALSE
Q5T8I9	0.0411183	0.244864					45	33					0.142991	0.142991	0.0137456	0.0362789	2	FALSE	TRUE	ENSG00000162639	HENMT1	Q5T8I9	0.233252	0.416679	0.932224	3	0.247694	FALSE	FALSE
P41229	0.053547	0.249286	0.0576433			0.210625	65	60	36			375	0.142775	0.142775	0.0138699	0.0365642	4	FALSE	TRUE	ENSG00000126012	KDM5C	P41229	0.332544	0.349959	0.341226	3	0.24148	FALSE	FALSE
Q9UBF2	-0.222189	0.0819628	0.285696	0.356896	0.240044	0.113774	65	60	54	850	60	375	0.142697	0.142697	0.013921	0.0366745	6	FALSE	TRUE	ENSG00000158623	COPG2	Q9UBF2	0.532273	0.629666	0.312274	3	0.331523	FALSE	FALSE
Q9Y483	0.152867	0.198499		-0.196575		0.415918	61	58		101		366	0.142677	0.142677	0.0139321	0.0366745	4	FALSE	TRUE	ENSG00000143033	MTF2	Q9Y483	0.484985	0.775346	0.615383	3	0.625238	TRUE	FALSE
Q9NS18	0.384969	0.110748				-0.0676865	41	36				304	0.142677	0.142677	0.0139321	0.0366745	3	FALSE	TRUE	ENSG00000023572	GLRX2	Q9NS18	0.321323	0.597519	0.177599	3	0.36548	FALSE	FALSE
P11802	0.412185	0.0459225	-0.0358577	0.0446042		0.246526	65	60	36	380		375	0.142676	0.142676	0.0139321	0.0366745	5	FALSE	TRUE	ENSG00000135446	CDK4	P11802	0.155235	0.569569	0.537227	3	0.404851	FALSE	FALSE
[truncated: 8,601 more rows]
