# Supplementary material for: Identifying the genes impacted by cell proliferation in proteomics and transcriptomics studies
Source: PLoS Comput Biol. 2022 Oct 6;18(10):e1010604. doi: 10.1371/journal.pcbi.1010604 (PMC9578628; doi:10.1371/journal.pcbi.1010604)
Supplement: S4 Table — List of genes and protein accessions selected for calculating the pseudo-proliferation index. (XLSX) [file pcbi.1010604.s009.xlsx]

## Sheet: Sheet1
Locard-Paulet et al., 2022 - Supplementary Table S4: genes/proteins used for calculating pseudo-proliferation index
Gene	Uniprot Accession
CDK1 CDC2 CDC28A CDKN1 P34CDC2	P06493
FEN1 RAD2	P39748
MCM2 BM28 CCNL1 CDCL1 KIAA0030	P49736
MCM3	P25205
MCM4 CDC21	P33991
MCM5 CDC46	P33992
MCM6	Q14566
MCM7 CDC47 MCM2	P33993
MKI67	P46013
PCNA	P12004
PLK1 PLK	P53350
POLA1 POLA	P09884
PRIM2 PRIM2A	P49643
RFC2	P35250
RFC3	P40938
RFC4	P35249
RFC5	P40937
RPA1 REPA1 RPA70	P27694
RPA2 REPA2 RPA32 RPA34	P15927
RPA3 REPA3 RPA14	P35244
RRM1 RR1	P23921
RRM2 RR2	P31350
SMC1A DXS423E KIAA0178 SB1.8 SMC1 SMC1L1	Q14683
SMC3 BAM BMH CSPG6 SMC3L1	Q9UQE7
STAG2 SA2	Q8N3U4
